# Supplementary material for: Metagenomic prediction of antimicrobial resistance in critically ill patients with lower respiratory tract infections
Source: Genome Med. 2022 Jul 12;14:74. doi: 10.1186/s13073-022-01072-4 (PMC9275031; doi:10.1186/s13073-022-01072-4)
Supplement: Supplementary file 2 — Additional file 2: Table S2. mNGS detection of respiratory pathogens compared to a reference standard of clinical microbiological testing. [file 13073_2022_1072_MOESM2_ESM.xlsx]

## Sheet: Table S2
Table S2. mNGS detection of respiratory pathogens compared to a reference standard of clinical microbiological testing. Microbial pathogens detected by clinician-ordered microbiologic diagnostics or predicted using the rules-based model. Legend: LRTICx-pos = patients with clinically adjudicated LRTI due to culture-confirmed bacterial pathogen; LRTICx-neg = patients with clinically adjudicated LRT…
Study ID	Group	Microbes identified	Clinical Micro Positive?	mNGS RBM Positive?	Bacteria Included in 1' Analysis?	Reason for Exclusion in 1' Analysis
212	LRTICx-pos	Staphylococcus aureus	Y	Y	Y
213	LRTICx-pos	Escherichia coli	Y	Y	Y
		Klebsiella pneumoniae	Y	N	Y
225	LRTICx-pos	Staphylococcus aureus	Y	Y	Y
230	LRTICx-pos	Staphylococcus aureus	Y	Y	Y
232	LRTICx-pos	Klebsiella pneumoniae	Y	Y	Y
239	LRTICx-pos	Pseudomonas aeruginosa	Y	Y	Y
		Staphylococcus aureus	Y	N	Y
251	LRTICx-pos	Klebsiella pneumoniae	Y	Y	Y
252	LRTICx-pos	Streptococcus pneumoniae	Y	Y	N	Polymicrobial, ≥ 4 bacteria
		Streptococcus agalactiae	Y	N
		Enterobacter cloacae	Y	N
		Staphylococcus aureus	Y	N
257	LRTICx-pos	Klebsiella aerogenes	Y	Y	Y
		Enterobacter cloacae	Y	N	Y
268	LRTICx-pos	Pseudomonas aeruginosa	Y	Y	Y
		Stenotrophomonas maltophilia	Y	Y	Y
277	LRTICx-pos	Enterococcus faecium	Y	Y	Y
278	LRTICx-pos	Moraxella catarrhalis	Y	Y	N	No AST
288	LRTICx-pos	Staphylococcus aureus	Y	Y	Y
289	LRTICx-pos	Staphylococcus aureus	Y	Y	Y
290	LRTICx-pos	Moraxella catarrhalis	Y	Y	N	No AST
		Rhinovirus A	Y	Y	-	Viral
297	LRTICx-pos	Pseudomonas aeruginosa	Y	Y	N	Polymicrobial, ≥ 4 bacteria
		Enterobacter aerogenes	Y	Y
		Morganella morganii	Y	Y
		Klebsiella pneumoniae	Y	N
298	LRTICx-pos	Enterobacter cloacae	Y	Y	Y
304	LRTICx-pos	Staphylococcus aureus	Y	Y	Y
311	LRTICx-pos	Streptococcus pneumoniae	Y	Y	Y
		Staphylococcus aureus	Y	N	Y
		Influenza A virus	Y	Y	-	Viral
314	LRTICx-pos	Staphylococcus aureus	Y	Y	Y
315	LRTICx-pos	Influenza A virus	Y	Y	-
		Streptococcus pneumoniae	Y	N	Y
334	LRTICx-pos	Streptococcus pneumoniae	Y	Y	Y
335	LRTICx-pos	Histoplasma capsulatum	Y	Y	-	Fungal
337	LRTICx-pos	Streptococcus pneumoniae	Y	Y	Y
		Human coronavirus 229E	Y	Y	-	Viral
343	LRTICx-pos	Burkholderia cenocepacia	Y	Y	Y
350	LRTICx-pos	Serratia marcescens	Y	Y	Y
382	LRTICx-pos	Serratia marcescens	Y	Y	Y
386	LRTICx-pos	Staphylococcus aureus	Y	N	Y
		Human parainfluenza virus 1	Y	Y	-	Viral
399	LRTICx-pos	Streptococcus pneumoniae	Y	Y	Y
407	LRTICx-pos	Staphylococcus aureus	Y	Y	Y
		Escherichia coli	Y	N	N	No AST
409	LRTICx-pos	Staphylococcus aureus	Y	Y	Y
463	LRTICx-pos	Streptococcus pneumoniae	Y	Y	Y
485	LRTICx-pos	Heamophilus influenzae	Y	Y	N	No AST
202	LRTICx-neg	Rhinovirus A	N	Y
205	LRTICx-neg	Rhinovirus A	Y	Y
209	LRTICx-neg	Haemophilus influenzae	N	Y
		Pasteurella multocida	N	N
		Human parainfluenza virus 3	N	Y
216	LRTICx-neg	Fusobacterium nucleatum	N	Y
		Rhinovirus A	N	Y
217	LRTICx-neg	Streptococcus pneumoniae	N	Y
224	LRTICx-neg	Fusobacterium nucleatum	N	Y
226	LRTICx-neg
229	LRTICx-neg	Streptococcus anginosus	N	Y
231	LRTICx-neg
235	LRTICx-neg
237	LRTICx-neg	Staphylococcus aureus	N	Y
240	LRTICx-neg	Escherichia coli	N	Y
246	LRTICx-neg
254	LRTICx-neg	Influenza C virus	N	Y
264	LRTICx-neg	Haemophilus influenzae	N	Y
272	LRTICx-neg	Streptococcus pneumoniae	N	Y
295	LRTICx-neg	Human respiratory syncytial virus	Y	Y
301	LRTICx-neg
307	LRTICx-neg	Stenotrophomonas maltophilia	N	Y
310	LRTICx-neg	Streptococcus pneumoniae	N	Y
316	LRTICx-neg
320	LRTICx-neg	Human herpesvirus 5	N	Y
321	LRTICx-neg	Influenza A virus	Y	Y
329	LRTICx-neg	Streptococcus pneumoniae	N	Y
330	LRTICx-neg
338	LRTICx-neg
341	LRTICx-neg	Streptococcus pneumoniae	N	Y
347	LRTICx-neg
353	LRTICx-neg	Rhinovirus C	N	Y
357	LRTICx-neg
358	LRTICx-neg	Staphylococcus aureus	N	Y
359	LRTICx-neg	Streptococcus pneumoniae	N	N
363	LRTICx-neg
367	LRTICx-neg	Human coronavirus HKU1	N	Y
		Streptococcus pneumoniae	N	Y
		Bacteroides fragilis	N	Y
		Staphylococcus aureus	N	Y
369	LRTICx-neg
378	LRTICx-neg	Escherichia coli	N	Y
		Streptococcus anginosus	N	Y
381	LRTICx-neg
208	no-LRTI
211	no-LRTI
215	no-LRTI
218	no-LRTI
220	no-LRTI	Streptococcus pneumoniae	N	N
221	no-LRTI
227	no-LRTI	Haemophilus influenzae	N	Y
241	no-LRTI
256	no-LRTI
270	no-LRTI
273	no-LRTI
319	no-LRTI
323	no-LRTI
324	no-LRTI
331	no-LRTI
349	no-LRTI
356	no-LRTI	Streptococcus pneumoniae	N	Y
360	no-LRTI
