# Supplementary material for: Metagenomic prediction of antimicrobial resistance in critically ill patients with lower respiratory tract infections
Source: Genome Med. 2022 Jul 12;14:74. doi: 10.1186/s13073-022-01072-4 (PMC9275031; doi:10.1186/s13073-022-01072-4)
Supplement: Supplementary file 3 — Additional file 3: Dataset 1. AMR gene database utilized for analyses. [file 13073_2022_1072_MOESM3_ESM.txt]

>3898671831443763__pbp4__pbp4__1
ATGAAAAGAAGTGACAAGCACGGCAAAAATCGAACAGGCGCTTATATTGCCGGCGCAGTGATCTTAATAG
CAGCTGCGGGTGGCGGTTATTTTTACTACCAGCACTATCAAGAAACCCAAGCAGTAGAAGCTGGAGAAAA
GACAGTTGAGCAATTTGTCCAAGCTTTGAACAAGGGAGATTATAACAAAGCTGCAGAAATGACATCAAAA
AAGGCGGCAAATAAAAGTGCATTATCTGAAAAAGAGATCTTAGATAAATACCAGAATATATACGGTGCTG
CTGATGTCAAAGGACTTCAGATATCGAATCTAAAAGTAGATAAAAAAGACGATTCTACTTACAGTTTTTC
ATATAAAGCAAAGATGAATACCTCATTAGGTGAATTGAAAGATCTTTCTTATAAAGGAACATTAGACAGA
AATGATGGTCAAACCACGATCAACTGGCAACCCAACTTGGTTTTTCCAGAAATGGAAGGAAATGACAAAG
TAAGCCTGACCACACAAGAAGCAGCAAGAGGGAATATTATAGATCGAAATGGTGAACCATTAGCAACAAC
AGGCAAACTAAAACAATTAGGAGTCGTTCCAAGTAAACTTGGAGATGGAGGCGAAAAAACAGCCAATATC
AAAGCGATTGCTTCCTCCTTCGACTTAACAGAAGATGCTATCAATCAGGCGATTTCACAAAGCTGGGTAC
AACCCGATTACTTTGTCCCATTGAAAATCATTGATGGAGCAACGCCAGAACTTCCAGCTGGAGCTACCAT
TCAAGAAGTAGACGGCAGATATTATCCTTTGGGTGAAGCAGCTGCTCAGCTGATTGGTTACGTGGGAGAT
ATCACAGCAGAAGATATTGATAAGAATCCAGAATTAAGCAGTAATGGAAAAATCGGTCGCTCAGGTTTGG
AGATGGCTTTTGATAAGGATCTTCGTGGGACAACAGGTGGGAAATTAAGCATTACAGATGCAGACGGTGT
AGAGAAAAAAGTTCTGATCGAACATGAAGTTCAAAATGGCAAAGATATCAAATTGACAATCGATGCGAAG
GCACAAAAAACAGCTTTTGACAGTCTAGGAGGAAAAGCTGGATCAACTGTTGCGACAACGCCAAAAACCG
GTGATCTTCTTGCGCTTGCTAGCTCTCCAAGCTATGATCCAAACAAAATGACAAACGGGATCTCACAAGA
AGATTACAAAGCTTATGAAGAAAATCCTGAACAGCCATTCATCAGCCGATTTGCGACAGGTTATGCTCCT
GGATCTACGTTTAAAATGATTACAGCAGCAATCGGTCTCGACAACGGCACTATCGATCCAAATGAAGTGT
TGACGATCAACGGGCTTAAATGGCAAAAAGACAGTTCTTGGGGATCTTATCAAGTAACGCGTGTCAGTGA
TGTATCACAAGTAGACTTAAAAACTGCTTTGATCTATTCCGATAATATATATATGGCACAAGAAACGTTG
AAAATGGGTGAGAAAAAATTTCGTACAGGCTTAGATAAATTCATTTTTGGTGAAGACCTTGATTTGCCAA
TTAGTATGAATCCAGCACAAATTTCTAATGAAGATAGCTTTAACTCAGATATCTTGCTAGCTGATACTGG
ATATGGACAGGGCGAACTTCTAATTAATCCTATCCAGCAAGCAGCAATGTATTCTGTTTTTGCCAACAAT
GGCACACTTGTCTATCCTAAATTGATTGCAGATAAAGAGACAAAAGATAAGAAGAATGTCATCGGCGAAA
CAGCAGTACAAACGATCGTGCCAGATCTGAGAGAAGTTGTGCAAGATGTAAATGGTACAGCACATTCTCT
TTCTGCTTTAGGGATTCCGTTGGCAGCGAAAACTGGTACAGCGGAAATCAAAGAAAAACAGGATGAAAAG
GGGAAAGAGAACAGTTTCTTGTTTGCTTTCAATCCTGATAACCAAGGTTATATGATGGTCAGCATGTTGG
AAAATAAAGAAGATGATGATTCAGCAACCAAACGAGCATCGGAACTATTGCAATACCTCAACCAAAATTA
TCAATAA
>3898671831443764__pbp5__pbp5__1
ATGGAACGAAGCAATCGTAATAAAAAATCTTCAAAAAAACCACTTATTCTTGGTGTTTCTGCCTTGGTTC
TAATCGCTGCTGCCGGTGGCGGGTATTATGCTTATAGTCAATGGCAAGCCAAACAAGAATTAGCCGAAGC
GAAGAAAACAGCTACTACATTTTTAAACGTATTGTCAAAACAGGAATTTGATAAGTTACCGTCCGTTGTT
CAAGAAGCTAGCTTAAAGAAAAATGGCTATGATACTAAATCTGTTGTTGAAAAATACCAAGCAATTTATT
CAGGGATTCAAGCAGAAGGAGTCAAAGCTAGTGATGTTCAAGTCAAAAAGGCGAAAGACAATCAATACAC
ATTTACCTATAAATTATCGATGAGCACGCCTTTAGGCGAAATGAAAGATTTGTCTTATCAATCAAGTATC
GCCAAAAAAGGCGATACCTACCAAATCGCTTGGAAGCCATCTTTAATTTTTCCAGATATGTCAGGAAATG
ATAAAATTTCGATTCAAGTAGATAATGCCAAACGTGGAGAAATTGTCGATCGTAATGGTAGTGGGCTAGC
AATTAACAAAGTGTTTGACGAAGTGGGCGTAGTGCCTGGCAAACTCGGTTCTGGCGCAGAAAAAACAGCC
AATATCAAAGCTTTTAGTGATAAATTCGGCGTTTCTGTTGATGAAATCAATCAAAAGTTAAGCCAAGGAT
GGGTCCAAGCAGACTCCTTTGTACCAATCACAGTCGCTTCTGAACCAGTGACAGAATTACCAACAGGGGC
TGCGACAAAAGATACAGAGTCACGTTATTATCCGCTGGGGGAAGCAGCTGCGCAATTAATCGGGTATACG
GGCACCATTACTGCAGAAGATATTGAAAAAAATCCAGAGTTAAGTAGTACGGGCGTAATTGGTAAAACTG
GCTTAGAACGAGCGTTTGATAAAGAATTAAGAGGGCAAGATGGTGGCTCACTAGTTATTTTAGATGACAA
AGAGAATGTCAAAAAAGCTTTACAAACCAAAGAGAAAAAAGATGGTCAAACGATTAAATTAACGATTGAC
AGTGGCGTACAACAACAAGCTTTTGCTATATTTGACAAACGCCCTGGTAGTGCGGTCATTACCGATCCTC
AAAAAGGCGATTTATTAGCAACGGTTAGTTCACCTTCGTATGATCCTAATAAAATGGCCAATGGCATTTC
TCAAAAAGAATATGATGCTTACAATAACAACAAAGATTTACCATTCACAGCACGTTTTGCGACAGGCTAT
GCACCAGGCTCTACCTTTAAAACAATTACCGGTGCCATTGGTTTAGATGCAGGGACATTGAAGCCAGATG
AAGAGCTAGAAATTAATGGTTTGAAATGGCAAAAAGATAAATCTTGGGGCGGCTATTTTGCGACACGTGT
AAAAGAAGCAAGTCCAGTCAATCTGCGTACCGCTTTAGTTAATTCAGATAATATTTATTTTGCCCAACAA
ACATTACGGATGGGAGAAGACAAATTTAGAGCGGGTCTTAATAAATTCATTTTCGGTGAGGAACTAGATT
TACCAATTGCCATGACGCCTGCTCAAATTTCAAATGAAGATAAATTTAATTCTGAAATTCTTTTAGCAGA
TACGGGCTACGGTCAAGGTCAATTGTTAATTTCGCCAATCCAGCAAGCTACCATGTATAGTGTTTTCCAA
AATAATGGAACATTAGTCTATCCAAAACTAGTTTTAGACAAAGAAACGAAGAAAAAAGACAATGTAATCA
GCGCCAACGCAGCGAATACAATTGCCACAGATCTTTTAGGTAGTGTGGAAGATCCTTCAGGTTATGTTTA
TAATATGTACAATCCGAACTTCTCATTGGCTGCTAAAACAGGAACAGCTGAAATAAAAGATAAACAAGAT
ACAGATGGCAAAGAAAACAGTTTCCTTCTAACGTTAGATCGTAGTAACAATAAATTCTTAACAATGATTA
TGGTTGAAAATTCAGGAGAAAATGGTTCTGCAACAGATATCAGTAAACCATTAATTGATTACTTAGAAGC
AACCATTAAATAA
>0__OqxB_Flq__OqxB__49 no;no;OqxB;Flq;EU370913;47851-51003;3153
ATGGACTTTTCCCGCTTTTTTATCGACAGGCCGATTTTCGCCGCGGTGCTGTCGATTTTA
ATTTTTATCACCGGGTTAATCGCTATCCCACTGCTGCCGGTGAGCGAATATCCGGATGTC
GTCCCGCCGAGCGTCCAGGTGCGCGCGGAGTATCCCGGCGCCAACCCGAAAGTGATTGCC
GAGACCGTGGCGACGCCGCTGGAGGAAGCGATCAACGGCGTTGAAAACATGATGTACATG
AAATCGGTCGCCGGCTCCGACGGCGTGCTGGTCACCACCGTCACCTTCCGCCCGGGTACC
GACCCGGATCAGGCGCAGGTTCAGGTGCAGAACCGCGTCGCGCAGGCCGAAGCGCGTCTG
CCGGAGGATGTACGCCGTCTGGGGATCACCACCCAGAAGCAGTCTCCGACGCTGACCCTG
GTGGTGCATCTGTTCTCCCCCGGCGGGAAGTACGACTCGCTGTATATGCGCAACTACGCC
ACGCTGAAAGTGAAGGATGAGCTGGCGCGCCTGCCCGGCGTCGGCCAGATCCAGATTTTT
GGCTCCGGTGAATATGCGATGCGCGTCTGGCTGGATCCCAATAAGGTCGCTGCCCGCGGT
CTGACGGCCTCGGATGTGGTGACGGCGATGCAGGAGCAAAACGTCCAGGTGTCTGCCGGA
CAGCTTGGCGCCGAGCCGCTGCCGCAGGAGAGCGATTTCCTGATCTCCATTAACGCCCAG
GGCCGTCTGCATACCGAAGAAGAGTTTGGCAATATCATTCTGAAAACGGCGCAGGATGGC
TCGCTGGTCCGCCTGCGCGACGTGGCGCGCATCGAGATGGGTTCCGGTAGCTATGCGCTG
CGCTCCCAGCTCAACAATAAGGATGCGGTCGGGATCGGTATCTTCCAGTCACCCGGCGCT
AACGCCATCGATCTGTCGAACGCGGTACGCGCCAAAATGGCCGAGCTGGCCACCCGCTTC
CCGGAAGATATGCAATGGGCGGCGCCGTACGACCCGACGGTTTTCGTCCGCGACTCCATC
CGCGCGGTGGTGCAGACGCTGCTGGAGGCGGTAGTGCTGGTGGTGCTGGTAGTGATCCTG
TTCCTGCAGACCTGGCGCGCGTCGATTATCCCGTTGATCGCTGTGCCGGTATCGGTGGTG
GGTACCTTCAGCATTCTCTATCTGCTGGGCTTCTCGCTGAATACCCTGAGCCTGTTCGGG
CTGGTACTGGCTATCGGTATCGTGGTGGACGACGCCATCGTGGTGGTGGAGAACGTCGAG
CGTAATATCGAAGAGGGGCTTGCGCCGCTTGCCGCGGCGCATCAGGCGATGCGTGAGGTC
TCCGGGCCGATTATCGCCATTGCGCTGGTGCTGTGTGCGGTGTTCGTGCCGATGGCGTTT
CTCTCCGGGGTCACCGGCCAGTTCTACAAACAGTTCGCGGTGACCATCGCCATCTCGACG
GTGATCTCGGCCATCAACTCGCTGACGCTCTCCCCGGCGCTGGCGGCCCTGCTGTTAAAG
CCGCACGGCGCGAAGAAAGACCTCCCTACCCGGCTGATCGATCGCCTGTTTGGCTGGATT
TTCCGTCCGTTTAACCGCTTTTTCCTGCGCAGCTCGAACGGCTATCAGGGACTGGTAGGC
AAAACGCTTGGACGCCGTGGCGCAGTGTTTGCGGTGTACCTGCTGCTGCTCTGCGCCGCT
GGGGTGATGTTTAAAGTCGTCCCCGGCGGGTTTATTCCCACCCAGGATAAGCTGTATCTC
ATTGGCGGCGTGAAGATGCCGGAAGGGTCGTCGCTGGCGCGCACCGACGCGGTGATCCGC
AAAATGAGCGAGATCGGGATGAATACCGAAGGGGTCGACTATGCGGTCGCTTTCCCGGGG
CTTAACGCGCTGCAGTTCACCAACACGCCGAATACCGGGACGGTCTTTTTTGGCCTGAAA
CCGTTCGACCAGCGCAAACACACGGCGGCGGAAATTAACGCGGAGATCAACGCCAAAATC
GCGCAAATCCAGCAGGGCTTTGGCTTTTCCATCCTGCCGCCGCCGATTTTAGGTCTGGGT
CAGGGTTCCGGCTACTCCCTGTACATCCAGGATCGCGGAGGGCTGGGCTATGGCGCGCTG
CAAAGCGCGGTGAATGCGATGTCCGGGGCGATTATGCAGACGCCGGGGATGCACTTCCCG
ATCTCGACTTACCAGGCTAACGTGCCGCAGCTGGACGTGCAGGTCGATCGCGATAAGGCG
AAAGCGCAGGGGGTATCGCTAACCGATCTGTTCGGTACGCTGCAGACCTATCTCGGCTCG
TCTTATGTCAATGACTTTAACCAGTTCGGGCGTACCTGGCGCGTGATGGCCCAGGCTGAC
GGACCATACCGCGAGAGCGTGGAAGATATCGCCAATCTGCGCACCCGCAATAATCAGGGC
GAAATGGTACCGATCGGCAGTATGGTGAATATCAGTACCACCTACGGGCCGGATCCGGTG
ATCCGCTACAACGGTTATCCGGCGGCGGACCTGATTGGCGATGCCGATCCGCGGGTCCTC
TCTTCTTCGCAGGCGATGACGCATCTGGAAGAGCTGTCGAAGCAGATCCTGCCGAATGGG
ATGAATATTGAGTGGACGGATCTCAGCTTCCAGCAGGCCACCCAGGGCAACACGGCGCTG
ATCGTCTTCCCGGTGGCGGTGCTGCTGGCATTCCTCGTACTGGCCGCGCTGTATGAAAGC
TGGACCCTGCCGCTGGCGGTGATCCTTATCGTACCGATGACGATGCTCTCCGCGCTGTTT
GGCGTCTGGCTGACCGGGGGCGATAACAACGTCTTCGTGCAGGTGGGTCTGGTGGTCCTG
ATGGGCCTGGCCTGTAAAAACGCCATTCTGATCGTCGAGTTTGCCCGCGAGCTGGAGATC
CAGGGGAAAGGCATCATGGAAGCGGCGCTGGAGGCATGCCGCCTGCGTCTGCGCCCGATC
GTGATGACCTCCATCGCCTTTATCGCCGGGACCATTCCGCTGATCCTCGGCCACGGCGCG
GGGGCGGAAGTCCGCGGCGTCACCGGGATCACGGTGTTCTCCGGGATGCTGGGCGTGACG
CTCTTCGGTCTGTTCCTGACGCCGGTGTTTTACGTGACGCTACGGAAACTGGTGACCCGC
AGGAAGCCGGTCCAGGAGGATCTGCCCGCCTAG
>1__VanTc_Gly__VanTc3__534 no;no;VanTc3;Gly;AY033764;1644-3746;2103
ATGAAGAAGAATCAAGGAATCGAGCAATTTCGGGTGATTTTGGCGATGATGGTGGTGGCG
ATCCACTGTCTGCCTCTTCATCACTTATGGCCTGACGGTGATACCCTGATCACGTTGACG
CTCTTCAGAATTGCCGTTCCCTTCTTTTTTATGATCAGCGGATATTACGTGTTCAGCGAC
TTAGCCACCCAAAACAGCTATCCTGCCAGACATCGTGTCTGGCAGTTTATTAAAAAGCAG
CTGCAAGTCTACCTCATAGCCACACTGCTCTTTTTGCCGCTTGCTTGGTACAGCGGCATG
CTAGGGTTGAACATGCCACTAGGCACTTTTATTCAAACTTTGCTGGTCAATGGCATCCTT
TATCATCTATGGTATTTTCCTGCGATCATTACCGGCAGTCTATTAGTGATGGGCCTCTTG
ACACGTCTTTCTTTCAAGCAGGTGTTTTTCACTGCTGTCGGCTTGTATGTGGTTGGTTTA
GGTGGGGACAGTTGGTCTGGCCTGGCTGCCCAAACACCCATCACGCCACTCTATTCACGG
ATTTTTCAACTATTGGATGGAACTCGCAACGGCATTTTCTTTGCTCCTTTGTTTTTGATC
TTAGGGGTACTAGCCAGAAGATTTGCCAAGAAACCAGCTTCTCCCCATCGCTATAGTTAT
CTGCTGATCAGTCTGATTTGCTTGCTTTTGGAAAGTTACCTTTTGCATCACTTTACCACG
CCGAAACATGACAGCATGTATATTTTTTTGCCCTTCGTCCTGTTGTTTTTATTTCCGATC
ATCCAGCAATGGCAAGCACCCATAATCTGGAAACAAGCGGGTCGACTGTCCCTTTGGCTC
TATTTGCTCCATCCTTATACCATTGCAGTGACCCATTTTCTTAGTCAAAAACTGCCCTTG
CTGCAAAACAATCTGATCAATTTCTTCGTGGTCTTAGGACTGACCATTGGGGTGGTGCAT
GGTCTCTTTGCTTTGCAAAAGCTGTTCCCGTTTCCGAAAAAAACGCCGCCCCACTTGCAG
CGAGCAACCAAAGAATTTTCCGCCCCCGCTTTGTTGCACAACCTGCAGGAAATCAAGCGA
TTGATCCCAGCAACAACTAAAGTGATGGCGGTGGTTAAAGCGGATGCTTATGGTTGTGAT
GCGAAGACGGTCGCCAGTACCCTAGAAAGAGCCGGCGTCGATTTCTTTGCCGTTGCTACC
CTTGAAGAAGCCATTGAATTACGGCGAGCTGGCATCAAAAGTCGCTTACTGATTTTAGGG
TACACTTCTGCCCAACGTGCCAAAGAGCTGAAACATTATTCCTTGATTCAAACCATCGTT
AGTGAGGCCCATGGGCATGCTTTAGCCCAAACAAGCATTCCGATCGAATGCCATTTAGCG
GTAGATACTGGTATGCACCGCTTAGGCGTTGCACCTGATCTTGAGACAGTTACTGGACTT
TACGCCTTGCCATCTCTCAAGATCACACGCATTTTTTCCCATCTAGGCTCTTCAGATCAG
CTGGATACGGCAAGTATCTTGCGGACACAAGCCCAAATCACTTGTTTTGATGATCTGTTG
GCTGGCTTATCCGCTAGAAATATCGCCTATGGACTGACACATCTGCAAAGCAGCTACGGA
ATATTGAATTACCCAGAGAAACACTATGATTATGTACGTCCAGGTATTCTTCTAACTGGT
TCATTGAGCGTCCCGAACGAACCAACGAAGCAGAAGATAAACGTACAACCAATTTTGACA
CTCAAAGCCTTACTGGTAGACAAAAAAACAGTTGCCGCTGGTGAAGCGATCGGCTATGGA
TTAGGCACTGTTTTTGATCGACCAGCCACGATTGGGATCGTTAGCATCGGCTACTGCGAC
GGGGTTCCACGTGCCCTATCAAACCAAGGGTTCCAACTTTCTTATCAGGGTGCTTTACTC
CCGCAGATTGGGTTGGTTTGTATGGATATGCTCTTGATCGATTTAACGGACTATCCAGAA
CTGGCGGTCGAAAGTTCGCTCGAAGTAATCAGCGATTGGACGACTACCGCTTATCAAGCA
CAAACCATTACCAATGAATTGATCAGCCGCCTAGGTTCCCGCATCACCTCTAGTTCAAAG
TAG
>1__VanTc_Gly__VanTc4__535 no;no;VanTc4;Gly;EU151753;1647-3749;2103
ATGAAGAAGAATCAAGGAATTGAGCAGTTTCGGGTGATTTTAGCGATGATGGTGGTGGCG
ATCCACTGTCTGCCCCTTCATCGATTGTGGCCCAATGGTGATATCCTGATCACATTGACT
CTTTTCAGAATCGCCGTCCCCTTCTTTTTTATGATCAGCGGGTATTATGTGTTCAGTGAT
TTAGCCACCCAAAACAGCTATCCTGCCAGACAACGTATCTGGTTATTTATCAAAAAACAG
CTGCAAGTCTATCTCATTGCCACACTGCTCTTTTTGCCGCTTGCTTGGTACAGCGGCATA
CTAGGATTGAACATGCCACTAGACACTTTTATTCAAACTTTGCTAGTCAACGGCATTCTT
TACCATCTTTGGTATTTTCCTGCGATCATTACCGGCGGTCTACTAGTGATGGGCCTCTTG
ACACGGCTTTCTTTCAAGCAGGTGTTTTTCATTGCTGTCGGTTTGTATGTGGTTGGTTTA
GGTGGGGACAGTTGGTCTGGCCTGGCTGCACAAACACCCATCACGCCACTCTATTCACTG
ATTTTCCAACTATTGGATGGAACTCGCAACGGCATTTTTTTTGCTCCCTTATTTTTGATC
TTAGGGGTACTAGCCAGAAGATTTGCCAAAAAACCTGCTTCTCCCCATCGCTATAGTTAT
CTGATGATTAGTCTTATTTGCTTGCTTTTGGAAAGTTATCTCTTGCATCACTTTACTACA
CCTAAACATGACAGCATGTATGTCTTTTTGCCCTTCGTTCTCTTGTTTTTATTTCCGATC
ATTCAGCAATGGCAAGCACCCATGATCTGGAAACAAGCGGGTCGTCTGTCCCTTTGGCTC
TATTTGCTCCATCCTTATACCATTGCAGTAACCCATTTTCTTAGTCAAAAGCTACCCTTG
CTGCAAAACAATCTGATCAATTTCTTGGTGGTCTTAGGACTGACCATTGGGGTGGTGCAT
GGTCTCTTTGCTTTGCAAAAGCTGTTGCCGTTTCCGAAAAAAACGCCGCTCCACTTGCAG
CGGGCAGCCAAAGAATTCTCAGCCCCCGCCCTGTTGCACAACTTGCAGGAAATCAAACGA
GTGATTCCATCCACAACAAAAGTGATGGCGGTGGTTAAAGCAGATGCCTATGGTTGCGAT
GCACAATTGGTCGCTCGTACCTTAGAAAGAGTAGGCGTCGATTTTTTTGCTGTTGCCACC
ATAGAAGAAGCCATCGAATTAAGGCGAGCTGGCATTAAAAGTCGCTTACTGATTTTAGGG
TACACTTCTGCCCAACGTGCCAAAGAGCTGAACCGATATTCCTTAATTCAAACTATCGTC
AGTGAAGCGCATGGACAAGCGTTAGCCCGAACAGGCCTTCCAATCGAATGCCATTTAGCG
GTAGATACCGGCATGCATCGTCTAGGCGTTGCCCCTGACCTTGAAACAGTTAGAAGGCTT
TATGCCTTGCCATCCCTCAAGATCACAGGCATTTTTTCCCACCTAGGCTCTTCAGATCAG
CTAGATACGGCAAGTATCTTACGGACGCAAGCCCAAATCATTTGTTTTGATGATCTATTG
GCTGGCTTATCCGCTAGAAATATCGCCTATGGTCTGACGCATCTGCAAAGCAGCTACGGC
ATTTTGAATTATCCAGAGAAACACTATGATTATGTGCGCCCGGGTATTCTTTTAACTGGT
TCCCTGAGTGTCCCGAATGAACCAACAAAACAGAAGATAAACGTACAGCCGATTCTGACC
CTAAAAGCCTTACTAGTGGACAAAAAAACAGTCGCCGCTGGTGAAGCGATCGGCTATGGA
CTAGCCACTGTTTTTGATCGACCTACCACGATTGGGATCGTTAGTATCGGCTACTGTGAC
GGAGTCCCCCGTGCCCTATCAAATCAAGGATTCCAATTGTCTTATCAAGGGGTTTTACTC
CCGCAGGTTGGGTTGATTTGTATGGATATGCTCTTGATCGATTTAACGGACTATCCAGAA
CTGGCGGTCGAAAGTTGGTTAGAAGTAATCAGCGATTGGACGAATACAGCTGATCAAGCA
CAAACCATTCCCAATGAATTGATCAGTCGACTAGGTTCCCGCGTCCCTTCAATGTCAAAG
TAG
>2__VanT_Gly__VanT__1054 no;no;VanT;Gly;AF162694;3008-5104;2097
ATGAAAAATAAAGGAATCGATCAATTTCGTGTGATTGCAGCCATGATGGTGGTTGCGATC
CATTGTCTTCCCCTTCACTATTTATGGCCAGAAGGCGATATCCTAATCACATTGACGATT
TTTCGAGTAGCTGTTCCTTTCTTTTTTATGATCAGTGGTTACTATGTGTTTGCAGAACTT
GCTGTGGCCAATAGTTATCCTTCGCGACAACGAGTATTCAACTTTATCAAAAAACAGCTA
AAAGTCTATCTATTAGCCACACTAATGTTTTTACCATTAGCACTCTATAGTCAAACGATC
GGCTTCGATCTACCAGTTGGAACATTAGTACAAGTACTTTTGGTCAATGGCATTCTTTAT
CATCTTTGGTACTTTCCGGCTTTGATTACTGGGAGCCTGCTCCTAACAAGTTTGCTGATA
CATGTCTCCTTCAAAAAAGTGTTCTGGCTTGCGGCTGGATTGTACCTGATTGGATTAGGT
GGTGATAGTTGGTTTGGACTGATCCAACAGACACCAATCGAACCATTCTATACTGCTGTG
TTCCACCTATTAGATGGTACCCGCAACGGTATTTTCTTTACACCATTGTTTTTGTGCTTA
GGTGTGCTGGTCAGAAAACAATCAGAGAAAAGAAGTTTATCCAAAACAGCTCTCTTCTTT
TTGATCAGTCTTATCGGATTGCTTATTGAGAGTGCGTACTTGCATGGGTTTTCTATACCT
AAACATGACAGTATGTATCTCTTCTTGCCTGTTGTACTCTTTTTCTTATTTCCGCTGATC
TTGCGCTGGCATCCCCACAGGACTTGGAAGCATCCAGGACAGCTATCTTTGTGGCTTTAC
CTTTTACATCCTTATACAATTGCCGGCACACACTTTTTGAGCCAAAAAATCAGCATTCTG
CAAAACAATCTAATCAACTATTTGGTTGTTTTGATCTTGACGATTGGATTCATTTGCCTC
TTTTTAAGACAAAAACACTCATGGTTTAGACACAAACAAACAACGCCCGTTAAAAGGGCC
GTAAAAGAATTCTCAAAGACAGCCCTTTTGCATAATCTACAGGAGATCCAGCGGATCATC
TCACCGAAAACAAAAGTGATGGCAGTCGTTAAAGCCGATGCCTACGGCTGTGGTGCCAAG
GAAGTTGCTCCTGTTTTAGAACAAGCCGGAATTGATTTTTTTGCGGTGGCTACGATTGAT
GAAGGTATTCGATTGCGGAAAAATGCTGTCAAAAGCCCCATCTTGGTCTTGGGATATACC
TCTCCAAAACGCATAAAAGAACTTCGTCGCTACTCATTGACCCAATCGATCATCAGCGAA
GGTCATGCTGTAGCATTGTCACAAAGAAAAGTAGCGATTGACTGTCATTTAGCCATCGAT
ACTGGGATGCATCGGTTAGGTGTAACACCGACTATCGATTCGATTCTTTCGATTTTCGAT
TTGCCCTTCTTGACGATCAGTGGTGTTTATTCTCATCTTGGTTCGGCAGATCGCTTAAAT
CCTGATAGTATGATTCGCACTCAGAAGCAGATTGCCTGCTTCGATCAGATTCTCCTAGAG
TTGGATCAGAGACAGATTTCTTATGGTATCACACACTTACAAAGCAGTTATGGTATTTTG
AATTATCCAGACTTAAACTATGATTATGTGCGTCCGGGGATTTTATTGACAGGATCCCTC
AGTGATACGAACGAGCCTACAAAACAACGAGTAAGCTTACAGCCTATTCTGACCCTCAAA
GCACAGTTGATCACTAAGCGAGTCGTTGCCAAAGGGGAAGCGATCGGTTATGGGCAAACC
GCCGTCGCGAATCAAGAAACAACTGTTGGTGTTGTGAGCATCGGCTATTGTGACGGACTG
CCCCGTTCTCTATCAAATCAAGAGTTTTGTCTTTCCTATCGCGGTCAGTCCTTGCCGCAG
ATCGGCTTGATCTGCATGGACATGCTTTTGATAGACTTGAGCCATTGTCCTACGATCCCA
ATTGAAAGTGAAATTGAAATTCTGACAGATTGGAGCGATACTGCCGAGCAAGTACAAACT
ATAACCAATGAGTTGATTTGTCGGATCGGTCCACGAGTCAGTGCTAGGATCAAATAG
>2__VanT_Gly__VanTc__1055 no;no;VanTc;Gly;DQ022190;1802-3898;2097
ATGAAAAATAAAGGAATCGATCAATTTCGTGTGATTGCAGCCATGATGGTGGTTGCGATC
CATTGTCTTCCCCTTCACTATTTATGGCCAGAAGGCGATATCCTAATCACATTGACGATT
TTTCGAGTAGCTGTTCCTTTCTTTTTTATGATCAGTGGTTACTATGTGTTTGCAGAACTT
GCTGTGGCCAATAGTTATCCTTCGCGACAACGAGTATTCAACTTTATCAAAAAACAGCTA
AAAGTCTATCTATTAGCCACACTAATGTTTTTACCATTAGCACTCTACAGTCAAACGATC
GGCTTCGATCTACCAGTTGGAACATTAGTACAATCACTTTTGGTCAATGGCATTCTTTAT
CATCTTTGGTACTTTCCGGCTTTGATTACTGGGAGCCTGCTCCTAACAAGTTTGCTGATA
CATGTCTCCTTCAAAAAAGTGTTCTGGCTTGCGGCTGGATTGTACCTGATTGGATTAGGT
GGTGATAGTTGGTTTGGACTGATCCAACAGACACCAATCGAACCATTCTATACTGCTGTG
TTCCACCTATTAGATGGTACCCGCAACGGTATTTTCTTTACACCATTGTTTTTGTGCTTA
GGTGTGCTGGTCAGAAAACAATCAGTGAAAAGAAGTTTATCCAAAACAGCTCTCTTCTTT
TTGATCAGTCTTATCGGATTGCTTATTGAGAGTGCGTACTTGCATGGGTTTTCTATACCT
AAACATGACAGTATGTATCTCTTCTTGCCTGTTGTACTCTTTTTCTTATTTCCACTGATC
TTGCGCTGGCATCCCCACAGGACTTGGAAGCATCCGGGACAGCTATCTTTATGGCTTTAC
CTTTTGCATCCTTATACAATTGCCGGCACACACTTTTTGAGCCAAAAAATCAGCATTCTG
CAAAACAATCTAATCAACTATTTGGTTGTTTTGATCTTGACGATTGGATTCATTTGCCTC
TTTTTAAGACAACAACACTCATGGTTTAGACACAAACAAACAACGCCCGTTAAAAGGGTC
GTAAAAGAATTCTCAAAGACAGCCCTTTTGCATAATCTACAGGAGATCCAGCGGATCATC
TCACCGAAAACAAAAGTGATGGCAGTCGTTAAAGCCGATGCCTACGGCTGTGGTGCCAAG
GAAGTTGCTCCTGTTTTAGAACAAGCCGGAATTGATTTTTTTGCGGTGGCTACGATTGAT
GAAGGTATTCAATTGCGGAAAAATGCTGTCAAAAGCCCCATCTTGGTCTTGGGATATACC
TCTCCAAAACGCATAAAAGAACTTCGTCGCTACTCATTGACCCAATCGATCATCAGCGAA
GGTCATGCTGTAGCATTGTCACAAAGAAAAGTAGCGATTGACTGTCATTTAGCCATCGAT
ACTGGGATGCATCGGTTAGGTGTAACACCGACTATCGATTCGATTCTTTCGATTTTCGAT
TTGCCCTTCTTGACGATCAGTGGTGTTTATTCTCATCTTGGTTCGGCAGATCGCTTAAAT
CCTGATAGTATGATTCGCACTCAGAAGCAGATTGCCTGCTTCGATCAGATTCTCCTAGAG
CTGGATCAGAGACAGATTTCTTATGGTATCACACACTTACAAAGCAGTTATGGTATTTTG
AATTATCCAGACTTAAACTATGATTATGTGCGTCCGGGGATTTTATTGACAGGATCCCTC
AGTGATACGAACGAGCCTACAAAACAACGAGTAAGCTTACAGCCTATTCTGACCCTCAAA
GCACAGTTGATCACTAAGCGAGTCGTTGCCAAAGGGGAAGCGATCGGTTATGGGCAAACC
GCCGTCGCGAATCAAGAAACAACTGTTGGTGTTGTGAGCATCGGCTATTGTGACGGACTG
CCCCGTTCTCTATCAAATCAAGAGTTTTGTCTTTCCTATCGCGGTCAGTCCTTGCCGCAG
ATCGGCTTGATCTGCATGGATATGCTTTTGATAGACTTGAGCCATTGTCCTACGATCCCA
ATTGAAAGTGAAATTGAAATTCTGACAGATTGGAGCGATACTGCCGAGCAAGTACAAACT
ATAACCAATGAGTTGATTTGTCGGATCGGTCCACGAGTCAGTGCTAGGATCAAATAG
>3__HugA_Bla__HugA__1172 no;no;HugA;Bla;AY008342;5235-3169;2067
ATGCCAGTGGGCCAACCATCTGCAATCTTCCGGTCGACTGTCAGCGCGACAGCCGCGATG
ACCGCTAAACACACCGGCTTTAAACGCTCTGCACTGAGTCTGTTAATTCTGAACAGCGTG
GCGGTTTCATTTGCCGCCAACGCCGCACCGGCTGAGCCTCAGACTCAGCTCAATGAAGTC
CTGGTTACGGCAACCCGTGAAAATAAAGCGCTGTCGCAAGAAACGCGCTCGGTTGCGGTG
GTAACGCAGGCACAAATTCAGCAACAACAACCGGCCAGCGTGGCTGAAGCACTGAAATAC
ATTCCTAACGTGGATGTCAGTGGCGGTCCGCGCGCTAATGCGCAAAGCCCGTCAGTACGG
GGTTTAAGTGGCAACCGCATTTTGCAGGTGGTGGATGGCGTGCGTCAGAACACTACCTCG
GGACACGTGCGACTTACTTCATGGGATCCTGAAATGCTGTCATCCATCGAAGTGATCAAA
GGGCCGACCAGCTCCCTGTGGGGCAGTGGCGCACTGGGTGGCGTGGTCGCGCAGCAAACT
ATTTCAGCTCCCGATATGCTGCACGGTGATCAGAGTGTGGGGGGCTATCTGAAACAAGGT
TACGCCAGCGCCAATGATGAAACCAAAACCAGCGGTGCCGTGTATGGCCTGTTGGGGGAT
TCCGTCGATTTCCTGCTAAACGGCTACTACGCCGATGCCAATAACCTGCGTTTGGGCAAT
GGCGAGCACCTGACTGACTCGGCCTATCGCAATCAGGGCGGGTTAGCCAAATTTGGCTGG
CAGGCAGATGACGCGCAGCGTCTGGAGCTGTCAGTTCGCCAAGCCGAAACCCATCAGAAC
GCACCGAGCAACCCATCACAGATGGTCAGCACCTCAGTGCCGCTGGTGCAGCAGAAAACC
CGTGATTTCAATACCACCTTGGATTATCGCCTGAATCCAACCGATAGCCGTTGGTTGGAC
GCACGCGTAACTGCCTATGTGAACAAAACGGAATTTGATGAATATCGCGTCACGAAAAAG
CAAAGCGATAAGGTGGATTACCGCACACTGGGTCTGAATATCAGTAACCATTCGCAGTTT
GATCTGCTGAGCCTGACCTATGGCGGCGATATTTATGAAGATAAAACCCAAGGCGAGCGG
GAAGGGAAGAACCGCCCGATTCCAGCCGATGGTCGCAGCAAAGTCTGGGGAAGTTATGTA
CAGGCCGATATTCCATTAGGTAGTCAGTGGAACCTGTTACCGGGTCTGCGTTATGACCAC
TTTACCGCCGAAGACAAGAATATCGCCGGCTCCGAGCGTAGCGAAGATCACCTGTCGCCA
TCCGTTGGCCTGCGTTGGGCGGCGACTGATTGGCTGACCTTAAATGCCCGTTACGACGAA
GCGTTCCGTGCACCGAGCATGGAAGAGATGTACACCACCGGTACTCACTTCTGCATGGGC
CCGATGGGCTGCAACGTGTTTAAAGCCAATCCCGATTTGAAACCGGAGACCGCCAAAAAC
AAAGAGATCTCAGCTCAGATGCGCTTTAACAACGTGCTGGCAGATGATGAGTTAGCGTTT
GGGGCGACTTACTTCCATAACAACGTCAGCAACTACATTGACCAGCAGGTCAACATGTTC
ACCACCCAATACGTGAACGTGACCGATGCGCGTTTGCGGGGCGTCGAGCTGGATGCGCGT
TATAACTGGCGCGATCTGGAAACCAGCCTGAGCTATGCCCAGACAGAAGGGCGCGACAAG
AAAACCAACCAGCCGCTGAATAACATTCCGGCGCATAAGTGGGTATTGGGCGTGAGCCAC
TACTTTATGGATCGCGACCTGAAAGCGGGCGTGAACGTCAGCCATTACGAATCACAAGAT
GAATTGCCATCTAATGTGACCAATGTGTATCCGTCCTACACCTTGGTGGATCTCTACACC
ACTTGGCAGCCACAAACGGGCGCGCTCAAAGCAGTCAAAGTGGATGTGGGTATCGATAAC
GTGACTGACGAATATTACCGTCAGGCCTTTGACCAGCTCTATTCCGCCGGTCGTAACTTT
AAGGTTGGTGTGCGGTATTCCTTCTGA
>4__MECA_Bla__MECA__1491 no;no;MECA;Bla;BX571856;46925-44919;2007
ATGAAAAAGATAAAAATTGTTCCACTTATTTTAATAGTTGTAGTTGTCGGGTTTGGTATA
TATTTTTATGCTTCAAAAGATAAAGAAATTAATAATACTATTGATGCAATTGAAGATAAA
AATTTCAAACAAGTTTATAAAGATAGCAGTTATATTTCTAAAAGCGATAATGGTGAAGTA
GAAATGACTGAACGTCCGATAAAAATATATAATAGTTTAGGCGTTAAAGATATAAACATT
CAGGATCGTAAAATAAAAAAAGTATCTAAAAATAAAAAACGAGTAGATGCTCAATATAAA
ATTAAAACAAACTACGGTAACATTGATCGCAACGTTCAATTTAATTTTGTTAAAGAAGAT
GGTATGTGGAAGTTAGATTGGGATCATAGCGTCATTATTCCAGGAATGCAGAAAGACCAA
AGCATACATATTGAAAATTTAAAATCAGAACGTGGTAAAATTTTAGACCGAAACAATGTG
GAATTGGCCAATACAGGAACAGCATATGAGATAGGCATCGTTCCAAAGAATGTATCTAAA
AAAGATTATAAAGCAATCGCTAAAGAACTAAGTATTTCTGAAGACTATATCAAACAACAA
ATGGATCAAAATTGGGTACAAGATGATACCTTCGTTCCACTTAAAACCGTTAAAAAAATG
GATGAATATTTAAGTGATTTCGCAAAAAAATTTCATCTTACAACTAATGAAACAGAAAGT
CGTAACTATCCTCTAGGAAAAGCGACTTCACATCTATTAGGTTATGTTGGTCCCATTAAC
TCTGAAGAATTAAAACAAAAAGAATATAAAGGCTATAAAGATGATGCAGTTATTGGTAAA
AAGGGACTCGAAAAACTTTACGATAAAAAGCTCCAACATGAAGATGGCTATCGTGTCACA
ATCGTTGACGATAATAGCAATACAATCGCACATACATTAATAGAGAAAAAGAAAAAAGAT
GGCAAAGATATTCAACTAACTATTGATGCTAAAGTTCAAAAGAGTATTTATAACAACATG
AAAAATGATTATGGCTCAGGTACTGCTATCCACCCTCAAACAGGTGAATTATTAGCACTT
GTAAGCACACCTTCATATGACGTCTATCCATTTATGTATGGCATGAGTAACGAAGAATAT
AATAAATTAACCGAAGATAAAAAAGAACCTCTGCTCAACAAGTTCCAGATTACAACTTCA
CCAGGTTCAACTCAAAAAATATTAACAGCAATGATTGGGTTAAATAACAAAACATTAGAC
GATAAAACAAGTTATAAAATCGATGGTAAAGGTTGGCAAAAAGATAAATCTTGGGGTGGT
TACAACGTTACAAGATATGAAGTGGTAAATGGTAATATCGACTTAAAACAAGCAATAGAA
TCATCAGATAACATTTTCTTTGCTAGAGTAGCACTCGAATTAGGCAGTAAGAAATTTGAA
AAAGGCATGAAAAAACTAGGTGTTGGTGAAGATATACCAAGTGATTATCCATTTTATAAT
GCTCAAATTTCAAACAAAAATTTAGATAATGAAATATTATTAGCTGATTCAGGTTACGGA
CAAGGTGAAATACTGATTAACCCAGTACAGATCCTTTCAATCTATAGCGCATTAGAAAAT
AATGGCAATATTAACGCACCTCACTTATTAAAAGACACGAAAAACAAAGTTTGGAAGAAA
AATATTATTTCCAAAGAAAATATCAATCTATTAACTGATGGTATGCAACAAGTCGTAAAT
AAAACACATAAAGAAGATATTTATAGATCTTATGCAAACTTAATTGGCAAATCCGGTACT
GCAGAACTCAAAATGAAACAAGGAGAAACTGGCAGACAAATTGGGTGGTTTATATCATAT
GATAAAGATAATCCAAACATGATGATGGCTATTAATGTTAAAGATGTACAAGATAAAGGA
ATGGCTAGCTACAATGCCAAAATCTCAGGTAAAGTGTATGATGAGCTATATGAGAACGGT
AATAAAAAATACGATATAGATGAATAA
>5__OtrA_Tet__OtrA__1687 no;no;OtrA;Tet;X53401;349-2340;1992
ATGAACAAGCTGAATCTGGGCATCCTGGCCCACGTTGACGCCGGCAAGACCAGCCTCACC
GAGCGCCTGCTGCACCGCACCGGTGTGATCGACGAGGTCGGCAGCGTGGACGCCGGCACC
ACGACGACCGACTCGATGGAGCTGGAGCGGCAGCGCGGCATCACCATCCGGTCCGCCGTG
GCCACGTTCGTCCTGGACGATCTCAAGGTCAACCTCATCGACACCCCGGGCCACTCCGAC
TTCATCTCCGAGGTCGAGCGGGCGCTCGGGGTGCTCGACGGCGCGGTCCTGGTGGTCTCG
GCCGTCGAGGGCGTCCAGCCGCAGACCCGCATCCTGATGCGGACCCTGCGCAGGCTGGGC
ATTCCCACGCTGGTCTTCGTCAACAAGATCGACCGGGGCGGCGCGCGTCCCGACGGTGTG
CTGCGGGAGATCCGCGACCGGCTCACCCCCGCCGCGGTGGCACTGTCCGCCGTGGCGGAC
GCCGGCACGCCGCGGGCCCGCGCGATCGCGCTCGGCCCGGACACCGACCCGGACTTCGCC
GTCCGGGTCGGTGAGCTGCTGGCCGACCACGACGACGCGTTCCTCACCGCCTACCTGGAC
GAGGAACACGTACTGACCGAGAAGGAGTACGCGGAGGAACTGGCCGCGCAGACCGCGCGC
GGTCTGGTGCACCCGGTGTACTTCGGGTCCGCGCTGACCGGCGAGGGCCTGGACCATCTG
GTGCACGGCATCCGGGAGTTGCTGCCGTCCGTGCACGCGTCGCAGGACGCGCCGCTGCGG
GCCACCGTGTTCAAGGTGGACCGTGGCGCGCGCGGCGAGGCCGTCGCGTACCTGCGGCTG
GTCTCCGGCACGCTGGGCACCCGCGATTCGGTGACGCTGCACCGCGTCGACCACACCGGC
CGGGTCACCGAGCACGCCGGACGCATCACCGCGCTGCGGGTCTTCGAGCACGGGTCGGCC
ACCAGCGAGACCCGGGCGACCGCCGGGGACATCGCGCAGGCGTGGGGCCTGAAGGACGTA
CGGGTCGGTGACCGGGCCGGGCACCTCGACGGTCCCCCGCCGCGCAACTTCTTCGCGCCG
CCCAGCCTGGAGACCGTGATCAGGCCGGAGCGCCCGGAGGAAGCGGGACGGCTGCACGCC
GCGCTGCGCATGCTGGACGAGCAGGACCCCTCGATCGACCTGCGGCAGGACGAGGAGAAC
GCGGCCGGCGCGGTGGTCCGCCTCTACGGGGAGGTGCAGAAGGAGATCCTCGGCAGCACG
CTCGCGGAGTCCTTCGGCGTACGGGTGCGCTTCGACCCGACCCGTACGGTCTGCATCGAA
AAGCCCGTGGGGACCGGCGAGGCGCTGATCGAGCTGGACACGCGGACGCACAACTACTTC
TGGGGCGCACCGTGGGTCTGCGCGTCGGACCGGCCGAGCCCGGCGCGGGCGATCACGTTC
CGTTTGGCGGTGGAACTGGGCTCGCTCCCCCTGGCCTTCCACAAGGCCATCGAGGAGACG
GTGCACACCACCCTGCGGCACGGTCTGTACGGCTGGCAGGTCACCGACTGCGCCGTCACC
CTGACCCGTACCGGCGTTCGCAGTCCGGTCAGCGCGGCCGACGACTTCCGCAAGGCCAAC
GCGCGCTTGGTCCTGATGGACGCGCTCGGCAGGGCCGGTACGGAGGTGCACGAGCCGGTC
AGCTCCTTCGAACTGGAGGTGCCCGCCGCCCGGCTCAGCCCGGTACTTGCGAAACTCGCG
GAACTGGGCGCGACGCCCGGTGTGCCCACGGCCGAGGGGGACGTCTTCCGCCTGGAGGGC
ACGATGCCGACCAGCCTCGTGCACGACTTCAACCAGCGGGTTCCCGGACTGACCCAGGGC
GAGGGCGTGTTCCTGGCCGAGCACCGGGGCTACCGGCCCGCCGTCGGACAGCCGCCCGTG
CGGCCGCGGCCCGAGGGGCCCAACCCGCTCAACCGCGACGAGTACATCCTGCACGTGCTC
AAGCGCGTGTGA
>6__TetQ_Tet__TetQ__345 no;no;TetQ;Tet;Z21523;314-2287;1974
GTGCGTTTCGACAATGCATCTATTGTAGTATATTATTGCTTAATCCAAATGAATATTATA
AATTTAGGAATTCTTGCTCACATTGATGCAGGAAAAACTTCCGTAACCGAGAATCTGCTG
TTTGCCAGTGGAGCAACGGAAAAGTGCGGCCGTGTGGATAATGGTGACACCATAACAGAC
TCTATGGATATAGAGAAACGTAGAGGAATTACTGTTCGGGCTTCTACGACATCTATTATC
TGGAATGGAGTGAAATGCAATATCATTGACACTCCGGGACACATGGATTTTATTGCGGAA
GTGGAGCGGACATTCAAAATGCTTGATGGAGCAGTCCTCATCTTATCCGCAAAGGAAGGC
ATACAAGCGCAAACAAAGTTGCTGTTCAATACTTTACAAAAACTGCAAATCCCGACAATT
ATATTTATCAATAAAATTGACCGTGACGGTGTGAATTTAGAGCGTTTGTATCTGGATATA
AAAACAAATCTGTCTCAAGATGTCCTGTTTATGCAAACTGTTGTCGATGGATTGGTTTAT
CCGATTTGCTCCCAAACATATATAAAGGAAGAATACAAAGAATTTGTATGCAACCATGAC
GACAATATATTAGAACGATATTTGGCGGATAGCGAAATTTCACCGGCTGATTATTGGAAT
ACGATAATCGATCTTGTGGCAAAAGCCAAAGTCTATCCGGTACTACATGGATCAGCAATG
TTCAATATCGGTATCAATGAGTTGTTGGACGCCATCTCTTCTTTTATACTTCCTCCAGAA
TCAGTCTCAAACAGACTTTCAGCTTATCTCTATAAGATAGAGCATGACCCCAAAGGACAT
AAAAGAAGTTTTCTAAAAATAATTGACGGAAGTCTGAGACTTCGAGACATTGTAAGAATC
AACGATTCGGAAAAATTCATCAAGATTAAAAATCTAAAGACTATTTATCAGGGCAGAGAG
ATAAATGTTGATGAAGTGGGGGCCAATGATATCGCGATTGTAGAAGATATGGAAGATTTT
CGAATCGGAGATTATTTAGGTACTAAACCTTGTTTGATTCAAGGGTTATCTCATCAGCAT
CCCGCTCTCAAATCCTCCGTCCGGCCAGACAGGTCCGAAGAGAGAAGCAAGGTGATATCC
GCTCTGAATACATTGTGGATTGAAGACCCGTCTTTGTCCTTTTCCATAAACTCATATAGT
GATGAATTGGAAATCTCGTTATATGGTTTGACACAAAAGGAAATCATACAGACATTGCTG
GAAGAACGATTTTCCGTAAAGGTCCATTTTGATGAGATCAAGACTATCTACAAAGAACGA
CCTGTAAAAAAGGTCAATAAGATTATTCAGATCGAAGTGCCACCCAACCCTTACTGGGCC
ACAATAGGGCTGACGCTTGAACCCTTGCCGTTAGGGACAGGGTTGCAAATCGAAAGTGAC
ATCTCCTATGGTTATCTGAACCATTCTTTTCAAAATGCCGTTTTTGAAGGGATTCGTATG
TCTTGCCAATCTGGTTTACATGGATGGGAAGTGACTGATCTGAAAGTAACTTTTACTCAA
GCCGAGTATTATAGCCCGGTAAGTACACCTGCTGATTTCAGACAGCTGACCCCTTATGTC
TTCAGGCTGGCCTTGCAACAGTCAGGTGTGGACATTCTCGAACCGATGCTCTATTTTGAG
TTGCAGATACCCCAAGCGGCAAGTTCCAAAGCTATTACAGATTTGCAAAAAATGATGTCT
GAGATTGAAGACATCAGTTGCAATAATGAGTGGTGTCATATTAAAGGGAAAGTTCCATTA
AATACAAGTAAAGACTACGCCTCAGAAGTAAGTTCATACACTAAGGGCTTAGGCGTTTTT
ATGGTCAAGCCATGCGGGTATCAAATAACAAAAGGCGATTATTCTGATAATATCCGCATG
AACGAAAAAGATAAACTTTTATTCATGTTCCAAAAATCAATGTCATCAAAATAA
>7__TetB-P_Tet__TetB-P__640 no;no;TetB-P;Tet;L20800;2309-4267;1959
ATGAAGAAAATAATTAATATAGGAATCGTAGCACACGTGGATGCAGGAAAAACAACTATA
ACAGAAAACTTATTATATTATAGTGGAGCTATAAAATCAGTTGGAAGAGTTGATTTAGGC
AATACACAGACGGATTCTATGGAGCTTGAGCGTAAGAGAGGAATTACCATTAAATCGTCA
ACCATATCTTTTAATTGGAATAATGTTAAGGTGAATATTATTGATACTCCAGGACATGTG
GATTTTATTTCGGAAGTTGAACGTTCATTAAATAGCTTAGATGGAGCAATACTAGTTATA
TCAGGAGTAGAGGGGATTCAGTCACAAACAAGAATATTATTTGACACATTAAAGGAGTTA
AATATTCCAACAATAATTTTTGTAAATAAGCTAGATAGAATTGGGGCAAATTTCAACAAA
GTATTTGAAGAAATAAAGAAGAATATGTCCAATAAAGTAGTTAGATTACAAGAAGTATAT
GATGTAGGAAGCAAAGCTGTTTATATAAAAAAACTATTTGATACATGCATAATAAATGAT
GATGCTATTAATGTTTTATCAGACTTAGACGAAGCATTTTTAGAAAGATATATTGGTGGA
ATAGAACCTGATAAAGAAGAAATACAAGAAAAGCTTTCATTATATGCAAGAGAAGGAAGT
CTATATCCAGTATTTTGTGGTGCTGCAGCAATTGGACTTGGAATTGAAGATTTATTAGAT
GGAATTTGTAGTTATTTTCCATTTGCAAGTAATGATTGTGAAAGTGATTTATCTGGGGTA
GTATTTAAAATCGAAAGAACAAGTAAAAATGAAAAGAAGGTTTATGTAAGATTATTTGGA
GGAAAAATATCTGTAAGAGATAAAATTCAAGTACCTAATAAGGAGATAGCAGAAAAAGTA
AAGAAAATTAATAGGTTAGAAAATGGGGGAGTTGTTGAAGCACAGAGGATAGAAGCAGGG
GATATAGGTATTTTATATGGACTTACAAGTTTCCAAGTGGGAGATGTTATTGGAATTTCA
AATGATAAAATTAAAAATATATCTATAGCTAAACCAGCATTAAAAACAACAATTTCTGCA
ATTGATAAAGAAAAAAATCCAGAGCTATTTAAAGCATTAACATTACTTGCAGAGGAAGAT
CCACTACTCGCCTTCGCGATGAATGACATAGATAAAGAAATTTATGTCAACTTATTCGGT
GAAGTTCAAATGGAAATACTAAGTTCCATGTTAGATGATTTATATGGAATAAAAGTAGAG
TTTTCGAATATTGAGACTATCTATAAGGAAACACCTAAAGGTTTTGGAGCGTCAATAATG
CATATGCAGGAAGACTTAAATCCATTTTGGGCGACAGTAGGCTTAGAAATAGAACCAGCA
GGGAGAGGCGAAGGTCTTAGGTATATTTCTAATGTTTCAGTAGGGTCATTGCCAAAATCT
TTTCAAAATGCAATTGAAGAAGCAGTTATTAAGACAAGTAAACAAGGATTATTTGGATGG
GAGGTTACAGATGTAAAAGTCACTCTTAGCTGTGGTGAATTTTTTAGTCCAGCCAGCACT
CCAGCAGATTTTAGAAATGTGACACCTATGGTATTCATGGAAGCATTATATAAAGCACAA
ACTGTTTTATTAGAGCCATTACATGAGTTTGAGTTAAAGATTCCTCAAAATGCTTTAAGC
AAAGCGGTATGGGATTTAGAAACTATGAGGGCAACCTTTGATAATCCTATTGTTATAGGG
GATGAATTCTCAATAAAGGGATTAATTCCAGTAGAAAATTCAAAAGAATATAAAATGAAA
ATAGCTTCATATACAGAAGGTAGAGGAATGTTTGTGACAAAATTTTATGGGTATAAGGAA
GCTTCAGCTGAATTTTCAAAAGCACGCAAAAAAACAACGTATGATCCATTGAATAAAAAA
GAGTATTTGCTTCATAAACTAAACGCAATTAGAGATTAA
>8__TetT_Tet__TetT__1056 no;no;TetT;Tet;L42544;478-2433;1956
ATGAAAATTATTAATATAGGAATATTAGCACATGTTGATGCAGGTAAAACAACTGTTACA
GAAGGTTTATTATATAAAAGTGGGGCGATTAATAAAATTGGAAGAGTTGATAATGCTACA
ACGACAACGGATTCGATGGAACTTGAAAGAGATAGGGGAATAACTATACGGGCGTCTACA
GTTTCATTTAATTACAATGATACAAAGGTAAATATCATAGATACACCTGGGCACATGGAT
TTCATAGCCGAAGTTGAGCGAACTCTGAAAGTGTTAGATGGAGCTATTTTAGTAATTTCA
GCAAAAGAAGGAATTCAAGTCCAAACTAAAGTGATTTTTAATACTTTAGTGAAATTAAAT
ATACCAACACTTATATTTGTGAATAAAATAGATCGAAAGGGAGTATGTTTGGATGAGATA
TACACTCAAATACAGGAGAAATTAACTTCTAATCTTGCAATAATGCAATCAGTTAAAATA
AAAGATAAAGGTGATTTTGAATTGACAAATGTAAGGGATGATAAAGTAATTCAAAGTCAA
ATAATAGAGAAGTTACTGGATATAAATGATTATCTAGCAGAAAAATATATAAATGGCGAT
GTCATTGCAGAAAAAGAATATAATGATGTATTTTTGGATGAGATTAATAACTGCAATCTT
TATCCTGTATTTCATGGTTCGGCTTTAAAAAATATTGGAATTGACGAGCTATTATTTGCC
ATTACTAAATATCTTCCTACCAAGAGCTATAATACTGAAGACCTTTTATCAGCGTATGTT
TATAAGATTGATAGGGATGAAAAATCTAGAAAGATGACTTTCTTAAGAGTATTCAGTGGG
AATATAAGGACACGTCAAGATGTTTATATAAATGGCACAGAAGAAACTTTCAAGATAAAA
AGTCTGGAATCAATTATGAATGGTGAAATTGTGAAGGTAGGTCAGGTTAATAGTGGGGAT
ATTGCTATTATTTCTAATGCTAATTCTCTGAAGATAGGTGATTATATTGGTAAGAAATAT
GACGGGATTTTAGATATAAAGATAGCCCAACCGGCATTGAGAGCATCAATTAAACCTTGT
GATTTAAGCAAAAGAAGCAAACTGATAGAAGCACTATTTGAATTAACTGAAGAAGACCCA
TTTCTCGATTGTGAAATTAACGGAGATACTGGAGAAATCATATTGAGGCTATTTGGAAAT
ATTCAAATGGAAGTAATAGAATCACTACTTAAAAGCCGATACAAAATAGATGCTAGATTT
GGTGAATTGAAAACAATATATAAAGAACGACCTAAGAGAAACTCTAAAGCAGTAATCCAT
ATAGAGGTTCCACCAAATCCTTATTGGGCATCTATTGGACTGTCAATAGAACCACTACCA
ATAGGGTCAGGATTATTATATAAGACAGAGGTGTCCTATGGATATTTAAATAATTCATTT
CAAAATGCAGTAAAAGATGCTGTAGAGAAGGCTTGTAAAGAAGGGCTTTATGGATGGGAA
GTTACAGACTTAAAGGTAACTTTTGACTACGGATTATACTATAGCCCGGTAAGTACCCCC
TCTGACTTTAGGAATTTAACACCATATGTATTTTGGGAAGCTCTTCGAAAAGCAGGAACT
GAAATATTAGAACCTTATTTAAAATATACAGTTCAAGTTCCAAATGATTTCTGCGGAAGG
GTTATGAGTGATCTTAGAAAGATGAGGGCTTCTATTGAAGATATAATAGCCAAGGGAGAG
GAGACAACTTTAAGTGGAAAGATACCTGTTGATACATCGAAGTCCTATCAGTCAGAATTA
CTTTCTTATTCAAATGGAAAGGGTATATTTATTACTGAGCCTTATGGGTATGATATATAT
AATGATAAGCCTATAATTAATGATATTGGGAACGACAATAATGATAGCAACAAGGAAGGG
TTAAGATATTTATTTCAAAAACAGGATGAAAATTGA
>9__TetS_Tet__TetS__1454 no;no;TetS;Tet;L09756;447-2372;1926
TTGAAAATTATTAATATCGGTATCTTAGCACATGTTGATGCAGGAAAAACTACTTTGACA
GAAAGCTTACTATACAGTAGCGGAGCAATTAAAGAGTTAGGAAGTGTAGATAGCGGTACA
ACGAAAACGGATACTATGTTTTTGGAACGCCAGAGAGGTATTACTATTCAGACCGCAATA
ACATCTTTTCAACGGGAAAATGTTAAAGTAAATATTGTAGATACTCCTGGACACATGGAT
TTTTTGGCAGATGTATACCGTTCATTATCTGTTTTGGATGGAGCTATTTTGCTAATCTCT
GCAAAAGATGGAGTACAGTCACAAACTCGTATACTATTCCATGCACTTAGAAAGATGAAC
ATACCTATAATATTTTTTATTAACAAAATTGATCAAAATGGAATAAATTTGCCAGATGTT
TATCAAGATATTAAGGACAAACTTTCTGACGACATCATAATTAAGCAGACTGTGAATCTA
AATTTGAAACCTTATGTAATAGATTATACTGAACCAGAACAATGGGAGACAGTAATTGTG
GGAAATGATTATTTATTAGAAAAATATACCATTGGGAAAACATTGAATATTGCAGAACTT
GAAAAGGAGGAAAACGAAAGAATTCAAAGTTGCTCCTTATATCCTGTTTATCACGGAAGT
GCAAAGAATAATATTGGAATTAAACAACTTATAGAGGTAATTACTAGCAAATTATTTTCA
CCCACACAACTCAATTCAGATAAACTTTGTGGAAATGTTTTTAAAGTAGAATATTCAGAT
GATGGTCAACGGCTTGTCTATGTACGTCTTTATAGTGGAACGCTACATTTGCGAGACTCA
GTCAATATATCAGAAAAGGAAAAAATAAAAGTTACAGAAATGTATACTTCAATAAATGGA
GAATTACGCCAGATAGATAAGGCAGAGCCTGGTGAGATTATTATTTTAAAAAATGAGCTT
TTAAAACTAAATAACGTACTTGGAGATAAAAAAAGATTACCACATAGAGAAATTCTTGAG
AATCCTCTTCCTATGTTACAAACAACAATTGAACCATGTAAATCAGTACAAAGAGAAAAG
TTACTAGATGCACTTTTTGAAATATCCGATAGTGATCCCCTTCTACAATATTATGTAGAT
ACAGTAACTCACGAAATTGTGCTATCTTTTTTAGGTGAGGTCCAAATGGAGGTAACTTGT
ACTCTGATTCAAGAAAAATATCATATTGAGATAGAAACAAGAAAACCAACTGTCATTTAT
ATGGAAAGACCATTAAAAAAATCTGAATTTACCATTGATATCGAAGTACCTCCAAATCCT
TTCTGGGCTTCTATTGGTTTATCTGTAACACCACTTCCTTTGGGTAGTGGCATTCAGTAT
GAGAGCCTGGTTTCTCTAGGTTATTTAAATCAATCATTTCAAAATGCAGTTATGGAAGGT
ATACGCTATGGGTGTGAACAAGGATTGTACGGTTGGAAATTAACAGACTGTAAGATCTGT
TTTAAGTATGGTCTATATTACAGCCCTGTCAGTACGCCAGCAGATTTCCGAATGCTTGCG
CCTATTGTACTAGAGCAGGCTTTTAGAAAGAGTGGTACAGAGTTATTAGAGCCATATCTT
AGCTTCGAAATTTATGTACCACAAGAATATCTTTCGAGAGCATATAATGATGCTTCCAAA
TATTGTGCAAATATTTTAAATACTAAGTTAAAAGGTAACGAGGTCATTCTCATTGGTGAA
ATTCCAGCCCGTTGTATTCAAGAGTATCGAAACAGTTTAACTTTCTTTACAAATGGACGC
AGTGTCTGTTTAACAGAGTTAAAAGGTTATCAGGTTACTAACATTAAGTCTGCTTTCCAA
CCACGTCGTCCAAATAATAGAATAGACAAAGTAAGGCATATGTTTAATAAAATCAACTTA
CATTGA
>10__Tet-36_Tet__Tet-36__830 no;no;Tet-36;Tet;AJ514254;2534-4456;1923
ATGAGAACTATAAATATAGGTATTCTTGCACATATTGATGCAGGAAAGACCTCCATTACA
GAGAACTTGCTATTTGCGAGTGGAGCAACCATAGTACGTGGAAGTGTGGACAAAGGAAAC
ACTACAACCGATTCGATGGATATCGAAAAACGAAGAGGTATCACAGTTAGAGCGTCTACA
ACATCTATTCAATGGAATGATACAAAGATTAATATCATCGACACTCCTGGACACATGGAC
TTTCTGGCAGAGGTAGAACGCACTTTTAGGATGCTAGATGGTGCTATACTTGTGGTGTCT
GCCAAAGAGGGCATTCAAGCTCAAACAAGGTTGTTGTTCAATGTCCTGCAACAACTAGAA
ATACCTACAATTCTATTCGTCAACAAAATAGACAGAGAGGGAGTCAATCTAAATCAGCTT
TATTTAGAGATACAAAATAGCCTTTCTAAAGATATTATCTTTATGCAATCCGTTGAAGGC
AAGGAATTAACATCTAGCTGTACAATACACTACATATCAGAAAAGAACAGAGAAACAATT
TTAGAGAAAGATGATCTCTTGCTTGAAAAATACTTGAGTGATACACAGCTTTCTAATTTA
GATTATTGGAATTCAATGGTTCGTCTTGTTCAAGCTGCTAAATTACATCCTATCTATCAT
GGTTCAGCAATGTATGGCATTGGTATTGAAGATTTGCTAAACTCAATCACTACTTTTATC
GAAACATCTCTACCTCAAGAGAACGCTTTGTCTGCCTATGTTTATAAAATTGAGCATAAT
AAGAAGGAACAGAAACGAGCCTATCTAAAGATTATAGGTGGAACCCTTAAATCTCGAAAA
TTATATAGCCTCAATGGCTCAGATGAGAATCTGAAGATAAGAGGTTTAAAGACCTTTTAC
TCAGGAGACGAAATAGATGTAGACGAAGTTTTTACAAATGATATTGCAATTGCAGATCAT
GCTGATAACTTAATGGTAGGAGATTATCTAGGAATAATGCCAAACTTATTCGACAAATTG
AATATTCCTAGTCCTGCTCTCAAATCGTCTATACATCCTGCAAAAGTAGAGAATAGGAGT
AAATTGATTTCTGCTATGAATGTATTATCAGTAGAAGATCCATCTTTGGCCTTTAGCATT
AATGCTGATAATAATGAATTGGAGGTTTCGCTTTATGGAGCAACTCAACGGGAGGTGATT
TTGACTTTATTGGAAGAGAGATTTTCGGTAGATGCTTACTTTGAAGAGGTGAAAACTATC
TATAAAGAACGTCTTAAAACAAAATCGGAATACACCATTCATATCGAAGTGCCACCTAAT
CCGTATTGGGCATCTATTGGCTTGATTATAGAGCCTTTGCCAATTGGGGCGGGACTTGTA
ATGGAGAGTGAAATATCATTGGGATATTTGAATCGATCCTTTCAGAATGCAGTATTCGAT
GGAGTCAAGAAAGCCTGTGAATCGGGTTTGTACGGTTGGGAAGTAACTGACCTTAAAGTC
ACTTTTTCTCACGGAATCTATTATAGCCCAGTGAGTACACCTGCCGACTTTAGAAGTTTA
GCACCTTATGTTTTTCGATTAGCTTTGCAACAAGCTGATGTTGAGTTATTGGAGCCAATC
TTAGATTTTAAATTGCAAATTCCACTAGCTGTGAATGCTAGAGCTATTACAGACATCAAC
AAGATGCAAGGCGAAATATCTACTATTACTTCAGATGGTGATTGGACTACTATTTTGGGT
AATATTCCTTTAGATACTAGTAAAGAATACTCAGCAGAGGTCAGTTCCTACACACAAGGC
TTGGGCGTTTTTGTTACTCGATTTTCGGGTTATCGACCTACCAACAAAAAGGTAAGCAGA
AGTGTAGAACTGAATGAAAAAGATAAGCTGATGTATATGTTTGAGAAGGAAAGTATCAAA
TAA
>11__Tet-44_Tet__Tet-44__829 no;no;Tet-44;Tet;FN594949;25245-27167;1923
ATGAAAATAATCAACATTGGTATTCTTGCTCATGTAGATGCAGGAAAGACGACCTTAACG
GAAAGTCTGCTTTATACAAGTGGAGCAATTTTAGAATTAGGCAGTGTAGATAAGGGAACA
ACAAGGACAGATACTATGTTTTTAGAACGTCAGCGTGGAATCACAATTCAGGCAGCAGTT
ACTTCTTTTAATTGGAATGACTACAAAATCAATATTGTAGATACTCCTGGACATACAGAT
TTTATAACAGAAGTGTATCGTTCCTTATCTGTTCTTGATGGAGCAATTTTAGTAATTTCT
GCTAAAGATGGTGTACAAGCACAAACCCGAATACTATTCCATGCACTTCAAAAAATGAAT
ATACCAACAATTATTTTTATAAATAAAATAGATCAGGATGGAATTAACTTAAATAATATT
TATCAAAATATCAAAGAAAAACTTTCAAATGATATTATTGTTATGCAAAATGTAACATTA
ACTCCAGAAATATCAATTAAAAATATCATTGATTTAGATGATTGGGATCCTGTAATTTCC
AAAAATGATAAACTTTTAGAAAAATATATTGTAGGAGAAAAATTGACTATACAAGAATTA
ATGTATGAAGAATATAGGTGTGTTAAAAAAGGTTCGTTGTTTCCTATATACCATGGAAGT
GCTAGAAATAATATAGGGACTCAACAACTTATCGAAGCTATTTCAAATCTTTTTTGTTCT
GAAATGAATGAGAATGATTCAGAACTATGTGGAAGAGTTTTTAAAATTGAATATACAGAC
CATAAGCAAAGATTAGTTTATTTGCGTCTTTATAGTGGAACATTACACTTACGAGATACA
ATTATATTGCCAGAAAAAAAGAAAGTGAAACTTACAGAAATATATATTCCTTCAAATGGA
GAAATGATACAGACAAAAACAGTTTGTTCTGGAGATATTTTTATTATACCTAACAATACA
TTAAGATTGAACGATATTATAGGAAATGAAAAGCTTTTGCCATGCAATGTATGGAATGAC
AAGACTGTACCAATACTACGAACAAGAATTGAACCGATAAAAATAGAAGAGAGAGAAAAA
TTATTGGATGCTCTTACAGAAATTGCAGATACTGATCCTCTTTTACGTTATTATGTTGAT
ACGATAACACATGAAATCATCATTTCTTTTTTAGGAACAGTGCAGTTAGAAGTTATCTGT
TCTCTGTTGATTGAAAAATATCACATAAACATAAGAATCGAAGATCCAACCGTAATTTAT
TTGGAAAAACCATTACAAAAGGCAGATTATACTATTCATATTGAAGTACCACCAAATCCA
TTTTGGGCATCGATTGGATTATCAATAACTCCACTTCCAATTGGCAGTGGAATACAGTAC
GAAAGCAAAGTTTCACTCGGTTATTTAAATCAAAGTTTCCAAAATGCAGTAAGAGAAGGT
ATTAATTATGGACTGGAGCAAGGTTTGTATGGTTGGGAAGTAACAGATTGTAAAATATGT
TTTGAATATGGTGTTTATTATAGCCCTGTTAGTACTCCCTCGGATTTTCGCTTTCTTGCC
CCAATTGTACTTGAACAAACATTGAAAAAAGCGGGAACGCAATTATTAGAGCCATATCTT
TCGTTTATACTTTTTACGCCACAGGGATACTTTTCTCGTGCATATAAAGATGCACAAAAA
CATTGTGCAATAATTGAAACAAGTCAATCAAAAAATGATGAAGTTATTTTTACAGGACAT
ATTCCTGTACGTTGTATTAATGAATATCGTAATACTTTAACTCTATATACAAATGGGCAA
GCAGTTTTTTTGACAGAATTAAAAGATTATCAAATTGCTACTTGTGAACCAGTTATTCAA
TCACGTAGACCAAATAATCGAATAGATAAAGTACGCCATATGTTTAATAAAAAAGAAAAT
TAA
>12__Tet-32_Tet__Tet-32__832 no;no;Tet-32;Tet;DQ647324;181-2100;1920
ATGAAAATAATCAATATTGGAATTCTCGCCCATGTAGACGCAGGAAAAACAACATTGACG
GAAAGCCTGCTGTACACCAGTGGAGCGATTGCGGAACAAGGAAACGTGGATAAAGGAACT
ACAAGAACAGACACTATGATTTTGGAACGGCAGCGCGGAATTACCATTCAGACAGCGGTT
ACTTCTTTTTGCTGGAATGATTATAAAATCAATATCGTGGACACTCCCGGTCATATGGAT
TTTTTAACCGAAGCATACCGCTCTTTATCTGTCCTTGACGGAGCTGTTTTAGTCATTTCG
GCAAAAGACGGCGTACAGGCACAAACCCGTATATTATTCCATGCGCTTCAGAAAATGGAC
ATTCCGACAATTATCTTTATAAATAAGATAGACCAAAATGGGATCGACCTGCGGCGTGTT
TACCAAAGCATTAAAGATAAACTTACCAGTGATATGATTGTCATGCAGGAGGTTTCCCTG
TCGCCAAAGATAACCATGACCGATATTTCTGATTTGGACAAATGGGATATGATTATTTCC
GGAAGCGATGAACTATTAGAACGATATGTTGCAGAGGATTCTTTGGATATACAGGAATTA
CAATATGAAAAGTGCAAAAGAACCAGATGCTGCTCTTTGTTTCCTGTTTATCATGGGAGT
GCAAAAGACAATTTAGGAACAGAAAAACTGATTGAAGCGATTACAGAAACTTTCATTACA
GAAACAGACGATATTCAGTCTGAATTATGTGGATATGTTTTTAAGGTTGAGTATACAGAG
CGGAAAAAACGGCTTTCTTATTTACGCCTGTATCATGGGACGCTCCATTTACGGGATACC
CTGCTGCTGTCAAAAAAGGAAAAAATAAAGATTACAGAAATGTGTATTCCGTCAAATGGT
GAAATCGTCCCGGTTGACCATGCCTGTCCGGGAGAAATTGTTATTTTAGCTGATGATACT
TTGAAACTGAACGACATTCTGGGAAATGAAAAACTCCTGCCTCACAAAACACGGATTGAT
AATCCCATGCCATTACTTCGGACAACGGTAGAGCCGCAAAAGCCGGAGCAAAGGGAAGCC
CTGTTAAATGCCCTCACAGAGATTGCTGATACAGACCCTCTTTTGCATTTTGACATTGAT
ACTGTTACACATGAGATTATATTATCTTTTTTGGGAAAAGTACAGTTAGAAGTTATTTGT
TCGCTATTAGAAGAAAAATATCATGTGGGCGTGGCTATGAAAGAGCCTTCGGTTATTTAT
CTGGAAAGACCGCAAAAAAAAGCGAGCTACACGATTCATATTGAAGTGCCGCCGAATCCG
TTTTGGGCATCTATTGGTTTGACTGTAACACCGCTTCCTGTTGGAAGCGGAACACAATAT
AAAAGCGAGGTATCTCTCGGCTATTTAAACCAAAGTTTTCAAAATGCCGTCATGGAGGGT
GTGCGTTATGGAATGGAGCAGGGCTTATATGGCTGGGGAGTGACAGACTGCCAAATTTGT
TTTGATTATGGAGTTTATTACAGCCCGGTCAGCACCCCCGCTGATTTTCGTTTTCTTGCG
CCTGTCGTGTTGGAGCAGGCATTGAAAAAAGCAGGAACACAACTGTTGGAACCATACCTT
TCCTTTACCCTTTTTGCACCGCAGGAATATCTTTCACGGGCTTATAATGACGCACCAAAG
TATTGCGCAATCATTGAATCAACCAGACTTGAAAAAGATGAAGTTATTTTTAAGGGGGAA
ATCCCTGCCCGTTGTATTGGTGAATATAGAAATGATTTGAATTTTTATACAAATGGAAGA
AGTGTCTGCATTACAGAATTAAAAGGGTATCAGGAAACTTCCGGCGAGCCTGTGTTTCAG
CCACGCCGCCCGAACAGCCGTTTAGACAAGATCCGGCATATGTTTCAGAAGATAATGTAA
>13__TetM_Tet__TetM__831 no;no;TetM;Tet;U08812;1981-3900;1920
ATGAAAATTATTAATATTGGAGTTTTAGCTCATGTTGATGCAGGAAAAACTACCTTAACA
GAAAGCTTATTATATAACAGTGGAGCGATTACAGAATTAGGAAGCGTGGACAAAGGTACA
ACGAGGACGGATAATACGCTTTTAGAACGTCAGAGAGGAATTACAATTCAGACAGGAATA
ACCTCTTTTCAGTGGGAAAATACGAAGGTGAACATCATAGACACGCCAGGACATATGGAT
TTCTTAGCAGAAGTATATCGTTCATTATCAGTTTTAGATGGGGCAATTCTACTGATTTCT
GCAAAAGATGGCGTACAAGCACAAACTCGTATATTGTTTCATGCACTTAGGAAAATGGGG
ATTCCCACAATCTTTTTTATCAATAAGATTGACCAAAATGGAATTGATTTATCAACGGTT
TATCAGGATATTAAAGAGAAACTTTCTGCCGAAATTGTAATCAAACAGAAGGTAGAACTG
TATCCTAATATGTGTGTGACGAACTTTACCGAATCTGAACAATGGGATACGGTAATAGAG
GGAAATGATGACCTTTTAGAGAAATATATGTCCGGTAAATCATTAGAAGCATTGGAACTC
GAACAAGAGGAAAGCATAAGATTTCATAATTGTTCCCTGTTCCCTGTTTATCACGGAAGT
GCAAAAAACAATATAGGGATTGATAACCTTATAGAAGTGATTACGAATAAATTTTATTCA
TCAACACATCGAGGTCCGTCTGAACTTTGCGGAAATGTTTTCAAAATTGAATATACAAAA
AAAAGACAACGTCTTGCATATATACGCCTTTATAGTGGAGTACTACATTTACGAGATTCG
GTTAGAGTATCAGAAAAAGAAAAAATAAAAGTTACAGAAATGTATACTTCAATAAATGGT
GAATTATGTAAGATTGATAGAGCTTATTCTGGAGAAATTGTTATTTTGCAAAATGAGTTT
TTGAAGTTAAATAGTGTTCTTGGAGATACAAAACTATTGCCACAGAGAAAAAGAATTGAA
AATCCGCATCCTCTACTACAAATAACTGTTGAACCGAGTAAACCTGAACAGAGAGAAATG
TTGCTTGATGCCCTTTTGGAAATCTCAGATAGTGATCCGCTTCTACGATATTACGTGGAT
TCTACGACACATGAAATTATACTTTCTTTCTTAGGGAAAGTACAAATGGAAGTGATTAGT
GCACTGTTGCAAGAAAAGTATCATGTGGAGATAGAACTAAAAGAGCCTACAGTCATTTAT
ATGGAGAGACCGTTAAAAAATGCAGAATATACCATTCACATCGAAGTGCCGCCAAATCCT
TTCTGGGCTTCCATTGGTTTATCTGTATCACCGCTTCCGTTGGGAAGTGGAATGCAGTAT
GAGAGCTCGGTTTCTCTTGGATACTTAAATCAATCATTTCAAAATGCAGTTATGGAAGGG
ATACGCTATGGTTGCGAACAAGGATTATATGGTTGGAATGTGACGGAATGTAAAATCTGT
TTTAAGTATGGCTTATACTATAGCCCTGTTAGTACCCCAGCAGATTTTCGGATGCTTGCT
CCTATTGTATTGGAACAAGTCTTAAAAAAAGCTGGAACAGAATTGTTAGAGCCATATCTT
AGTTTTAAAATTTATGCGCCACAGGAATATCTTTCACGAGCATACAACGATGCTCCTAAA
TATTGTGCGAACATCGTAGACACTCAATTGAAAAATAATGAGGTCATTCTTAGTGGAGAA
ATCCCTGCTCGGTGTATTCAAGAATATCGTAGTGATTTAACTTTCTTTACAAATGGACGT
AGTGTTTGTTTAACAGAGTTAAAAGGGTACCATGTTACTACCGGTGAACCTGTTTGCCAG
CCCCGTCGTCCAAATAGTCGGATAGATAAAGTACGATATATGTTCAATAAAATAACTTAG
>14__TetO_Tet__TetO__834 no;no;TetO;Tet;M18896;207-2126;1920
ATGAAAATAATTAACTTAGGCATTCTGGCTCACGTTGACGCAGGAAAGACAACATTAACG
GAAAGTTTATTGTATACCAGTGGTGCAATTGCAGAACTAGGGAGCGTAGATGAAGGCACA
ACAAGGACAGATACAATGAATTTGGAGCGTCAAAGGGGAATCACTATCCAGACAGCAGTG
ACATCTTTTCAGTGGGAGGATGTAAAAGTCAACATTATAGATACGCCAGGCCATATGGAT
TTTTTGGCGGAAGTATACCGTTCTTTATCCGTATTAGACGGAGCAGTATTATTAGTTTCT
GCAAAGGATGGCATACAGGCACAGACCCGTATACTGTTTCATGCACTACAGATAATGAAG
ATTCCGACAATTTTTTTCATCAATAAAATTGACCAAGAGGGGATTGATTTGCCAATGGTA
TATCGGGAAATGAAAGCAAAGCTTTCTTCGGAAATTATAGTGAAGCAAAAGGTTGGGCAG
CATCCCCATATAAATGTAACGGACAATGACGATATGGAACAGTGGGATGCGGTAATTATG
GGAAACGATGAACTATTAGAGAAATATATGTCAGGGAAACCGTTTAAAATGTCAGAACTG
GAACAGGAAGAAAACAGGAGATTCCAAAACGGAACGTTATTTCCCGTTTATCACGGAAGC
GCTAAAAACAATCTGGGGACTCGGCAGCTTATAGAAGTAATTGCCAGTAAATTTTATTCA
TCAACGCCTGAAGGTCAATCTGAACTATGCGGGCAGGTTTTTAAGATTGAATATTCAGAG
AAAAGGCGGCGTTTTGTTTATGTGCGTATATATAGCGGAACATTGCATTTGAGGGATGTT
ATTAGAATATCTGAAAAAGAGAAAATAAAAATCACAGAGATGTATGTTCCGACAAACGGT
GAATTATATTCATCCGATACAGCCTGCTCTGGTGATATTGTAATTTTACCAAATGATGTT
TTGCAGCTAAACAGTATTTTGGGGAACGAAATACTGTTGCCGCAGAGAAAATTTATTGAA
AATCCTCTCCCTATGATCCAAACAACGATTGCAGTAAAGAAATCTGAACAGCGGGAAATA
TTGCTTGGGGCACTTACAGAAATTTCAGATTGCGACCCTCTTTTAAAATATTATGTGGAT
ACTACAACGCATGAGATTATACTTTCTTTTTTGGGGAATGTGCAGATGGAAGTCATTTGT
GCCATCCTTGAGGAAAAATATCATGTGGAGGCAGAAATAAAAGAGCCTACTGTTATATAT
ATGGAAAGACCGCTTAGAAAAGCAGAATATACCATCCACATAGAAGTCCCGCCAAATCCT
TTCTGGGCTTCTGTCGGGTTGTCCATAGAGCCGCTCCCTATTGGAAGCGGAGTGCAGTAT
GAAAGCAGAGTTTCACTTGGATATTTAAATCAATCGTTCCAAAATGCGGTTATGGAGGGG
GTTCTTTATGGCTGCGAGCAGGGGCTGTATGGATGGAAAGTGACAGACTGTAAAATCTGT
TTTGAATATGGATTGTATTATAGTCCTGTAAGTACCCCCGCAGACTTTCGGCTGCTTTCC
CCTATCGTATTGGAGCAGGCTTTAAAAAAAGCAGGGACAGAACTATTAGAGCCATATCTC
CACTTTGAAATTTATGCACCGCAGGAATATCTCTCACGGGCGTATCATGATGCTCCAAGG
TATTGTGCAGATATTGTAAGTACTCAGATAAAGAATGACGAGGTCATTCTGAAAGGAGAA
ATCCCTGCTAGATGTATTCAAGAATACAGGAACGATTTAACTTATTTCACAAATGGGCAG
GGAGTCTGCTTGACAGAGTTAAAAGGATACCAGCCAGCTATTGGTAAATTTATTTGCCAA
CCCCGCCGCCCGAATAGCCGTATAGATAAGGTTCGGCATATGTTCCACAAGTTAGCTTAA
>15__TetW_Tet__TetW__833 no;no;TetW;Tet;AJ222769;3687-5606;1920
ATGAAAATAATCAATATTGGAATTCTTGCCCATGTAGACGCTGGAAAGACGACCTTGACG
GAGAGCCTGCTATATGCCAGCGGAGCCATTTCAGAACCGGGGAGCGTCGAAAAAGGGACA
ACGAGGACGGACACCATGTTTTTGGAGCGGCAGCGTGGGATTACCATTCAAGCGGCAGTC
ACTTCCTTCCAGTGGCACAGATGTAAAGTTAACATTGTGGATACGCCCGGCCACATGGAT
TTTTTGGCGGAGGTGTACCGCTCTTTGGCTGTTTTAGATGGGGCCATCTTGGTGATCTCC
GCTAAAGATGGCGTGCAGGCCCAGACCCGTATTCTGTTCCATGCCCTGCGGAAAATGAAC
ATTCCCACCGTTATCTTTATCAACAAGATCGACCAGGCTGGCGTTGATTTGCAGAGCGTG
GTTCAGTCTGTTCGGGATAAGCTCTCCGCCGATATTATCATCAAGCAGACGGTGTCGCTG
TCCCCGGAAATAGTCCTGGAGGAAAATACCGACATAGAAGCATGGGATGCGGTCATCGAA
AATAACGATGAATTATTGGAAAAGTATATCGCAGGAGAACCAATCAGCCGGGAAAAACTT
GCGCGGGAGGAACAGCAGCGGGTTCAAGACGCCTCCCTGTTCCCAGTCTATCATGGCAGC
GCCAAAAATGGCCTTGGCATTCAACCGTTGATGGATGCGGTGACAGGGCTGTTCCAACCG
ATTGGGGAACAGGGGGGCGCCGCCCTATGCGGCAGCGTTTTCAAGGTTGAGTACACCGAT
TGCGGCCAGCGGCGTGTCTATCTACGGTTATACAGCGGAACGCTGCGCCTGCGGGATACG
GTGGCCCTGGCCGGGAGAGAAAAGCTGAAAATCACAGAGATGCGTATTCCATCCAAAGGG
GAAATTGTTCGGACAGACACCGCTTATCAGGGTGAAATTGTTATCCTTCCCAGCGACAGC
GTGAGGTTAAACGATGTATTAGGGGACCAAACCCGGCTCCCTCGTAAAAGGTGGCGCGAG
GACCCCCTCCCCATGCTGCGGACGACGATTGCGCCGAAAACGGCAGCGCAAAGAGAACGG
CTGCTGGACGCTCTTACGCAACTTGCGGATACTGACCCGCTTTTGCGTTGCGAAGTGGAT
TCCATCACCCATGAGATCATTCTTTCTTTTTTGGGCCGGGTGCAGTTGGAGGTTGTTTCC
GCTTTGCTGTCGGAAAAATACAAGCTTGAAACAGTGGTAAAGGAACCCTCCGTCATTTAT
ATGGAGCGGCCGCTCAAAGCAGCCAGCCACACCATCCATATCGAGGTGCCGCCCAACCCG
TTTTGGGCATCCATAGGACTGTCTGTTACACCACTCTCGCTTGGCTCCGGTGTACAATAC
GAGAGCCGGGTTTCGCTGGGATACTTGAACCAGAGTTTTCAAAACGCTGTCAGGGATGGT
ATCCGTTACGGGCTGGAGCAGGGCTTGTTCGGCTGGAACGTAACGGACTGTAAGATTTGC
TTTGAATACGGGCTTTATTACAGTCCGGTCAGCACGCCGGCGGACTTCCGCTCATTGGCC
CCGATTGTATTGGAACAGGCATTGAAGGAATCGGGGACGCAGCTGCTGGAACCTTATCTC
TCCTTCATCCTCTATGCGCCCCAGGAATACCTTTCCAGGGCTTATCATGATGCACCGAAA
TACTGTGCCACCATCGAAACGGCCCAGGTAAAAAAGGATGAAGTTGTCTTTACTGGCGAG
ATTCCCGCCCGCTGTATACAGGCATACCGTACTGATCTGGCCTTTTACACCAACGGGCGG
AGCGTATGCCTTACAGAGCTGAAAGGATATCAGGCCGCTGTCGGTCAGCCGGTCATCCAG
CCCCGCCGTCCAAACAGCCGCCTGGACAAGGTGCGCCATATGTTTCAGAAGGTAATGTAA
>16__MrdA_Bla__MrdA__836 no;no;MrdA;Bla;CP002291;666340-664439;1902
ATGAAACTACAGAACTCTTTTCGCGACTATACGGCAGAGTCCGCGCTGTTTGTGCGCCGG
GCGCTGGTCGCCTTTTTGGGGATTTTGCTGCTGACCGGCGTGCTTATCGCCAACCTGTAT
AATCTGCAAATTGTTCGCTTTACCGACTACCAGACCCGCTCTAATGAAAACCGCATTAAG
CTGGTGCCTATCGCGCCCAGCCGCGGCATTATCTACGATCGTAACGGTATCCCTCTGGCC
CTCAACCGCACTATCTACCAGATAGAAATGATGCCGGAGAAAGTCGATAACGTGCAGCAA
ACGCTGGACGCTTTGCGCAGCGTGGTAGATCTGACCGATGACGATATTGCTGCATTCCGA
AAAGAGCGCGCACGTTCACACCGTTTCACCTCTATTCCGGTGAAAACTAACCTGACCGAA
GTACAAGTAGCTCGCTTTGCCGTCAATCAGTACCGTTTTCCGGGTGTCGAAGTTAAAGGC
TATAAACGTCGTTACTATCCTTACGGTTCGGCGTTGACCCACGTCATCGGCTATGTGTCG
AAAATCAACGATAAAGACGTCGAACGCCTGAATAATGACGGCAAACTGGCCAACTATGCG
GCAACGCATGATATCGGTAAGCTGGGCATTGAGCGTTACTATGAAGATGTGCTGCACGGT
CAGACCGGTTATGAAGAGGTTGAAGTTAACAACCGTGGGCGTGTTATTCGCCAGTTAAAA
GAAGTACCACCGCAAGCCGGACACGATATTTACCTGACGCTGGATCTCAAACTCCAGCAA
TATATTGAAACGCTGCTGGCGGGTAGCCGCGCAGCTGTGGTAGTCACCGATCCGCGTACA
GGTGGGGTGCTGGCGCTGGTTTCCACGCCTAGTTATGACCCAAACTTGTTTGTTGACGGT
ATCTCCAGCAAAGATTATTCCGCCTTGTTGAACGATCCGAATACACCGCTGGTGAACCGC
GCCACACAGGGGGTTTATCCTCCCGCGTCTACAGTTAAACCCTATGTGGCGGTTTCGGCA
TTGAGCGCCGGGGTGATCACGCGCAATACGACGCTGTTTGACCCAGGCTGGTGGCAACTG
CCAGGTTCGGAAAAACGTTATCGTGACTGGAAAAAATGGGGCCACGGGCGTCTGAATGTC
ACAAGATCGCTGGAAGAATCTGCGGATACCTTCTTCTATCAGGTGGCCTACGATATGGGG
ATCGATCGCCTCTCCGAATGGATGGGTAAATTCGGTTATGGTCATTACACCGGTATCGAC
CTGGCGGAAGAACGTTCCGGCAACATGCCTACCCGCGAATGGAAACAGAAACGCTTTAAA
AAACCGTGGTATCAGGGTGACACCATTCCGGTTGGTATCGGTCAGGGTTACTGGACAGCG
ACCCCAATCCAGATGAGTAAGGCACTGATGATCCTGATTAATGACGGTATCGTGAAGGTT
CCTCATTTGCTGATGAGCACCGCCGAAGACGGCAAACAGGTGCCATGGGTACAGCCGCAT
GAACCGCCCGTCGGCGATATTCATTCCGGTTACTGGGAGCTGGCGAAAGACGGTATGTAC
GGTGTTGCTAACCGCCCTAACGGTACGGCGCATAAATACTTTGCTAGCGCACCGTACAAA
ATTGCGGCGAAATCCGGTACCGCTCAGGTCTTCGGTCTGAAAGCGAACGAAACCTATAAT
GCGCACAAAATTGCCGAGCGTTTACGTGACCACAAACTGATGACCGCCTTTGCGCCATAC
AACAATCCGCAAGTGGCTGTCGCCATGATTCTGGAGAACGGTGGTGCGGGTCCGGCGGTT
GGTACACTGATGCGCCAGATCCTCGACCACATTATGCTGGGTGATAACAACACCGATCTG
CCTGCGGAAAATCCAGCGGTTGCCGCAGCGGAGGACCATTAA
>17__PenA_Bla__PenA__835 no;no;PenA;Bla;AB511945;1298-3049;1752
ATGTTGATTAAAAGCGAATATAAGCCCCGGATGCTGCCCAAAGAAGAGCAGGTCAAAAAG
CCGATGACCAGTAACGGACGGATTAGCTTCGTCCTGATGGCAATGGCGGTCTTGTTTGCC
TGTCTGATTGCCCGCGGGCTGTATCTGCAGACGGTAACGTATAACTTTTTGAAAGAACAG
GGCGACAACCGGATTGTGCGGACTCAAGCATTGCCGGCTACACGCGGTACGGTTTCGGAC
CGGAACGGTGCGGTTTTGGCGTTGAGCGCGCCGACGGAGTCCCTGTTTGCCGTACCTAAA
GAGATGAAGGAAATGCCGTCTGCCGCCCAATTGGAACGCCTTTCCGAGCTTGTCGATGTG
CCGGTTGATGTTTTGAGAAACAAACTCGAACAGAAAGGCAAGTCGTTTATCTGGATTAAG
CGGCAGCTCGATCCCAAGGTTGCCGAAGAGGTCAAGGCCTTGGGTTTGGAAAACTTTGCA
TTTGAAAAAGAATTAAAACGCCATTACCCGATGGGCAGCCTTTTTGCACACGTCATCGGA
TTTACCGATATTGACGGCAAAGGTCAGGAAGGTTTGGAGCTTTCGCTTGAAGACAGTTTG
CATGCTGGAGAAGGTGCGGAAGTCGTATTGCGGGATCGGGAAGGCAATATTGTGGACAGT
TTGGATTCTCCGCGCAATAAAGCCCCGCAAAACGGCAAAGACATTATTCTTTCTCTGGAT
CAGAGGATTCAGACTTTGGCTTATGAAGAGTTGAATAAGGCGGTCGAATACCATCAGGCA
AAAGCCGGAACGGTGGTGGTGTTGGATGCCCGTACTGGGGAAATCCTCGCATTGGTCAAT
ACGCCTGCCTATGAGCCCAACAAACCCGGTCAGGCAGACAGCGAACAGAGGCGTAACCGC
GCCGTAACCGACATGATCGAACCCGGTTCTGCCATGAAGCCGTTTACCATTGCCAAAGCA
TTGGATTCCGGCAAAGTGGATGCAACCGATACATTCAATACCCTGCCTTACAAAATCGGT
TCGGCTACCGTACAANNNGATACCCACGTTTATCCTACTTTGGATGTGCGCGGCATTATG
CAAAAATCTTCCAACGTCGGTACCAGTAAACTTTCTGCCATGTTTACGCCTAAAGAAATG
TACGATTTCTATCACGATTTAGGTGTGGGCGTGCGCATGCATTCAGGCTTTCCTGGTGAA
ACTGCAGGTTTGTTGAGAAGCTGGCGCAGATGGCAAAAAATCGAACAGGCAACCATGTCT
TTCGGTTATGGCCTGCAATTAAGCCTGTTGCAATTGGCGCGTGCCTATACTGTCTTGACC
CATGACGGCGAATTGTTGCCGGTCAGCTTTGAAAAACAAGCGGTTGCGCCTAAAGGCAAG
CGCGTCATCAAAGCCTCTACTGCCAAAAAAGTGCGCGAGTTGATGGTTTCCGTTACTGAA
GCCGGCGGTACCGGTACTGCTGGTGCGGTAGATGGTTTCGACGTCGGCGCAAAAACCGGT
ACGGCGCGTAAGTTGGTTAACGGTCGTTACGTCGATTACAAACACGTTGCCACTTTCATC
GGTTTTGCCCCGGCTAAAAATCCGCGTGTGATTGTGGCGGTAACCATTGACGAGCCGACT
GCAAACGGTTACTACAGCGGTGTAGTGACAGGTCCGGTCTTCAAACAAGTGATGGGCGGC
AGCCTGAACATCTTGGGCGTTTCCCCGACCAAACCTTTGACCAATGTTGCAGCCGTCAAA
ACACCGTCTTAA
>18__OleB_MLS__OleB__838 no;no;OleB;MLS;L36601;1421-3130;1710
ATGCAGAACGCACACCGTTCCGATACCGGCGCCGCGGCGCTCACCGGCACGCCGGAAAAG
CTCCTTCCCACGCAACCTGAGACCGGTTCCTTCCAGGTCGTCCTCGACGACGTCGTCCGG
GCACCCGGCGGACGGCCGCTGTTGGACGGCGTCAACCAGTCGGTGGCACTCGGCGAGCGC
GTCGGCATCATCGGTGAGAACGGATCGGGCAAGTCGACCCTGCTCCGCATGCTCGCCGGC
GTGGACCGCCCGGACGGTGGCCAGGTCCTCGTCCGGGCTCCCGGCGGCTGCGGCTACCTC
CCCCAGACACCGGACCTGCCCCCGGAGGACACCGTTCAGGACGCCATCGACCACGCCCTC
GCCGAACTGCGCTCCCTGGAGCGGGGGTTGCGTGAGGCGGAGCAGGCGCTGGCCGGGGCG
GAGCCCGAGGAGCTGGAGGGCCTGCTCGGCGCCTACGGCGACCTGCTGGAGGCGTTCGAG
GCCCGCGACGGCTACGCGGCGGACGCCCGTGTCGACGCGGCGATGCACGGCCTCGGTCTG
GCGGGCATCACGGGCGACCGGCGGCTCGGCAGCCTCTCCGGAGGTGAGCAGGCGCGTCTC
AACCTGGCCTGCCTGCTGGCCGCGTCCCCGCAGCTGATGCTGCTCGACGAACCCACCAAC
CACCTCGACGTCGGGGCGCTGGAGTGGCTGGAGGAGCGCCTGCGGGCCCACCGCGGCAGC
GTGCTGGTCGTCTCGCACGACCGGGTCTTCCTGGAGCGCGTGGCCACCGCCCTGTGGGAG
GTGGACGGCGAGCGGCGCACCGTCAACCGGCACGGCGGCGGTTACGCGGGATACCTGCAA
GCCAAGGCGGCCGCGCGGCGCCGCTGGGAGCAGGCTTACCAGGACTGGCTGGAGGACCTG
GCACGCCAGCGGGAACTGGCCCGCAGCGCCGCCGACCACCTGGCCACCGGCCCGCGGCGC
AACACCGAGCGGTCGAACCAGCGCCACCAGCGCAACGTGGAGAAGCAGATCTCCGCGCGG
GTCCGCAACGCCAAGGAGCGGGTCCGCCGGCTGGAGGAGAACCCGGTGCCGCGGCCCCCT
CAACCCATGCGTTTCCGGGCCCGGGTGGAGGGTGGCGGCACGGTCGGGCGCGGCGGGGCA
CTCGCCGAGCTGTACAAGGTCACCGTCGGCACGCGGCTCGACGTCCCGTCCTTCACCGTC
GACCCCGGTGAGCGCATCCTGATCACGGGGCACAACGGCGCGGGCAAGAGCACCCTGCTG
CGCGTGCTGGCCGGTGACCTGGCGCCCGATCAGGGCGAGTGCGAGCGCCCGGAGCGCATC
GGCTGGCTGCCGCAGGAGACGGAGATCACCGACCGGCAGCAGAGCCTGCTGGCGGCCTTC
GCGGCGGGGCTGCCCGGCATCGCGGAGGAACACCGGGGCGCGCTCCTGGGATTCGGGCTC
TTCCGGCCCTCGGCGCTGGGCACCGCGGTGGGAGACCTGTCCACCGGGCAGTTGAGGCGG
CTGGCCCTGGCCCGTCTGCTGCGCGACCCGGCGGACCTGCTGCTGCTCGACGAGCCGACG
AACCACCTGTCGCCCGCGCTCGTGGAGGACCTGGAGGAGGCGCTGGCGCACTACCGGGGC
GCACTGGTCGTGGTCTCCCACGACCGCATGTTCGCGCAGCGGTTCACCGGTCGCCGCATG
CACATGGAGGGTGGCCGCTTCGTGGAGTGA
>19__OtrB_Tet__OtrB__837 no;no;OtrB;Tet;AF079900;40-1731;1692
GTGTCATCCGCAAATCCGGGCCCGGCGGGCACGGCGGACCAGGCAGGCGGGGCGTTCACG
CATCGGCAGATCCTGACGGCCATGTCGGGACTGCTGCTGGCCGTGTTCCTCGCGGCCCTG
GACCAGACGGTCATCGCCACCGCGATGCGCACCATCGCGGACGACCTCCACGGCCAGACC
GAGCAGGCATGGGCGACGACGGGCTACCTCATCGCCTCCGTCCTGGCGATGCCGTTCTAC
GGCAAGCTGTCCGACATCTACGGGCGCAAGCCCATGTACCTGATCTCCATCGTGGTGTTC
ATCGGCGGCTCGGTGCTGTGCGGCACGGCCGGCTCGATGTGGGAGCTGGCCCTCTTCCGG
GCCGTCCAGGGACTGGGCGGCGGCGGGCTGATGTCCCTGCCCACCGCGGTGGTCGCCGAC
CTCGCCCCGGTGCGCGAGCGCGGCCGCTACTTCGCCTTCCTCCAGATGGCGTGGGTGGTC
GCCAGCGTCGCGGGCCCGCTGGCGGGCGGCTTCTTCGCGGAGGCGGGCCAGGTCTTCGGC
ATCGACGGCTGGCGCTGGGTGTTCCTGCTCAACGTACCGCTGGGCCTGCTGGCCCTGGTC
ACCGTGCGCAAGGCCCTGAACCTGCCGCACGAACGGCGCGAGCACCGCATGGACGTACTG
GGCGCGGCGGCGCTGGCGCTGTTCCTGGTGCCCCTGCTGATCGTCGCCGAACAGGGCCGG
ACCTGGGGCTGGGGCTCGCCGGCCGCCCTCGCCCTCTTCGCGCTCGGCGCGGCCGGGCTG
GCGGTCTTCATCCCCGTCGAGCTGCGGCGCGGCGACGAGGCCATCCTGCCGCTGGGGCTC
TTCCGGCGCGGCAGCATCGCGCTGTGCTCCGCGGTCAACTTCACCATCGGCGTCGGCATC
TTCGGCACGGTCACCACCCTGCCGCTGTTCCTCCAGATGGTGCAGGGGCGGACCCCGACC
CAGGCCGGACTGGTGGTCATCCCGTTCATGCTGGGCACCATCGCCTCGCAGATGGTCTCC
GGCAAGCTCATCGCGTCCTCGGGCCGGTTCAAGAAACTGGCGATCGTGGGCCTGGGCTCG
ATGGCCGGGGCGCTGCTGGCCATGGCCACCACCGGCGCGACGACCCCGATGTGGGGCATC
GTCCTGATCGTCCTCTGGCTCGGCGTCGGCATCGGCCTGTCCCAGACCGTCATCACCTCG
CCCATGCAGAACTCGGCCCCCAAGAGCCAGCTCGGCGTGGCGAACGGCGCCTCCGGCCTG
TGCCGGCAGATCGGCGGCTCCACCGGCATCGCGGTTCTGTTCTCCGTGATGTTCGCGGTG
GCGCTCGGCCGCCTCGCCGACCTGCTGCACACCCCGCGCTACGAGCGCCTCCTGACGGAC
CCGGCGATCACCGGCGACCCCGCCAACCACCGCTTCCTTGACATGGCCGAGTCCGGGCAG
GGCGCGGGGATCAACCTTGACGACACGTCCCTGCTGAACGGCATCGACGCCCGGCTGATG
CAGCCGGTGACGGATTCCTTCGCCCACGGCTTCCACATCATGTTCCTCGCCGGCGGCGTG
GTGCTGCTGGCCGGGTTCGTCATGACCTGGTTCCTGCGCGAACTCCAGGAGGAGACCGCG
CCGGAGGAGGAGCGGCCGGCCGAGAGCGGCGCCGGGGCGAAGAACGGGCCGCTGCCCGCG
TCGGACGCCTGA
>20__VgaB_MLS__VgaB__579 no;no;VgaB;MLS;U82085;629-2287;1659
ATGCTTAAAATCGACATGAAGAATGTAAAAAAATATTATGCAGATAAATTAATTTTAAAT
ATAAAAGAACTAAAGATTTATAGTGGGGATAAAATAGGTATTGTAGGTAAGAATGGAGTT
GGCAAAACAACACTTTTAAAAATAATAAAAGGACTAATAGAGATTGACGAAGGAAATATA
ATTATAAGTGAAAAAACAACTATTAAATATATCTCTCAATTAGAAGAACCACATAGTAAG
ATAATTGATGGAAAATATGCTTCAATATTTCAAGTTGAAAATAAGTGGAATGACAATATG
AGTGGTGGTGAAAAAACTAGATTTAAACTAGCAGAGGGATTTCAAGATCAATGTTCTTTA
ATGCTCGTAGATGAACCTACAAGTAATTTAGATATCGAAGGAATAGAGTTGATAACAAAT
ACTTTTAAAGAGTACCGTGATACTTTTTTGGTAGTATCTCATGATAGAATTTTTTTAGAT
CAAGTTTGTACAAAAATTTTTGAAATTGAAAATGGATATATTAGAGAATTCATCGGTAAT
TATACAAACTATATAGAGCAAAAAGAAATGCTTCTACGAAAGCAACAAGAAGAATACGAA
AAGTATAATTCTAAAAGAAAGCAATTGGAGCAAGCTATAAAGCTAAAAGAGAATAAGGCG
CAAGGAATGATTAAGCCCCCTTCAAAAACAATGGGAACATCTGAATCTAGAATATGGAAA
ATGCAACATGCTACTAAACAAAAAAAGATGCATAGAAATACGAAATCGTTGGAAACACGA
ATAGATAAATTAAATCATGTAGAAAAAATAAAAGAGCTTCCTTCTATTAAAATGGATTTA
CCTAATAGAGAGCAATTTCATGGTCGCAATGTAATTAGTTTAAAAAACTTATCTATAAAA
TTTAATAATCAATTTCTTTGGAGAGATGCTTCATTTGTCATTAAAGGTGGAGAAAAGGTT
GCTATAATTGGTAACAATGGTGTAGGAAAAACAACATTGTTGAAGCTGATTCTAGAAAAA
GTAGAATCAGTAATAATATCACCATCAGTTAAAATTGGATACGTCAGTCAAAACTTAGAT
GTTCTACAATCTCATAAATCTATCTTAGAAAATGTTATGTCTACCTCCATTCAAGATGAA
ACAATAGCAAGAATTGTTCTAGCAAGATTACATTTTTATCGCAATGATGTTCATAAAGAA
ATAAATGTTTTGAGTGGTGGAGAACAAATAAAGGTTGCTTTTGCCAAGCTATTTGTTAGC
GATTGTAATACATTAATTCTTGATGAACCAACAAACTATTTGGATATCGATGCTGTTGAG
GCATTAGAAGAATTGTTAATTACCTATGAAGGTGTTGTGTTATTTGCTTCCCATGATAAA
AAATTTATACAAAACCTAGCTGAACAATTGTTAATAATAGAAAATAATAAAGTGAAAAAA
TTCGAAGGAACATATATAGAATATTTAAAAATTAAAGATAAACCAAAATTAAATACAAAT
GAAAAAGAACTCAAAGAAAAAAAGATGATACTAGAAATGCAAATTTCATCATTATTAAGT
AAAATCTCAATGGAAGAAAATGAAGAAAAAAACAAAGAATTAGATGAAAAGTACAAATTG
AAATTAAAAGAATTGAAAAGCCTAAATAAAAATATTTAA
>21__CarA_MLS__CarA__580 no;no;CarA;MLS;M80346;411-2066;1656
GTGTCGACAGCGCAACTAGCTCTGCATGACATCACCAAGCGTTACCAGGACCACGTCGTA
CTCGACCGGATCGGCTTCACCATCAAGCCGGGCGAGAAGGTCGGTGTCATCGGGGACAAC
GGATCCGGCAAGTCCACGCTGATCAAGCTCATCGCCGGGCGGGAACAGCCGGACAACGGT
GCGGTGACGGTGGTCGCGCCCGGTGGCGTCGGCTATCTGGCCCAGACACTGGAGCTGCCG
CTGGAGGCCACGGTCCAGGACGCCGTCGATCTGGCCCTGGCCGACCTGCGGGAGCTGGAG
GAGGGCATGCGCCGGACCGAGGCCGAGCTGGCCGAACGGCCCTACCAAACGGGCCAAGAC
CCCGAACTCGCCGGCCTCCTGGAGAGTTACGCCGCGCTGGTGGACCGGTATCAGGCCCGC
GGCGGCTACGAGGCCGACTCCCGCGTGGAGATCGCGCTGCACGGGCTCGGGCTGCCCGGG
CTGGAACGCGGCCGGCGGCTGGGCACCCTGTCCGGCGGCGAGCGCTCGCGCCTCGCCCTG
GCGGCGACGCTGGCCTCGGAACCCGAACTGCTGCTGTTGGACGAGCCGACCAACGACCTG
GACGACCGGGCCGTGGACTGGCTGGAGGAACACCTGCGCAAGCACAAAGGCACCGTTGTC
GCCGTTACCCACGACCGGCTCTTCCTCGACCGGCTCACCACCACGATCCTGGAGATCGAC
TCCGGCAAGGTGATGCGCTACGGCAACGGCTACGAGGGCTACCTGGCAGCCAAGGCGGCG
GAACGGCAGCGCAGGCTGCTTGAGTACGAGCAGTGGCGCGCCGAGCTGGACCGCAGCCGC
GACCTGATCGCGTCCAACGTGGCGCGTCTGGACGCCATCCCACGCAAGCTGCCCTTCGCC
GTCTTCGGCGCCGGCCAGTTCCGGATGCGCGGGCGGGGCCATGGTGCGATGGTGCGGATC
CGCAACGCCAAGGAACGCGTCGCGCGGCTGACCGAAAACCCGGTCGCGCCGCCGCCCGAG
CCGCTCACCTTCACCGCGGAGATCACCACCGAGGCCGCGCAGTCCCGGGAGACGGTGGCC
GAACTCACCGGCGTCCGGGTCGGCGACCGGCTCAGCGTCGACTCCCTGCACCTCGGGCCC
GGTGAACGGCTGCTGGTCACCGGCCCCAACGGGGCGGGCAAGACGACGCTGCTGCGGGTG
CTCTCCGGGGAGCTGGAACCCGACAGCGGATCCCTGCTGGTGTCGGGCCGGGTGGGACAC
CTGAGGCAGGAACAGACACCATGGCGGCCGGGTATGACGGTGCTTCAGGCGTTCAGCAGC
GGACGGGCCGGTGACATCGACGAGCACACCGAGGCGCTGCTCTCCCTCGGGCTGTTCAGC
CCGGACGACCTCCGCCAGCGTGTGCAGGACCTGTCGTACGGGCAGCGGCGCCGCATCGAG
CTTGCCCGGCTGGTGACGGAGCCGGTCGACCTGCTGCTGCTGGACGAACCCACCAACCAC
CTCTCGCCCGCGCTCGTCGAGGAACTGGAGGAGGCGCTGACCGGTTATCAGGGCACGGTC
GTCGTCGTCACCCACGACCGGCGCATGCGGTCCCGCTTCAACGGCGCCCATCTGACGCTG
CAGGACGGGCGCGTCGCCGAGTTCACCGCCGCCTGA
>22__SrmB_MLS__SrmB__581 no;no;SrmB;MLS;X63451;558-2210;1653
GTGTCGATTGCGCAATACGCCCTACACGACATCACGAAGCGCTACCACGACTGTGTCGTG
CTCGACCGGGTCGGTTTCAGCATCAAGCCGGGCGAGAAGGTCGGCGTGATCGGCGACAAC
GGTTCCGGCAAGTCCACGCTGCTCAAGATCCTCGCCGGCCGCGTGGAGCCCGACAACGGC
GCGCTCACCGTGGTCGCTCCCGGCGGCGTCGGCTACCTGGCGCAGACACTGGAACTGCCC
CTCGACGCCACCGTCCAGGACGCCGTCGACCTGGCCCTGTCCGACCTGCGCGAGCTCGAA
GCGGCGATGCGCGAGGCCGAGGCGGAGCTGGGCGAGAGCGACGAGAACGGCTCCGAGCGC
GAGCTGTCCGCCGGCCTCCAGCGCTACGCCGCTCTGGTCGAGCAGTACCAGGCGCGTGGC
GGCTACGAGGCCGACGTGCGCGTGGAGGTCGCGCTGCACGGCCTCGGACTGCCGAGCCTG
GACCGCGACCGCAAGCTCGGAACCCTCTCCGGTGGCGAACGCTCCCGCCTCGCGCTCGCC
GCGACCCTCGCCTCGTCGCCGGAGCTGCTGCTCCTGGACGAACCGACCAACGACCTCGAC
GACCGGGCGATGGAATGGCTGGAGGACCACCTGGCCGGCCACCGCGGCACGGTGATCGCG
GTCACCCACGACCGGGTCTTCCTCGACCGGCTCACCACCACGATCCTGGAGGTCGACTCC
GGCAGCGTCACCCGCTACGGCAACGGCTACGAGGGCTACCTGACGGCCAAGGCCGTGGAA
CGCGAGCGGCGGCTGCGGGAGTACGAGGAGTGGCGTGCCGAACTCGACCGCAACCGCGGG
CTGATCACCTCCAACGTGGCGCGGATGGACGGCATCCCGCGCAAGATGTCCCTCTCCGTG
TTCGGCCACGGCGCCTACCGCAGGCGAGGGCGCGACCACGGCGCGATGGTGCGGATCCGC
AACGCGAAGCAACGCGTGGCGCAGCTGACCGAGAACCCGGTCCACGCTCCCGCCGACCCG
TTGTCCTTCGCCGCCCGCATCGACACCGCGGGCCCGGAGGCGGAGGAGGCGGTGGCCGAA
CTCACCGACGTGCGCGTCGCGGGTCGGCTCGCCGTGGACTCCCTGACGATCCGGCCCGGC
GAACGGCTGCTCGTCACAGGTCCCAACGGTGCGGGCAAGTCCACCTTGTTGCGGGTGCTG
TCCGGGGAACTGGAGCCGGACGGCGGCTCGGTGCGCGTCGGCTGCCGGGTCGGTCATCTG
CGGCAGGACGAGACGCCCTGGGCGCCCGGACTGACCGTGCTGCGGGCCTTCGCCCAGGGC
CGGGAGGGCTACCTGGAGGACCACGCGGAGAAACTGCTGTCGCTCGGCCTGTTCAGCCCG
TCCGACCTGCGGCGACGCGTGAAGGATCTGTCCTACGGGCAGCGCCGCCGGATCGAGATC
GCCCGGCTGGTGAGCGACCCGATGGACCTGCTGCTGCTGGACGAGCCCACCAACCACCTC
ACCCCGGTGCTGGTGGAGGAGTTGGAGCAGGCACTCGCGGACTACCGCGGCGCCGTCGTG
GTCGTCACCCACGACCGTCGGATGCGGTCCCGGTTCACCGGCGCCCGGCTGACCATGGGA
GACGGGCGCATCGCCGAGTTCAGCGCCGGCTGA
>23__TlrC_MLS__TlrC__582 no;no;TlrC;MLS;M57437;277-1923;1647
ATGCGTACATCACCTTCCTCCCAGCTTTCCCTGCACGGTGTCACCAAGCGCTACGACGAC
CGTGTCGTGCTCAGTCAGGTCTCCCTCGCCATCTCCCCGGGGGAGAAGGCCGGCATCATC
GGCGACAACGGGGCCGGGAAGTCCACCCTGCTCCGTCTGCTCGCCGGTGAGGAACGGCCC
GACGCGGGGGAGGTGACCGTGATCGCGCCCGGCGGTGTCGGCTACCTCCCGCAGACCCTC
GGCCTGCCGCCGCGGGCCACGGTGCAGGACGCCATCGATCTGGCCATGACCGAGCTGCGC
GTCCTGGAGGCCGAACTGCGCCGTACCGAGGCCGCGTTGGCCGAGGCCGCCACGGACGAG
GCCCTGCAGGACGCCCTCACCGCGTACGCCCGTCTGACCGAGCAGTACGAGGTCCGTGAC
GGCTACGGCGCCGATGCCCGCGTGGACGCCGCGCTGCACGGTCTCGGGCTGCCCGGACTG
CCACGTGACCGGCGGCTGGGCACCCTCTCCGGTGGAGAGCGATCGCGGCTGGCGCTGGCG
GCCACCCTGGCGTCCCAGCCGGAACTGCTGCTGCTCGACGAGCCGACCAACGACCTGGAC
GACCGGGCCGTCCACTGGCTGGAGGAACATCTGAGCGGCCACCGCGGCACCGTCGTCACG
GTGACCCACGACCGGGTGTTCCTGGACCGGCTCACCGCCACGGTCCTGGAGGTCGACGGC
CGCGGCGTCTCCCGCCACGGCGACGGCTACGCGGGGTATCTCGCCGCCAAGGCCGCCGAG
CGCCGCCGGCGGCAGCAGCAGTACGACGAGTGGCGCGCCGAACTCGACCGCAACCGCCGG
CTGGCCGAGGCCAACGTCGCCCGGCTGGACGGCATCCCGCGCAAGATGGGGAAGGCCGCC
TTCGGGCACGGCGCGTTCCGCGCGCGCGGGCGCGACCACGGCGCGATGAGCCGGGTCCGC
AACGCCAAGGAGCGGGTCGAGCGGCTCACCGCGAATCCGGTGGCGCCACCGGCGGACCGG
CTCTCCCTCACCGCGCGCATCGCCACGGCGGACGGCCCGGGGGAGGCGCCGGCCGCGGAA
CTCGACGGCGTGGTCGTCGGCAGCCGGCTGCGCGTGCCGAAGCTGCGCCTGGGCGCGGCC
GAACGGCTGCTGATCACCGGCCCCAATGGCGCGGGCAAGAGCACCCTGCTGTCCGTGCTG
GCCGGGGAACTGAGCCCGGACGCGGGCGCGGTGAGCGTCCCCGGGCGCGTGGGGCATCTG
CGCCAGGAGGAGACGCCCTGGCCCGCGAAGCTGACCGTGCTGGAGGCCTTCGCCCACAAC
CGGCCCGGCGACCGGGACGAACAGGCCGACCGGCGGCTGTCCCTCGGCCTGTTCGAGCCG
GAGGCGCTGCGGCTGCGGGTCGGGGAGCTGTCGTACGGTCAGCGCCGCCGCATCGAACTG
GCCCGGCTGGTCAGCGAGCCGGTGGGTCTGCTCCTGCTGGACGAGCCCACCAACCACCTC
TCACCGGCGCTGGTGGAGGAGTTGGAGGAGGCGCTGACGGGCTACGGGGGCGCGCTGGTG
CTGGTCACCCACGACCGGCGGATGCGAAGCCGGTTCACCGGCTCGCATCTGGAGCTGCGC
GAGGGCGTCGTCTCCGGCGCACGCTGA
>24__Rif_Rif__Rif__575 no;no;Rif;Rif;EF541029;530-2170;1641
ATGGAGCTAACCACTTTTAATACCAATCATCCATTCATCCATTCGGCGTACCCCAAAACT
TTTTCATATGTTCCAAAAAATGAAAATGATATATATTCTGTGAATGTAACCGATGTACGT
GTAGAAGCAATCAGTTCTCCTGAAATTAAGCTTATTTTACCGGAGATTAAAGGCAAAGGA
CGTGTGTCTTATCTCAAAAATTACCAGTTTCTTCTTTTAGACTATTTTGAAATCTGGTTA
AAAAATAAAGACGAACATCCATTTTTGTTCCATAAAGCCAAAAGTGAGGAAATTTTTTCA
ACTTATATTATCAACGAATATCACTCGTTAAACTATTTTACCAACAAAGATGATTTTCTG
ACAACCAAAGAAGGGACCCACGCTGATTGCATAATTTTCCCTAAAAAAGAAATATCTATT
CCATTGGATTCGTTGCTTTCTGCTTTTAAAATCTTTAAAGATACCGAAATTATTTTCAAT
TTCAAATTCCATAACATTGAAGAAATTATAGCCTATGATGTAGAATTTAGACGTCATTCA
CTAGAACAACTCAAGAAAAACTTTTCTGAAACATCATTGAATATCAGATTCCAATTTTTG
AATGTTCCAATAATTTCATCAGCAGAACTCACAGCAACTAACGTAATTACCAAAAAGGAT
GTGATTGGTAAAGATAATACTCAAATGATGAATACATCAGACTTCTCAAACACTATTGCT
GTAAGTTTCCATTCTAAAAGCGATATCTTTAATCACGAAAATCGTTATATTATTAATCCG
GGTGTAGATTATTCCGAAGATGTGCTTGTTCAGAAATGGGTTTTAAATATTTTAAAAGAT
TTGCTTATTGTGACCACAAAAGATATGTCCCTGTCAGAAAATAAAAAAGCTCTGGGTTTC
AAAGACGAAGCTGTGTTCCATGAAATTACTAAAAATACTATGACTTTCAATAAACTCGAA
AAAAGGTTCTGTAAGATCACAATCGAAAATATCCCAGAAGATCACAAACTTTATTATCAT
ACAAATATTCTAAGCTTCACCAGACGTTTCCAACACACCAAAGCACTCAATGTTTCCACA
CTTTTTAAGAAAATCACGGGTGTTTATCTTCCCAATCAAAAAGTAATCAATTTTCTAGAT
ATAGATCATAGTATAGATATTAAAATTGTAAGTTTACCTATTAGTATTTGGGATCATGAA
TTGAATAGTCATCCAGGTGATTTAAGATCCAATGCCATGAAAGAACGTGATTTTTTCTTT
AAGAATAGATTTTTGCTTGGAATGGACTTCAATTGCAAAGATAGAGGATATGAACGTATT
TCACTTAAAGGTGGTAAAGATATCTTTGAAAACCTTCTTCGGGAAAGAAAACCCTTTCTT
CGTAAACTTCCCATTATCGAATTTGATCCAGCTATGCAAAGAGGTATTTCGTTATATACA
ACCTTCATAAGCCCATCTCTCATGATATACGCAGATCCCTCTATCAACTTTACAAATTTC
TTAGTCGAGATCCAATGGAAAGAATATGATGAGTGTGATCCTCTAAATCTATTAAAACGT
TTCCCATGTGTGGACTTATATGAGATGCAAAAAATCACACAAAATCCTGATACACAACGT
ATTAGTATTGAATCTATATAA
>25__TlrC2_MLS__TlrC__576 no;no;TlrC;MLS;NC_016113;804890-803268;1623
ATGCCTACGCAGATCACCGCCCTCGCCGTCACCAAGGCATACCAGGGCCAGGTCGTGCTC
GACTCGGTCACCTGCTCGCTCACCGAGGGTGAGCGCACCGGGATCATCGGGGAGAACGGT
TCCGGCAAGACCACGCTGCTGCGCCTGCTCGCCGGACCGGAGCAGCCCGACAGCGGCGAG
ATCGTCCTCCACGCCACCGGCGGCGTGGGCTACTTCGCCCAGGACGGCGAACTGCCGCCG
CACGTCACCGTCGCGCAGGTCGTCGACCACGCCCTCGGCGAACTGCGCGCCGTCGAAGCC
CGTCTGCGCGATCTCGAAGCGCGGATGGCCGACGGTGACACCTCGTCCCTGGCCGAGTAC
GGCGACCTGCTCACCGTCTTCGAGCTGCGTGGCGGCTACGAGGCCGACGCCCGCCTGGAG
CGCGCCCTGCACGGGCTCGGCCTCGGCCACCTGCCCCGGGACCGTGTGGTCGGCGGGCTG
TCCGGCGGCGAACAGGCACGGCTGCGGCTCGCCTGCGTCCTCGCGTCCGGCCCCGAGGTG
CTGCTGCTGGACGAACCCACCAACCACCTCGACGCCTCCGCGCTCACCTGGCTGGAGACG
TATCTGAGCACCCGGCGCGGCACCACGGTGGCGGTCTCCCACGACCGGGCCTTCCTGGAA
CACGTCACCACCACCTTGCTGGAGGTGGACGCCGACCGCCGCCAGGTCTTCCGCTACGGC
AACGGCTACGCCGGCTACCTCGCCGAGAAGGCGGCGGCCCGGCAGCGCTGGGCGCAGGCG
TACGACGAGTGGCGGGCCGAGACCGACCGGCTGCGGGAGACGGCGGCCACCACCGCCCGC
CGGGTCGCCCCCGGCCGGGCGATGACCGACCGCAACAAGATGGCGTACGGGCGGGCCGCC
GGGCGCGTCCAGCAGTCCGTGGCGAGCCGGGTGCGCAACGCGGAGGAACGGCTGCGCCGG
CTCCTCGCCGACCCGGTGCCGGCCCCGCCCGAACCGTTGCGGTTCACCGCGGCACCACGG
CCGGCCGGAGACCCGCAAGGCGCCGTGCTCGACGCCGCCGCCATCACCGTCACCGGCCGC
CTCGCCGCCACCGACCTCACCGTCACGGCGGGGGAACGGGTGCTGATCACCGGGGCCAAC
GGCGCGGGCAAGACCACGTTGCTGCGGGTGCTCGCCGGTGAACTGGCCCCCGACGGCGGA
CGCGTGTCCCGGCGCGGCCGGATCGGCTACCTGTCCCAGGAGCCGCCCCCCGGCCGCCCC
GGCGAGACGCTGCTCGCGGCGTTCGCCCGCGGCCGGGCCGGTACCGCCGAGGAACACGCC
GAACGGCTGCTCGCCCTCGGCCTGTTCACCGCCGACCGGTTCGACACCCCGGTCACCCGG
CTCTCCACCGGTCAGCGGCAGCGCCTCGCCCTGGCCCGGCTGGTCACCGCGCCCGCCGAC
GTCCTGCTGCTGGACGAGCCGACCAACCACCTCTCCCCGGCCCTGGTCGAGGAGTTGGAG
GAGGCCCTGGCCGGGTTCCCGGGCGCGCTGGTGGTGGTCAGCCACGACCGCAGGCTGCGG
GAACGCTGGCGCGGCAGCCGGGTGGAGCTGGCGGACAGCGGTACCGCCGCACTGCGGATG
TGA
>26__VgaD_MLS__VgaD__577 no;no;VgaD;MLS;GQ205627;1394-2971;1578
ATGCTCATTCTTGAAGCGAATCATATTGAAAAATCTATAAATGACCGGAAACTTTTAGAT
GTTACTCATCTACAAATTCATTATGAGGATCGGATTGGTGTAGTTGGTCGTAATGGAAGC
GGGAAAACGACATTATTATCTATATTGGCTGGTGAAATAGAAGCAGATAAAGGTGAAGTG
AAAACAAGTGCAAGTCGCTACTTTTTACCTCAATTGAAGGAGACGGATACTTTCAGAAGT
GGTGGTGAGATAACAAAAAGCTATATTGACAAAGCATTAGCGATGAAGGCGGAAATATTG
TTTGCCGACGAACCAACTACAAACCTTGATACCCACAATATAAAAGAACTTGAAAAGCAT
TTCAGTCGATATCGGGGGGCAATCATTCTTGTATCACATAACCGGTATTTTTTAGATCAA
ATTTGTACAAAAATATGGGAAATTGAAGATGGAGAAGTGAAAGAAATTCACGGTAACTAT
ACAAGTTATGTAAAACAAAAAGAACTACTTCGTCGACAGCAACAAGAGGAATATGAAAAA
TATATAACGAAGAAAAAGCAACTGGAGCGAGCTGTTACCATGAAAGAACAAAAGGCGCAA
AAAATGATTAAGCCTCCTTCTAAACAAATGGGTACTTCTGAATCTCGAATATGGAAGATG
CAGCATGCGACTAAACAAAAGAAAATGCATCAAAATATTAAGGCTCTTGAAACACGTGTT
GAAAAACTAGAGCGTGTGAAAAAACCAAAAGATTATCCGGCTGTCAAAATGAAGTTGTCT
AACCAAGATCAAATACAGGGGCGCAATGTACTTCGGGTAAAAGACTTATCTGTTTCCTTT
GGGAATCATGTGCTTTGGACAGATGCTTCTTTTACCATTAAAGGCGGGGAGAAGGCTGCC
ATTATTGGCAATAATGGGGTCGGTAAAACAACATTGTTGAAACAAATTTTAGAAAGGGTA
CCAGCGGTAACAATATCACCCGCAGCAAAAATCGGCTATTTTAGCCAGAATTTGGATACG
CTTGATACGCATGTGTCGATCTTAGAAAATGTCATGTCCACCGCTATTCAAGATGAAACT
ACTGTACGGACTGTTCTCGCAAGATTACATTTCTACCGGGAGGATGTTTATAAGGAAGTT
CAAGTCCTAAGTGGTGGGGAACGTGTGAAGGTTGCTTTTGCAAAACTATTTGTTAGCGAC
TATAATACGTTGATTCTGGATGAACCAACAAATTATTTAGACATTGATGCCATAGAAGCG
TTAGAGGAGCTCCTAATTAACTATGAGGGGGCAGTACTATTTGTATCTCATGATTGTCGT
TTCGTTCAAAATATTGCATCCAAAATTATTGAACTATCCGACCAGAAGGTTATAGAGTTT
CTTGGAAGCTATAAAGCGTTTAGAGAAAGATCTCAAGAGACAGAGCGTGACTATATGAAG
GAAGAACTTCTTAAAATTGAGATCAAACTCACTCAAATGATTAGTGAAATGAATGACGAG
GCATCAAATGAATTAGAAAAAGAATTCCAAATGTTGATTCATGAACGTAATCAGTTAAGA
AATCAAGTAAACAATTAG
>27__VgaE_MLS__VgaE__578 no;no;VgaE;MLS;FR772051;8741-10315;1575
ATGTTATTATTTGAAGGTACATCATTGAAAAAACACATACAAGACAGATTATTATTTGAT
ATAGATTTAATACAAGTACATGAACATCAGCGAATAGGATTAGTAGGTAGGAATGGAACG
GGGAAAACAAGTCTATTAAAAATTATTACAGGTGAAGAACTAGTTGATGGAGGGAATGTT
AATCATTTTACCTCTGTAAAATTAGTACCACAATTTAAAGAAACAAGATCGGAGAAAAGT
GGTGGAGAAATAACGCAACAATATTTGCAATTAGCATTTAATGAAAAGCCAGGATTATTA
ATTTTAGATGAACCAACGACTCATTTAGATACACAAAGAATTGATTGGTTAGAAAAGAAA
TTAGCAAACTATCAAGGAGCATTTGTTGTCGTATCACATGATCGGACATTTCTAAATAAT
GTGTGTACTGAAATATGGGAAATAGAAGATGGTAGTCTAAACGCGTTTAAAGGGGATTAT
AATGCTTATGCGGAACAAAAGGAATTAATAAAAACACAGCAGCAGATTGCATTTGAAAAG
TACGAACGAGAGAAAAAGCAATTAGAAAAAGCAATACGACAAAAAGAGGAAAGAGCACAG
CGAGCAACAAAGAAACCTAAAAATCTGAGTTCTTCAGAGGCAAGAATAACAGGAGCTAAA
ACCCATTATGCCAATATACAGAAAAAGTTGAGGGGTTCTGCAAAAGCATTAGAAACAAGG
TTGGAACAACTGGATAGGATTGACAAGGTGAAAGAACTACCTGAAATTAAGATGGATATA
TTAAATAAAGAAAGTCTAACAAACCAGTCTGTGTTACGCGCTGAAAACATTAAGGGAGAG
GTTGACGGACGTAAGCTTTGGAATCCCTTTAGTTTATATTTATATGGCGGCGATAAAGTT
GCTATCATTGGGAAAAATGGCACGGGTAAAACAACCTTACTTAAAAAAATAGTTGAGCGA
GATGAAAGAATAGCAATCCCAGAAAAGGTGAGGATAGGTTATTTTTCCCAACACCTCACA
ATTCTCGATGATGATAAAACAATCATAGAAAATATACAATTGACCTCTAGTCAGGATGAA
ACATTAATTAGAACAGTTTTAGCAAGAATGCATTTTTGGGATGAAGATGTCTATAAAAAG
GTCGGCATATTAAGTGGTGGTGAAAAAGTAAAAGTAGCACTAGCTAAACTATTCTTAAGT
GACGTGAATATGCTGGTGTTAGATGAACCTACAAATTTTTTAGATATTGAATCTTTAGAA
GCGCTAGAAACATTAATGAAAAGTTATCATGGAACGATTCTATTTGTTACTCACGACCGA
ACGTTAGTAACAAATATAGCTACAAAAATAATTGATATAAAAGATGGTAAGATAACAGTA
TTCGATGGATCATACGAAGCATATGAAGAGTGGTTAGAGAATCAAACAAAGTCCAACAAT
GATGATCAACTTTTACTAATCGAAACTAAAATATCTGACGTTCTGGGTAGGTTGAGTTTG
GAGCCTTCACGAGAGTTAGAAGATGAATTTCAAAGATTATTGAAAGAAAAGAAAGAACTG
ACTAAAAAACTATAA
>28__VgaA_MLS__VgaA__583 no;no;VgaA;MLS;M90056;909-2477;1569
ATGAAAATAATGTTAGAGGGACTTAATATAAAACATTATGTTCAAGATCGTTTATTGTTG
AACATAAATCGCCTAAAGATTTATCAGAATGATCGTATTGGTTTAATTGGTAAAAATGGA
AGTGGAAAAACAACGTTACTTCACATATTATATAAAAAAATTGTGCCTGAAGAAGGTATT
GTAAAACAATTTTCACATTGTGAACTTATTCCTCAATTGAAGCTCATAGAATCAACTAAA
AGTGGTGGTGAAGTAACACGAAACTATATTCGGCAAGCGCTTGATAAAAATCCAGAACTG
CTATTAGCAGATGAACCAACAACTAACTTAGATAATAACTATATAGAAAAATTAGAACAG
GATTTAAAAAATTGGCATGGAGCATTTATTATAGTTTCACATGATCGCGCTTTTTTAGAT
AACTTGTGTACTACTATATGGGAAATTGACGAGGGAAGAATAACTGAATATAAGGGGAAT
TATAGTAACTATGTTGAACAAAAAGAATTAGAAAGACATCGAGAAGAATTAGAATATGAA
AAATATGAAAAAGAAAAGAAACGATTGGAAAAAGCTATAAATATAAAAGAACAGAAAGCT
CAACGAGCAACTAAAAAACCGAAAAACTTAAGTTTATCTGAAGGCAAAATAAAAGGAGCA
AAGCCATACTTTGCAGGTAAGCAAAAGAAGTTACGAAAAACTGTAAAATCTCTAGAAACC
AGACTAGAAAAACTTGAAAGCGTCGAAAAGAGAAACGAACTTCCTCCACTTAAAATGGAT
TTAGTGAACTTAGAAAGTGTAAAAAATAGAACTATAATACGTGGTGAAGATGTCTCGGGT
ACAATTGAAGGACGGGTATTGTGGAAAGCAAAAAGTTTTAGTATTCGCGGAGGAGACAAG
ATGGCAATTATCGGATCTAATGGTACAGGAAAGACAACGTTTATTAAAAAAATTGTGCAT
GGGAATCCTGGTATTTCATTATCGCCATCTGTCAAAATCGGTTATTTTAGCCAAAAAATA
GATACATTAGAATTAGATAAGAGCATTTTAGAAAATGTTCAATCTTCTTCACAACAAAAT
GAAACTCTTATTCGAACTATTCTAGCTAGAATGCATTTTTTTAGAGATGATGTTTATAAA
CCAATAAGTGTCTTAAGTGGTGGAGAGCGAGTTAAAGTAGCACTAACTAAAGTATTCTTA
AGTGAAGTTAATACGTTGGTACTAGATGAACCAACAAACTTTCTTGATATGGAAGCTATA
GAGGCGTTTGAATCTTTGTTAAAGGAATATAATGGCAGTATAATCTTTGTATCTCACGAT
CGTAAATTTATCGAAAAAGTAGCCACTCGAATAATGACAATTGATAATAAAGAAATAAAA
ATATTTGATGGCACATATGAACAATTTAAACAAGCTGAAAAGCCAACAAGGAATATTAAA
GAAGATAAAAAACTTTTACTTGAGACAAAAATTACAGAAGTACTCAGTCGATTGAGTATT
GAACCTTCGGAAGAATTAGAACAAGAGTTTCAAAACTTAATAAATGAAAAAAGAAATTTG
GATAAATAA
>28__VgaA_MLS__Vgaa-LC__584 no;no;Vgaa-LC;MLS;DQ823382;1-1569;1569
ATGAAAATACTGTTAGAGGGACTTCATATAAAACATTATGTTCAAGATCGTTTATTGTTG
AACATAAATCGCCTAAAGATTTATCAGAATGATCGTATTGGTTTAATTGGTAAAAATGGA
AGTGGAAAAACAACGTTACTTCACATATTATATAAAAAAATTGTGCCTGAAGAAGGTATT
GTAAAACAATTTTCACATTGTGAACTTATTCCTCAATTGAAGCTCATAGAATCAACTAAA
AGTGGTGGTGAAGTAACACGAAACTATATTCGGCAAGCGCTTGATAAAAATCCAGAACTG
CTATTAGCAGATGAACCAACAACTAACTTAGATAATAACTATATAGAAAAATTAGAACAG
GATTTAAAAAATTGGCATGGAGCATTTATTATAGTTTCACATGATCGCGCTTTTTTAGAT
AACTTATGTACTACTATATGGGAAATTGACGAGGGGAGAATAACTGAATATAAGGGGAAT
TATAGTAACTATGTTGAACAAAAAGAATTAGAAAGACATCGAGAAGAATTAGAATATGAA
AAATATGAAAAAGAAAAGAAACGATTGGAAAAAGCTATAAATATAAAAGAACAGAAAGCT
CAACGAGCAACTAAAAAACCGAAAAACTTAAGTTCATCTGAAGGCAAAATAAAAGTAACA
AAGCCATACTTTGCAAGTAAGCAAAAGAAGTTACGAAAAACTGTAAAATCTCTAGAAACC
AGACTAGAAAAACTTGAAAGGGTCGAAAAGAGAAACGAACTTCCTCCACTTAAAATGGAT
TTAGTGAACTTAGAAAGTGTAAAAAATAGAACTATAATACGTGGTGAAGATGTCTCGGGT
ACAATTGAAGGACGGGTATTGTGGAAAGCAAAAAGTTTTAGTATTCGCGGAGGAGACAAG
ATGGCAATTATCGGATCTAATGGTACAGGAAAGACAACGTTTATTAAAAAAATTGTGCAT
GGGAATCCTGGTATTTCATTATCGCCATCTGTCAAAATCGGTTATTTTAGCCAAAAAATA
GATACATTAGAATTAGATAAGAGTATTTTAGAAAATGTTCAATCTTCTTCACAACAAAAT
GAAACTCTTATTCGAACTATTCTAGCTAGAATGCATTTTTTTAGAGATGATGTTTATAAA
CCAATAAGTGTCTTAAGTGGTGGAGAGCGAGTTAAAGTAGCACTAACTAAAGTATTCTTA
AGTGAAGTTAATACGTTGGTACTAGATGAACCAACAAACTTTCTTGATATGGAAGCTATA
GAGGCGTTTGAATCTTTGTTAAAGGAATATAATGGCAGTATAATCTTTGTATCTCACGAT
CGTAAATTTATCGAAAAAGTAGCCACTCGAATAATGACAATTGATAATAAAGAAATAAAA
ATATTTGATGGCACATATGAACAATTTAAACAAGCTGAAAAGCCAACAAGGAATATTAAA
GAAGATAAAAAACTTTTACTTGAGACAAAAATTACAGAAGTACTCAGTCGATTGAGTATT
GAACCTTCGGAAGAATTAGAACAAGAGTTTCAAAACTTAATAAATGAAAAAAGAAATTTA
GATAAATAA
>29__Tet-43_Tet__Tet-43__585 no;no;Tet-43;Tet;GQ244501;1619-60;1560
ATGCCCCCATCTCACCACATGTTGCGCCCAATCGAACAATGTTCTATTCTATGGAACGAC
GTTCGATACTCGAACAGCGTTCGACTGAAGGAGGCCGGTATGACCGCCACAACTCAAGCC
TCGGCACCCGCGGCACGTACCTATCTGTCGCTGCGCGCCGCGTGGATTCCGCTCTTCGCG
CTCTGCCTCGCGTTCTTCGTGGAGATGGTTGACAACACCCTGCTCACGATCGCGCTGCCG
ACGATCGGGCGCGACCTCGGCGCGAGCGTCACCTCCTTGCAGTGGGTGACCGGCGCCTAT
TCGCTGACCTTTGGCGGCCTGTTGCTGACAGCGGGCTCGCTCGCCGACCGCTTTGGCCGG
CGCCGCGTGCTGCAGATTGGCCTTCTCGCCTTTGGGCTCATCAGCCTCACGGTGATTGCC
GTGGCAACCGCGGGCCAGCTGATCGCGGTGCGCGCTGCGCTCGGCCTCGCCGCCGCCGCG
ATGGCCCCAATCACCAACTCCCTCGTGTTCAGGCTGTTCGAGGGCGAGGACCTCCGTCGG
CGGGCAATGACCCTCATGATCGTCGTCGGCATGAGCGGATTCATCCTTGGCCCGCTACTC
GGCGGAACGGTTCTCGCTCACGCCAGCTGGCAGTGGTTGCTGCTTATCAACGCACCCATC
GCGCTCATTGCGCTCATCGGCGTTCGCCTTGGCGTGCCTGCGGACGACGCCGAGGGACTC
ACAAAGGACCGCCTTGACGTGAAGGGCTCGGCACTCAGCATCGCCGCGATCGGCCTCGCT
TGCTACACACTCACGAGCGGAGTGGAGCACGGCTGGATGTCTGCCGTCACCTGGGCCTGC
GGGATCGGCGCGGCTGCCGCGCTGATGGGATTCGTGTGGCACGAGCGCCGCACCGATCAC
CCCATGCTGGACCTCGACGTCTTCAGGAACCGCACCGTTCGCGGCGCATCGATCGCCCAG
GTAGGCACCTCAATCGCGATGGCTTCGCTGATGTTCGGCCTGATCCTTCACTTCCAGGGC
GCGTACGGCTGGAGCCCCATGCGCGCCGGCCTCGCCAACCTGCCGCTCATCCTCACGATG
ATTCTTGCGACACCGGTCTCTGAGGGCCTCGCGAAGAGGTTCGGCCACCGCATTGCCATG
CTCATCGGCGCGGGTCTCCTCGCCGGATCGCTCGCTGGCCTCGCGTGGGGCGTGGGGCAT
GGSTACCTCGTCATCGCGGTATTCATGGTGACCTTCACCCTCGGTCTCCGCACCGTTATG
ACGATCGCGGCGGTGGGCCTCGTTGGTGCGATGCCGGAGAACCGCACCTCGCTCGGCGCG
GCACTCAACGACACCGCCCAAGAAGTAGGAACAAGCCTCGGCATGGCAGTGATCGGCACG
CTCATCGCGGTGCTCGYCACCACGACGCTTCCCAACGGCGACKGGAGCCTCGACCTCGCG
ACTTCATACTTCGCCGGGGAGCGCATCGCTTATCTGTTCCTTGCCGTCGTAGTCGGAGTG
ATCGCGGGATGGGGCGCGCTCACGTTGTCCAACTCCAAGGAGATGGAAGACGTCCACTAG
>30__TetH_Tet__TetH__302 no;no;TetH;Tet;EF460464;7839-6286;1554
ATGCCCCTAGACAACGTATTAGCGATTCGGAGATTATATATCATGATTAAAAGATATTAC
GCGATCGGTATTGCCGTTACCGCAACCCTCTTGATTCCGACCGAGGCCCTTGCATCGATC
ACCCCCGTTCTGCAACCGGGAAACCCGTTCGATCCGGACAGTCCTTTTGCGCGTTTGTAC
CTACCCCAAAATGCGCCCAAAGGCAAGGATAAGGTAGGTCCCGCGGAATGGACACACGCG
TATGGAAGTCCGACACACAATGCCGGATTTTCGGTGAGCGCGCACGCACCAGCCTGGGTC
CGACGCGGTGTTCAGTGGAATTTTCCAGAAGCCCGCGCCTGGCCGTTGACGGATCCTACT
CCTTTCGGAGCTCAAGTAGACGGCGTTAAGGAAGCACTGCCTGTGCAAACTCAATTTTAT
GGTAATGCCTTGGGTGTCTCAATGGTTCGCGGCGTTGTCTATGCCGAAAGTGACGACATG
TTCGCCTATGCGATTAATGCCAGAACCGGAAAATTGATATGGCGCACTAGCCCTGTTGGC
AATAATCTGATGGGTAATCCACTGGTTATTGGTAACCGCGTTTTCCTTTCTGCTGGAAGT
GTATCGTTCAACTTTGCGAACGTAGTGGAGTTTAAGACGGATCCAGATAAAGCAGGCCGC
GGAAAAGATATAAGCTATAACGGTATCTACTGCCTAAATAGCAAGACTGGTATGCTCGAA
TGGTACTTTCCGACGGCTGGAGACGCAATGCCGACTCCGGCCTATGCGTATCATTCGTTA
TACATTAGTACCGGTGATGGTAATGTATATCGCATCAATGCCAGCGATGGAAAGCAAATC
TGGAAAACCCACGTGGGTGGTATCGCAAATATGTCGAGTCCCGCTGTTTGGCATGGTCGC
GTTTATGTTGGCATGTCCGTGGTTCCCGGCCTGTATGCGCTGAATGCGCGCACCGGCAGT
GTGGACTGGAAAGGGGAGATTCCCGGTGCAGTGAACACCGGCATGGGCGACGTGTCGCCT
GCTGTGGCTCACGGGATCGTGGTCATGGATGCGGTTGCCAATCCAAAGATTGTGGACGGA
AAGCCCACCATGGTGACCCTCGTGCGTGGCTTCAACGCCAAAACTGGAACCGCGTTGTGG
ACGGACAACATGGGACGAGGCGCAAAGATCCCGGCATTCAAAGGTGGTGTTCCAATGATC
CACGGAAATGTCGTGTATGTTGGGTCACCGGTGACCTCGGACTACGATGCCATCAATCTG
GATACCGGTAAGGTACTTTGGACCTGGCATGTGCCGCATCCGGGTCCTGCTGGCGCAGCC
AGGGGAGCCCCAACCTACTATCAACATATGCTGTACATCTCAACGGGGCCCGATCTATAC
GTGTTGAATCCAAAAAATGGTCAGGAAGTTGGACATTACCATGTGGGGGGACGGTTTGGA
ATTGTCAATCCCACTATCGTTGGTGGCACCATTTATCTTGGGAACTCGTGGGATTGGGTC
AACGCGGTGCCGGTAAAGGACGTATACTCCGGGTTCAACACGGCCAAAGATTGA
>31__Tcr-3_Tet__Tcr-3__301 no;no;Tcr-3;Tet;D38215;516-2054;1539
ATGGGAATGGCGAACGCCACCTCGCAGACCGGCGAGGCCGTCGCGGACGAGGCCGGCGGC
CCCGCCGGCTTCACTCACCGCCAGATCATCACCGCGCTGTCCGGGCTCCTGTTGGCCGTG
CTGCTCGCCGCACTCGACCAGACGATCGTCTCCACCGCGCTGCGTACGATCGGCGACCAA
CTGCACGGCCAGACCGTCCAGGCCTGGGTGATCACCGGCTACCTGGTCAGCTCCACGATC
GCGATGCCGTTCTACGGCAAGCTGTCCGACATCTACGGCCGCAAGCCGCTCTATCTGGCG
GCGATCGCGGTCTTCATCGTCGGCTCGGCGGCCTGCGCGATGGCGAACTCGATGGAGACG
CTGGCGATCGCCCGCGTCCTCCAGGGCTTCGGCGGCGCCGGGCTGATGTCGCTGCCGACG
GCCGTCATCGCCGACCTCGCCCCGGTGCGCGAGCGCGGGCGCTACTTCTCGTACCTGATG
ATGGCCTGGGTGGCGGCCAGTGTGCTCGGCCCGCTCGTCGGGGGCCTGTTCGCGGGCGCC
GGCGAGATCCTCGGGGTGACCGGCTGGCGCTGGGCCTTCCTGATCAACGTGCCGCTCGGT
CTCGTGGCGCTGCTCAGCGTGCGCAAGGCGCTCAACCTGCCGCACCGCAGGGTGGACCAC
CCGATCGACTTCCGGGGGGCGCTCACCCTGGCGCTCTGCCTGGTGCCGCTGCTGATCGTG
GCGGAGGAGGGCCTCGACTGGGGCTGGGGATCGGCGCGTTCGCTGACGCTGTTCGCCGTC
TCGCTGATCGGCCTGGTGCTGTTCGTGCTCGCCGAGCGGGCCCGCGGGCTGGAGGCGATG
GTCCCGCTGCGGCTGTTCCGGCGCGGTGGCATCACGATGGCCACGGCCGTCAACTTCACC
ATCGGCGTCGGCATCTTCGGTACGGTCTCCACCCTGCCGCTGTTCCTGCAGCTGGTGCAG
GGGCGCAGTGCCACCGTCGCCGGACTGGTGATCATCCCGGTGATGACCGGGGCGATCGTC
TCCCAGACGATCTGCGCCAAGATCATCAAGAAGTGGAACCGCTACAAGAAGCCCGCGATC
GTGGGCCTCGGCTCGATGGCCGGAGCACTGCTGTCGCTCTCCGCCGCGGGCGCGGACACC
CCGCTCGCGGTGATCGTGGTGATCGCGGCCTGGCTGGGCTTCGGCATCGGGCTCTCCCAG
ACCGTCATCACCCTGGCGATCCAGAGCTCGGCGCCCAAGTCCGAGCTGGGCGTGGCCAAC
GCCGCCTCCGGGCTGTTCCGCCAGCTCGGCGGCACGAGCGGCGCCGCCGTCTTCATGTCG
GTGCTGTTCGGCGTCGCCGCCGGCAGGCTCGACGGGGCCGACCCGGACGAGGCCGTGCGC
CGTGCGCTCTCCGACCCGGGCTCCACCGGCGGCCTGAGCGCCTCGGCGGTCGACGCCTTC
ACCTCGGGCTTCGACACGATGTTCCTGGTCGGCGGCCTGATCCTTGCGGTGGGCTTCCTG
CTCACCTTCCCGCTGCGGGAACTGCGCGACGAGGAGTGA
>32__QepA_Flq__QepA__299 no;no;QepA;Flq;AB263754;8587-7052;1536
ATGTCCGCCACGCTCCACGACACCGCAGCGGATCGTCGGAAGGCCACCCGCCGCGAATGG
ATCGGCCTGGCCGTGGTCGCCCTGCCGTGCCTGGTCTACGCCATGGACCTCACGGTGCTG
AACCTGGCGCTGCCGGTGCTCAGCCGTGAACTGCAGCCCTCCAGCGCCCAGCTTCTCTGG
ATCCTGGACATCTACGGCTTCTTCGTCGCCGGCTTCCTGATCACCATGGGCACGCTGGGC
GACCGCATCGGCCGGCGCCGGCTGTTGTTGATCGGCGCGGCGTTCTTCGCATTCGCCTCG
GTGCTCGCGGCGCTGGCCGATACCGCCGCGCTGTTGATCGCGGCGCGCGCCTTGCTCGGC
CTGGCCGGCGCCACCATCGCGCCGTCCACCATGGCGCTGGTCCGCAACATGTTCCACGAC
CCGCGCCAGCGCCAGTTCGCCATCGGCGTGTGGATCGCCGCGTTTTCGCTGGGCAGCGCG
ATCGGTCCGCTGGTCGGCGGCGTGTTGCTGGAGTTCTTCCACTGGGGCGCCGTGTTCTGG
CTCAACGTGCCGGTGATGCTGCTGACGCTGGCGCTCGGCCCTCGCTTCCTGCCCGAGTAT
CGTGATCCGGACGCGGGGCACCTGGACCTGGCCAGCGTGCTGCTGTCGCTGGCGGCGGTG
CTGCTGACGATCTACGGGCTCAAGCAGTTGGCCGAGCATGGAGCGGGCCTCGCCTCGATG
GCTGCGCTGCTGGCCGGGCTGGCGGTCGGGGCGCTGTTCCTGCGCCGCCAGGGCCACATC
GCCTACCCGCTGCTGGACCTGCGGCTGTTCGCGCACGCGCCGTTCCGCGCGGCGCTGGCG
GCGTATGCGCTGGCCGCGCTGGCCATGTTCGGCGTCTACATCTTCATGACGCAGTACCTG
CAGCTCGTGCTGGGGCTGTCGCCGCTGCAGGCCGGGCTGGCCACGCTGCCCTGGTCCCTG
TGCTTCGTCATCGGTTCGCTGTTGTCGCCGCAGCTCGCGGCGCGCTGGCCGGCGGCGCGC
ATCCTCGTCGTGGGCCTGTCGGCAGCGGCGTTCGGCTTCGCCGTGCTGGGGCTGGGGCAG
GGCCTGTGGTGGCTGGTGCCGGCCACGATCGTCATGGGCCTGGGCCTGGCGCCGGTGTTC
ACCATCGGCAACGAGATCATCATCACCAGCGCGCCGTCCGAGCGCGCGGGCGCGGCCTCG
GCCTTGTCGGAGACGGTGTCCGAATTCAGCGGCGCGCTGGGCATCGCGCTGTTCGGCAGC
GTCGGCCTGGTGGTCTACCGGCAGGCGCTGACCAGCGCGGCGCTGCCCGGCCTGCCGGCC
GATGCGCTGCAGGCGGCCGGTGCCTCGCTCGGGGGCGCCGTGCACCTGGCCGACACCCTG
CCGGCGTGGCAGGGCGCGGCCTTGCTGGCGGCCGCACGCGCGGGCTTCACCGATGCGCTG
CAGGCCACGGCCTGGGCCGGCGCGGTGCTGGTGCTGGTGGCCGCTGGGCTGGTGGCGCGC
CTGCTGCGCAAGCGCCCAGCGCTCGCATCTGGTTGA
>32__QepA_Flq__QepA2__300 no;no;QepA2;Flq;EU847537;1672-3207;1536
ATGTCCGCCACGCTCCACGACACCGCAGCGGATCGTCGGAAGGCCACCCGCCGCGAATGG
ATCGGCCTGGCCGTGGTCGCCCTGCCGTGCCTGGTCTACGCCATGGACCTCACGGTGCTG
AACCTGGCGCTGCCGGTGCTCAGCCGTGAACTGCAGCCCTCCAGCGCCCAGCTTCTCTGG
ATCCTGGACATCTACGGCTTCTTCGTCGCCGGCTTCCTGATCACCATGGGCACGCTGGGC
GACCGCATCGGCCGGCGCCGGCTGTTGTTGATCGGCGCGGCGTTCTTCGCATTCGGCTCG
GTGCTCGCGGCGCTGGCCGATACCGCCGCGCTGTTGATCGCGGCGCGCGCCTTGCTCGGC
CTGGCCGGCGCCACCATCGCGCCGTCCACCATGGCGCTGATCCGCAACATGTTCCACGAC
CCGCGCCAGCGCCAGTTCGCCATCGGCGTGTGGATCGCCGCGTTTTCGCTGGGCAGCGCG
ATCGGTCCGCTGGTCGGCGGCGTGTTGCTGGAGTTCTTCCACTGGGGCGCCGTGTTCTGG
CTCAACGTGCCGGTGATGCTGCTGACGCTGGCGCTCGGCCCTCGCTTCCTGCCCGAGTAT
CGTGATCCGGACGCGGGGCACCTGGACCTGGCCAGCGTGCTGCTGTCGCTGGCGGCGGTG
CTGCTGACGATCTACGGGCTCAAGCAGTTGGCCGAGCATGGAGCGGGCCTCGCCTCGATG
GCTGCGCTGCTGGCCGGGCTGGCGGTCGGGGCGCTGTTCCTGCGCCGCCAGGGCCACATC
GCCTACCCGCTGCTGGACCTGCGGCTGTTCGCGCACGCGCCGTTCCGCGCGGCGCTGGCG
GCGTATGCGCTGGCCGCGCTGGCCATGTTCGGCGTCTACATCTTCATGACGCAGTACCTG
CAGCTCGTGCTGGGGCTGTCGCCGCTGCAGGCCGGGCTGGCCACGCTGCCCTGGTCCCTG
TGCTTCGTCATCGGTTCGCTGTTGTCGCCGCAGCTCGCGGCGCGCTGGCCGGCGGCGCGC
ATCCTCGTCGTGGGCCTGTCGGCAGCGGCGTTCGGCTTCGCCGTGCTGGGGCTGGGGCAG
GGCCTGTGGTGGCTGGTGCCGGCCACGATCGTCATGGGCCTGGGCCTGGCGCCGGTGTTC
ACCATCGGCAACGAGATCATCATCACCAGCGCGCCGTCCGAGCGCGCGGGCGCGGCCTCG
GCCTTGTCGGAGACGGTGTCCGAATTCAGCGGCGCGCTGGGCATCGCGCTGTTCGGCAGC
GTCGGCCTGGTGGTCTACCGGCAGGCGCTGACCAGCGCGGCGCTGCCCGGCCTGCCGGCC
GATGCGCTGCAGGCGGCCGGTGCCTCGCTCGGGGGCGCCGTGCACCTGGCCGACACCCTG
CCGGCGTGGCAGGGCGCGGCCTTGCTGGCGGCCGCACGCGCGGGCTTCACCGATGCGCTG
CAGGCCACGGCCTGGGCCGGCGCGGTGCTGGTGCTGGTGGCCGCTGGGCTGGTGGCGCGC
CTGCTGCGCAAGCGCCCAGCGCTCGCATCTGGTTGA
>33__LsaA_MLS__LsaA__298 no;no;LsaA;MLS;AY225127;41-1537;1497
ATGTCGAAAATTGAACTAAAACAACTATCTTTTGCCTATGATAATCAAGAAGCGTTGCTT
TTTGATCAGGCAAATATCACGATGGATACCAATTGGAAATTAGGATTGATTGGCCGCAAT
GGCCGTGGGAAAACAACCTTATTAAGATTGTTACAAAAGCAGTTGGATTACCAAGGAGAG
ATTCTTCATCAAGTCGATTTCGTCTATTTTCCACAAACAGTTGCAGAAGAACAACAGCTC
ACTTATTATGTCTTACAAGAGGTGACTTCTTTTGAACAGTGGAAATTAGAACGAGAATTA
ACGCTTTTAAACGTTGATCCTGAAGTTTTATGGCGGCCCTTTTCTTCTTTATCAGGCGGC
GAAAAGACGAAAGTTTTATTAGGTCTTCTTTTTATTGAAGAAAATGCCTTTCCTTTAATT
GACGAGCCAACAAATCATTTAGATCTAGCTGGCAGACAACAAGTGGCTGAATATTTGAAG
AAAAAGAAACACGGGTTTATTTTAGTCAGCCACGATCGGGCATTTGTTGATGAAGTGGTT
GATCATATTTTGGCGATTGAAAAAAGTCAATTGACACTGTATCAAGGGGATTTTTCTATT
TATGAAGAGCAAAAAAAATTAAGAGATGCTTTTGAACTAGCAGAAAATGAAAAAATCAAA
AAAGAAGTCAATCGCTTGAAAGAAACCGCTCGTAAAAAAGCGGAATGGTCGATGAACCGT
GAAGGTGATAAGTACGGCAATGCTAAAGAAAAAGGGAGCGGGGCGATTTTTGATACAGGA
GCCATTGGTGCCCGGGCAGCGCGCGTAATGAAGCGCTCGAAACACATTCAACAACGTGCC
GAAACACAATTAGCAGAAAAAGAAAAACTATTAAAAGATCTTGAGTATATTGATCCTTTG
TCAATGGATTATCAGCCAACGCATCACAAAACATTATTGACGGTGGAAGAGCTTCGTCTA
GGCTACGAGAAAAATTGGCTATTTACGCCAATTTCTTTTTCAATAAACGCGGGAGAAATT
GTCGGAATAACAGGAAAAAATGGCTCAGGAAAATCGAGCTTGATTCAGTATTTGTTGGGG
GATTTTTCTGGAGATTCAGAAGGAGAAGCCACTCTGGCTCACCAATTAACCATTTCTTAT
GTGCGCCAAGATTATGAAGACAATCAAGGAACTTTATCCGAATTTGCAGAGAAAAATCAG
TTAGATTACACCCAATTTTTAAATAACTTACGAAAACTTGGGATGGAGCGCGCCGTTTTC
ACTAATCGAATTGAACAAATGAGTATGGGGCAACGGAAAAAAGTCGAAGTAGCCAAATCA
TTGTCTCAATCAGCTGAACTTTATATTTGGGATGAACCCCTTAATTACTTGGATGTGTTT
AATCATCAACAATTAGAAGCGCTAATCTTATCTGTGAGGCCTGCAATGCTAGTGATTGAG
CATGATGCACATTTCATGAAGAAAATAACGGATAAAAAAATTGCCTTGAAATCATAA
>34__LsaB_MLS__LsaB__306 no;no;LsaB;MLS;AJ579365;4150-5628;1479
ATGTCAATGATACATGTACAAAATTTAACTTTCTCTTATCCGAGTAGTTTTGATAATATC
TTTGAAGATGTAAGCTTTCAAATTGATACAGATTGGAAGCTTGGATTTATTGGTCGAAAT
GGACGAGGGAAAACAACCCTTTTTAATTTATTACTAGATAAATTTGAATATAGGGGGAAA
ATCATTTCTTCGGTCGATTTTAACTACTTCCCATATCCAGTAGAAGATAAAAGTAAGTAT
ACACATGAAATTTTAGAAGAAATATGCCCTCAAGCTGAGGACTGGGAATTTCTTCGAGAA
ATAGCTTATTTAAATGTGGATGCCGAAGCCATGTACCGTCCTTTTGAAACTTTATCAAAC
GGTGAACAAACAAAGGTATTGCTTGTTGCTCTATTTTTAAACGAAGGACAATTTTTATTA
ATTGATGAACCAACAAATCATTTAGATACTGAAGCTCGTAAGACGGTTTCGAATTACTTG
AGGAAGAAAAAAGGGAATATTTTAATTTCTCATGACCGTAACTTTTTAGATGGCAGTGTT
GATCATATCTTGTCTATAAATAGAGCAGATATTGAGGTTCAAAGTGGAAATTATTCCTCA
TGGAAGTTGAACTTTGACCGACAGCAGGGACATGAACAAGCAACAAATGAACGCTTGCAG
AAGGATATTGGAAGGTTAGAACAATCTACAAAACGTTCGGCTGGTTGGTCTAACCGAGTC
GAAGCTTCAAAAAATGGAACAACGAATTCTGGTTCTAAATTGGACAAAGGTTTTGTAGGA
CATAAAGCAGCAAAAATGATGAAACGATCTAAGAACCTTGAGGCTCGACAGCAAAAATCG
ATTGAAGAAAAGTCAAAGCTTCTAAAAAACATTGAAAAAACGGAGTCCCTACAGTTTGAA
CCAGTGGAATATAAATCGAAGGAACTCATTCAATTAACAGATGTGTCTGTCATATATGAT
GGGCAAGTTGTCAACAAACCAATAAGTTTTAATGTTGAACAAGGAGATAGAATTGTACTG
GATGGAAAGAACGGCAGTGGAAAAAGTAGTATTTTAAAATTAATCTTAGGCGATCCAATA
CAGTATACAGGCACGTTAAATACGGGTTCTAACCTGATAACTTCTTATGTTCAGCAAGAC
ACCTCTCATTTAAAGGGGATGCTAGCTGACTTTATTGAAGAAAATGAGATTGATGAATCG
TTGTTTAAGGCCATCCTGAGAAAGCTAGATTTTGACCGAGTACAGTTTGAAAAAGATATA
TCTCATTATTCAGGTGGTCAGAAGAAAAAATTGCTTATCGCTAAAAGTTTATGTGAAAAA
GCTCACCTATATATTTGGGATGAACCATTAAACTTTATTGATATTTACTCTCGAATGCAA
ATTGAAGAGCTTATTCAAACCTTTAATCCGACTATGGTTTTTGTTGAACATGACCAGACC
TTCCAAGAGACAATATCAACAAAAATAATAAAAATATAA
>35__LsaC_MLS__LsaC__305 no;no;LsaC;MLS;HM990671;5193-6671;1479
ATGTCAACAATTAAAATTGAAAACCTTACTTTCTCATATTATGGCTATGTAAAACCTGTA
TTTGAAAATGTATCATTTTCATTTGATACGAACTGGAAAACAGGACTAATAGGAAGAAAC
GGAATTGGGAAATCAACACTATTTAAGCTGCTTCTAAACCAAGAAGTTTATAAGGGGAAA
ATCAGCAAAAGTGTTGACTTTATTAAATTCCCACCCAATTTAAGTGATACTTCAAAATTA
GGGATTGAGTTATATAGAGAACTAATATCAGATGAGGAAGAATGGAAATTATTTAGAGAA
CTTCATTTGCTAAAGGTAGATGAGAGTCTTATTTACAGAAAGTTTGAAACGCTTTCTAAA
GGAGAACAAACAAAAATCCTTTTAGCTATTTTGTTTACAAGAGAAGATGGTTTTTTACTT
ATAGATGAACCAACAAACCATTTAGATATGGACGGAAGAAAAATTGTCAGTGAATATCTG
AAAAATAAAAAAGGTTTTTTGCTTATATCACATGATAGAGATTTTTTAGATGGTTGTATC
AATCATATTATTTCTATTAACAGGAATTCTATTGATGTCCAATCAGGAAATTTTACATCG
TGGTATGAAAATAAATTGATGAAAGACCAATTTGAGATTAGTCAAAATGAGAAATTAAGA
AAAGATATTAAACGATTAAAAGAAGCTGCAAGACAAAGTCAAATTTGGTCTGATAAAGTT
GAAAATACTAAAAACGGCGTGAAAGTATCAGGTGTAAAACCAGACAAGGGGCATATAGGT
CATCAGTCAGCTAAGATGATGAAAAAATCTAAGAATTTGGAGAATAGACAAAATAAGGCA
ATAGAAGAAAAACAGAATTTACTAAAAGATATTGAAACAAAGGAAAGTCTATTATTGCAT
CCGTTACATCACCACAAAAATCCTCTAATATCAGTTTGCGATTTATCATCATATTATGGA
AAAAAGCAGATATTAAGTAATATAAGTTTTGATATAAAGCAAGGTGATATAGTGGCTATA
TATGGGGGTAATGGTAGCGGAAAATCAACCTTGATTAAAATTTTATTAGGTCTAAATCAC
GAGTATTCAGGTGATGTAAAATTAGCAAGTAATTTAAAAATATCATATGTTCCTCAAGAT
ACATCCAATTTAACAGGTAGCCTAAACGAGTATATTCATAAGCAAGGTGTTGATGAAACA
TTGTGCAAAACAATTCTTAGAAAATTAGATTTTGCAAGAGAATTATTTGAAATAGATATG
AAGAACTATAGCGATGGACAAAAAAAGAAAGTTTTAATTGCTGTAAGTTTGTCAAAGTCA
GCTCATATATTTATTTGGGACGAACCACTGAATTATTTAGATGTAATATCAAGAATACAG
ATTGAGGAAATTATAAAAGAAGCAAATCCTACACTCATATTTGTGGAACACGATAAGAGT
TTTGTAGAAGATATAGCGAATAAAATAATACGATTATAA
>36__MsrC_MLS__MsrC__304 no;no;MsrC;MLS;AY004350;496-1974;1479
ATGGAAAATTTAGCAGTAAATATAACAAATCTACAAGTCAGCTTTGGCAACCAGCTAGAA
CTATCTATTGATTCTCTTCGTGTCTATCAGCAAGATCGTATAGGGATCATAGGAGAAAAT
GGTGTCGGTAAATCGACTTTGCTCAAACTAATAGCCGGTGAACTTTTTCCCGATCATGGG
AAAATCCAAACAGAGATCACCTTCAACTACCTGCCTCAATTAACCTATCTCGCTGAAGCA
AAGGACCTAAATTTGGAATTAGCCAGTCATTTCCAGTTAAGACTGGAAGAAACTTCAGAG
CGGAAATGGAGCGGAGGGGAAGAACGAAAGATCGAGTTGATACGTCTTCTTTCTTCTTAT
GAACAAGGGATGCTTCTAGACGAGCCAACAACCCATCTAGATAGAAAAAGTATTGATCGA
CTGATTGAAGAGCTTCGTTATTATTATGGTACGCTGGTTTTTGTTAGTCATGATCGCTAT
TTTCTAGATGAGCTAGCATCGAAAATCTGGGAAGTAAAAGACGGAGAAATCCGAGAGTTT
TCGGGGAATTATAGTGCCTATCTCACTCAAAAGGAATTGGAGAAAAAGACTCAGCTACGA
GAAGCAGAGTCGATCATGAAAGAGAAAAAACGATTGGAAAAATCGATCCAAGAAAAGAAA
AAACAAGCGGAAAAGTTGGAAAAAGTGTCCAGTAAAAAGAAAAAGCAACAAATCAGACCG
GATCGGTTGTCTTCCTCTAAACAAAAAGACAGTGTACAAAAAGCCATCCAAAAGAATGCG
AAAACATTAGAGAGAAGACTCCAAAAAATAGGAGAAACAACCAAGCCGCAGCAGATGAAA
CAAATCCGTTTTCCAGTACCAAAATCTCTTGAACTCCACAGCCGCTATCCCATCATGGGA
CAAAATGTCCAATTGGAAAGAAGTGGGAGAACATTACTGGTAAATGGTGATTTTCAGTTT
TCTTTAGGTAAAAAAATCGCGATTGTCGGTGAAAATGGTTCAGGTAAGACAACCTTATTG
GAACATATCCGCAAACAAGGAGAAGGAATCCTTCTCTCTCCGAAAGTAAGCTTTCAAGTC
TATCAGCAAAAGGATTATCAAATGACATCTGAAGAATCCGTCATTCGTTTTGTCATGAGA
CAAACAGAGTTTTCGGAATCGCTTGTCCGCAGTTTGCTGAATCACTTAGGGTTTGCTCAG
GAAACTCTGGCGAAACCGTTGTGTACGTTAAGTGGGGGAGAAGCGACCCGTTTGATGATT
GCTTTGCTTTTTACTAAGCCAAGTAATGTGTTGCTGTTAGATGAACCGACTAATTTCATT
GATATGGCAACGATCGAAGCTTTAGAGAAGCTGATGCAAGTATATCCGGGAACGATTTTG
TTTACTTCTCATGATTCTTACTTTGTCGAGCGTACGGCTGATGAAGTTTATGAAATAAAA
GGGCAGAAAATAAAAAAAGTACTTACGAGAAATTTTTAA
>37__MsrE_MLS__MsrE__303 no;no;MsrE;MLS;KR091911;85100-83625;1476
ATGAGTTTAATTATTAAAGCGAGAAACATACGCTTGGATTATGCTGGGCGTGATGTTTTG
GATATTGATGAATTGGAAATTCACTCTTATGACCGTATTGGTCTTGTGGGTGATAACGGA
GCAGGAAAGAGTAGTTTACTCAAAGTACTTAATGGCGAAATTGTTTTAGCCGAAGCGACA
TTACAGCGTTTTGGTGATTTTGCACATATCAGCCAACTGGGCGGAATCGAAATAGAAACG
GTCGAAGACCGGGCAATGTTATCTCGCCTTGGTGTTTCCAATGTACAAAACGACACAATG
AGTGGCGGAGAGGAAACTCGTGCAAAAATTGCTGCCGCATTTTCCCAACAAGTACATGGC
ATTCTAGCGGATGAACCAACCAGCCACCTTGATCTCAATGGAATAGATCTACTTATTGGT
CAACTTAAAGCATTTGATGGAGCATTACTTGTTATCAGTCATGACCGATATTTTCTTGAT
ATGGTTGTAGACAAGATATGGGAGTTAAAAGACGGTAAAATTACGGAATATTGGGGTGGT
TACTCGGATTACTTGCGTCAAAAAGAAGAAGAGCGACAACACCAAGCCGTAGAATATGAG
CTGATGATGAAGGAACGGGAGCGATTAGAATCTGCTGTGCAAGAAAAACGCCAGCAAGCT
AATCGATTAGACAATAAGAAAAAAGGAGAAAAATCCAAAAACTCTACCGAAAGTGCTGGA
CGACTTGGGCATGCAAAAATGACTGGCACCAAGCAAAGAAAACTGTATCAGGCAGCTAAG
AGTATGGAAAAGCGTTTGGCTGCATTAGAAGATATTCAAGCACCAGAGCATTTGCGTTCT
ATTCGTTTTCGTCAAAGTTCAGCCCTAGAACTGCACAATAAGTTCCCGATTACGGCAGAT
GGTCTGAGCTTAAAATTTGGTAGCCGTACTATCTTTGATGACGCTAACTTTATAATACCG
CTTGGCGCTAAAGTCGCTATAACTGGATCGAATGGAACAGGGAAAACGTCCTTGTTAAAA
ATGATATCAGAACGTGCTGATGGATTAACCATATCTCCAAAAGCTGAAATTGGCTACTTT
ACACAAACAGGATATAAATTTAACACGCATAAATCTGTGCTCTCCTTTATGCAGGAAGAG
TGCGAGTACACAGTTGCGGAAATTCGTGCAGTATTGGCTTCAATGGGGATCGGAGCGAAT
GATATTCAAAAAAACTTATCCGACTTATCGGGAGGTGAAATCATCAAACTGCTTTTATCC
AAAATGCTTTTAGGAAAATATAATATTTTGCTTATGGATGAACCAGGAAACTATCTTGAC
CTAAAAAGTATTGCCGCATTAGAAACAATGATGAAGTCCTATGCAGGAACTATTATCTTC
GTATCTCATGACAAGCAATTGGTCGATAATATTGCTGACATTATCTACGAGATCAAAGAC
CACAAAATCATCAAGACTTTTGAGAGAGATTGTTAA
>38__MsrA_MLS__MsrA__297 no;no;MsrA;MLS;AY591760;274-1740;1467
ATGGAACAATATACAATTAAATTTAACCAAATCAATCATAAATTGACAGATTTACGATCA
CTTAACATCGATCATCTTTATGCTTACCAATTTGAAAAAATAGCACTTATTGGGGGTAAT
GGTACTGGCAAAACCACATTACTAAATATGATTGCTCAAAAAACAAAACCAGAATCTGGA
ACAGTTGAAACGAATGGCGAAATTCAATATTTTGAACAGCTTAACATGGATGTGGAAAAT
GATTTTAACACGTTAGACGGTAGTTTAATGAGTGAACTCCATATACCTATGCATACAACC
GACAGTATGAGTGGTGGTGAAAAAGCAAAATATAAATTAGCTAATGTCATATCAAATTAT
AGTCCGATATTACTTTTAGATGAACCTACAAATCACTTGGATAAAATTGGTAAAGATTAT
CTGAATAATATTTTAAAATATTACTATGGTACTTTAATTATAGTAAGTCACGATAGAGCA
CTTATAGACCAAATTGCTGACACAATTTGGGATATACAAGAAGATGGCACAATAAGAGTG
TTTAAAGGTAATTACACACAGTATCAAAATCAATATGAACAAGAACAGTTAGAACAACAA
CGTAAATATGAACAGTATATAAGTGAAAAACAAAGATTGTCCCAAGCCAGTAAAGCTAAA
CGAAATCAAGCGCAACAAATGGCACAAGCATCATCAAAACAAAAAAATAAAAGTATAGCA
CCAGATCGTTTAAGTGCATCAAAACAAAAAGGCACGGTTGAGAAGGCTGCTCAAAAACAA
GCTAAGCATATTGAAAAAAGAATGGAACATTTGGAAGAAGTTGAAAAACCACAAAGTTAT
CATGAATTCAATTTTCCACAAAATAAAATTTATGATATCCATAATAATTATCCAATCATT
GCACAAAATCTAACATTGGTTAAAGGAAGTCAAAAACTGCTAACACAAGTACGATTCCAA
ATACCATATGGCAAAAATATAGCGCTCGTAGGTGCAAATGGTGTAGGTAAGACAACTTTA
CTTGAAGCTATTTACCACCAAATAGAGGGAATTGATTGTTCTCCTAAAGTGCAAATGGCA
TACTATCGTCAACTTGCTTATGAAGACATGCGTGACGTTTCATTATTGCAATATTTAATG
GATGAAACGGATTCATCAGAATCATTCAGTAGAGCTATTTTAAATAACTTGGGTTTAAAT
GAAGCACTTGAGCGTTCTTGTAATGTTTTGAGTGGTGGGGAAAGAACGAAATTATCGTTA
GCAGTATTATTTTCAACGAAAGCGAATATGTTAATTTTGGATGAACCAACTAATTTTTTA
GATATTAAAACATTAGAAGCATTAGAAATGTTTATGAATAAATATCCTGGAATCATTTTG
TTTACATCACATGATACAAGGTTTGTTAAACATGTATCAGATAAAAAATGGGAATTAACA
GGACAATCTATTCATGATATAACTTAA
>39__MsrD_MLS__MsrD__296 no;no;MsrD;MLS;AF274302;2462-3925;1464
ATGGAATTAATATTAAAAGCAAAAGACATTCGTGTGGAATTCAAAGGACGCGATGTTTTA
GATATAAATGAATTAGAAGTATATGATTATGACCGTATTGGTTTAGTAGGAGCAAATGGT
GCTGGAAAAAGCACTTTACTCAGGGTACTTTTAGGAGAATTAACTCCCCCAGGATGTAAA
ATGAATCGTCTGGGTGAACTTGCCTATATTCCCCAGTTGGACGAAGTAACTCTGCAGGAG
GAAAAAGATTTTGCACTTGTAGGCAAGCTAGGTGTTGAGCAATTAAATATACAGACTATG
AGCGGTGGTGAAGAAACAAGGCTTAAAATAGCACAGGCCTTATCGGCACAGGTTCATGGT
ATTTTAGCGGATGAACCTACGAGCCATTTAGACCGTGAAGGAATTGATTTTCTAATAGGA
CAGCTAAAATATTTTACAGGTGCACTGTTAGTTATTAGCCATGACCGCTATTTTCTTGAT
GAAATAGTAGATAAAATATGGGAACTGAAAGATGGCAAAATCACTGAGTATTGGGGAAAC
TATTCTGATTATCTTCGTCAGAAAGAGGAAGAACGTAAGAGCCAAGCTGCAGAATACGAA
CAATTTATTGCGGAACGTGCCCGATTGGAAAGGGCTGCGGAGGAAAAGCGAAAACAGGCT
CGTAAAATAGAACAGAAGGCAAAAGGTTCTTCAAAGAAAAAAAGTACTGAAGACGGAGGG
CGTTTAGCTCATCAAAAATCAATAGGAAGTAAGGAAAAAAAGATGTATAATGCTGCTAAA
ACCCTAGAGCACAGGATTGCGGCCTTAGGAAAAGTAGAAGCTCCGGAAGGCATTCGCAGA
ATTCGTTTCAGGCAAAGTAAAGCATTGGAGCTCCATAATCCATACCCTATAGTCGGTGCA
GAAATTAATAAAGTATTTGGGGATAAGGCTCTGTTTGAAAATGCATCTTTTCAAATTCCG
TTAGGAGCAAAAGTGGCGTTAACTGGTGGTAATGGAATCGGAAAAACAACTTTAATCCAA
ATGATCTTAAACCATGAAGAAGGAATTTCTATTTCGCCTAAGGCAAAAATAGGTTACTTT
GCACAGAATGGTTACAAGTACAACAGTAATCAGAATGTTATGGAGTTTATGCAGAAGGAT
TGTGACTACAATATATCAGAAATTCGTTCAGTGCTAGCATCTATGGGGTTCAAACAGAAC
GATATTGGAAAAAGTTTATCTGTTTTAAGCGGTGGAGAAATTATAAAATTGTTGCTTGCT
AAAATGCTCATGGGTAGATATAACATCCTAATAATGGATGAACCCAGTAACTTCCTTGAC
ATACCAAGTTTAGAGGCTTTGGAAATACTAATGAAGGAGTACACCGGAACTATCGTGTTT
ATCACCCACGATAAACGATTACTCGAAAATGTAGCAGATGTAGTTTATGAAATTAGAGAT
AAGAAAATAAATCTGAAACATTAA
>40__LmrA_MLS__LmrA__1685 no;no;LmrA;MLS;X79146;1918-3363;1446
ATGTCTGTCTTCGCTCGTGCCACCTCGCTCTTCTCCCGTGCCGCGCGGACCCGCGCGGCC
GATGAGGCGGCCCGTTCCCGGTCTCGCTGGGTCACCCTCGTCTTCCTCGCCGTGCTCCAG
CTCCTCATCGCGGTCGACGTGACCGTAGTGAACATCGCCCTGCCTGCGATCCGCGACAGC
TTCCACGTCGACACCCGTCAACTCACCTGGGTAGTCACGGGTTACACCGTCGTGGGCGGC
GGCCTGCTCATGGTGGGCGGGCGCATCGCCGACCTCTTCGGGCGGCGCCGGACCCTCCTT
TTCGGGGCCTTCCTCTTCGGTGCGTCGTCCCTCGCCGCGGGCCTCGCCCCGAACCTGGAG
CTGCTCGTGCTCGCACGGTTCGGGCAGGGCGCAGGAGAGGCCCTCTCCCTGCCGGCCGCG
ATGTCGCTCATCGCCTGCTCTTCCCGAACCGCGCCGTTCCAAGGCGTTGAGCGTCTGGCG
TCGGTCGCCAGCGTCGGCCTCGTCCTCGGCTTCCTGCTCTCCGGGGTCATCACCCAGCTC
TTCAGCTGGCGTTGGATCTTCCTGATCAACATCCCCCTCGTCAGCCTCGTGCTCGTCGCC
GTACTGCTGCTGGTCAAGAAGGACGAGACGACCGCACGCAATCCCGTCGACCTCCCCGGC
GCGCTCCTCTTCACGGCCGCGCCGCTGCTGCTCATCTTCGGCGTCAACGAGCTGGGCGAG
GACGAGCCCCGGCTGCCGCTCGCCGTCGGGAGCCTGCTCGCGGCCGCGGTGTGCGCGGCC
GCGTTCGTCGCCGTCGAGCGGCGCACGGCCCATCCCCTGGTTCCCCTGACGTTCTTCGGG
AACCGCGTCCGCCTGGTCGCCAACGGCGCCACGGTCCTCCTCAGCGCCGCCCTCTCGACC
TCCTTCTTCCTGCTGACCATGCACTTGCAGGAGGAGCGCGACCTGTCCCCCATCGAGGCG
GGACTGTCCTTCCTGCCCCTGGGCCTCAGCCTCATCCTCGCCTGCGTCCTCGTCCGGGGC
CTCATCGAGCGCATCGGCACCACCGGCGCGGCGGTGCTCGGCATGGCGCTCGCGGGCCCT
CGGCATCGGCTCTTCGCGCTGCTGCCCAGCGACAACTCGCTGCTCACCAGCGTCTTCCCC
GGCATGATCCTGCTCCTGCGGATGGCCACCGGCCTGGTCGCATTGCAGAACGCCGCCCTG
CACGCGGTCACCGAGGCCGACGCGGGCGTGGCCTCCGGCGTGCAACGCTGCGCCGACCAG
CTCGGCGGCGCGAGCGGTATCGCCGTCTACGTCAGCATCGGGTTCTCGCCCCACCTCGGC
GGCGACTGGGACCCGTTCACCGTGGCGTACAGCCTCGCCGGCATCGGCCTGATCGCGGCC
GTCCTCGCCGTCCTCGCCCTGTCTCCGGACCGCCGTCTCGCCGCCCCCCGGGAGCAGGAG
GACTGA
>41__Aac6-Aph2_AGly__Aac6-Aph2__1686 no;no;Aac6-Aph2;AGly;M13771;304-1743;1440
ATGAATATAGTTGAAAATGAAATATGTATAAGAACTTTAATAGATGATGATTTTCCTTTG
ATGTTAAAATGGTTAACTGATGAAAGAGTATTAGAATTTTATGGTGGTAGAGATAAAAAA
TATACATTAGAATCATTAAAAAAACATTATACAGAGCCTTGGGAAGATGAAGTTTTTAGA
GTAATTATTGAATATAACAATGTTCCTATTGGATATGGACAAATATATAAAATGTATGAT
GAGTTATATACTGATTATCATTATCCAAAAACTGATGAGATAGTCTATGGTATGGATCAA
TTTATAGGAGAGCCAAATTATTGGAGTAAAGGAATTGGTACAAGATATATTAAATTGATT
TTTGAATTTTTGAAAAAAGAAAGAAATGCTAATGCAGTTATTTTAGACCCTCATAAAAAT
AATCCAAGAGCAATAAGGGCATACCAAAAATCTGGTTTTAGAATTATTGAAGATTTGCCA
GAACATGAATTACACGAGGGCAAAAAAGAAGATTGTTATTTAATGGAATATAGATATGAT
GATAATGCCACAAATGTTAAGGCAATGAAATATTTAATTGAGCATTACTTTGATAATTTC
AAAGTAGATAGTATTGAAATAATCGGTAGTGGTTATGATAGTGTGGCATATTTAGTTAAT
AATGAATACATTTTTAAAACAAAATTTAGTACTAATAAGAAAAAAGGTTATGCAAAAGAA
AAAGCAATATATAATTTTTTAAATACAAATTTAGAAACTAATGTAAAAATTCCTAATATT
GAATATTCGTATATTAGTGATGAATTATCTATACTAGGTTATAAAGAAATTAAAGGAACT
TTTTTAACACCAGAAATTTATTCTACTATGTCAGAAGAAGAACAAAATTTGTTAAAACGA
GATATTGCCAGTTTTTTAAGACAAATGCACGGTTTAGATTATACAGATATTAGTGAATGT
ACTATTGATAATAAACAAAATGTATTAGAAGAGTATATATTGTTGCGTGAAACTATTTAT
AATGATTTAACTGATATAGAAAAAGATTATATAGAAAGTTTTATGGAAAGACTAAATGCA
ACAACAGTTTTTGAGGGTAAAAAGTGTTTATGCCATAATGATTTTAGTTGTAATCATCTA
TTGTTAGATGGCAATAATAGATTAACTGGAATAATTGATTTTGGAGATTCTGGAATTATA
GATGAATATTGTGATTTTATATACTTACTTGAAGATAGTGAAGAAGAAATAGGAACAAAT
TTTGGAGAAGATATATTAAGAATGTATGGAAATATAGATATTGAGAAAGCAAAAGAATAT
CAAGATATAGTTGAAGAATATTATCCTATTGAAACTATTGTTTATGGAATTAAAAATATT
AAACAGGAATTTATCGAAAATGGTAGAAAAGAAATTTATAAAAGGACTTATAAAGATTGA
>42__FexA_Phe__FexA__1675 no;no;FexA;Phe;JQ041372;15451-14024;1428
ATGAAAAAGGATAGTAAATCTAAAGAAATGATTCAATCTGAAAAAAGGGGTTCTACTAGG
CTTTTAATGATGGTACTCTCCCTATCTGTACTTGTAGGTGCAATTACGGCTGATTTAGTC
AATCCCGTACTTCCACTAATAAGCAAAGATTTAGAAGCTTCGAAATCTCAAGTGAGTTGG
ATAGTTAGTGGTATTGCACTTGTTCTTGCGATTGGAGTTCCGATTTATGGTCGAATCTCA
GACTTTTTTGAGTTACGAAAGCTATATATCTTTGCCATTATGATTCTGGCAAGTGGTAGT
CTTTTATGTGCAATTGCCCCGAACCTCCCATTGTTGGTTTTGGGAAGAATGGTTCAGGGT
GCTGGGATGTCCGCAATTCCAGTTCTATCAGTCATTGCAATTTCGAAGGTTTTCCCACAA
GGAAAACGTGGGGGAGCTTTGGGAATTATCGCAGGAAGTATTGGTGTTGGAACTGCTGCT
GGTCCAATATTTGGTGGAGTAGTTGGTCAATATTTAGGGTGGAATGCCTTGTTTTGGTTC
ACATTTTTGTTAGCCATTATGATTGTTATTGGTGCCTACTACGCGTTACCGACAATTAAA
CCGGCAGAATCCGTAGGAAGCAATAAGAACTTTGATTTCATTGGTGGTTTATTCCTCGGC
CTCACAGTAGGATTACTCCTTTTTGGCATCACTCAAGGAGAAACTTCTGGTTTTTCTTCG
TTCTCATCGTTAACTAGCCTAATTGGTTCTGTTGTAGCTTTGGTGGGATTTATTTGGAGA
ATTGTTACCGCAGAAAATCCATTTGTACCACCTGTCCTGTTCAATAACAAGGATTATGTC
AATACGGTCATAATTGCATTTTTTTCGATGTTTGCTTATTTCGCTGTTCTTGTGTTCGTC
CCATTACTAGTCGTTGAGGTGAATGGACTCTCTTCTGGACAGGCTGGAATGATATTGTTG
CCAGGTGGTGTGGCTGTTGCAATCTTATCTCCCTTCGTTGGCCGTCTTTCTGATCGATTT
GGGGATAAACGTCTGATAATTACTGGGATGACTCTGATGGGGCTGTCTACCTTATTCTTG
TCCACCTATGCATCTGGTGCTTCACCTCTGTTAGTTTCCGTGGGGGTCCTCGGAGTAGGG
ATTGCTTTTGCATTCACGAATTCTCCCGCAAATAACGCCGCAGTAAGTGCACTCGATGCA
GACAAGGTTGGTGTCGGAATGGGGATTTTCCAAGGTGCTTTGTACCTTGGAGCAGGAACT
GGAGCAGGTATGATTGGAGCATTATTATCCGCTCGACGTGATGCTACTGAGCCGATAAAT
CCATTATATATATTGGACGCTATGTCCTACTCAGATGCGTTCCTTGCAGCTACAGGGGCA
ATACTCATTGCCTTAATAGCTGGATTAGGTTTAAAAAAGCGTGGGTAA
>43__AacAad_AGly__Aac6-31__1676 no;no;Aac6-31;AGly;AJ640197;2474-2992;519
ATGACCGAGCACGACCTTCCGATGCTCCATGACTGGCTAAATCGGCCTCACATCGTTGAG
TGGTGGGGCGGAGAAGAAACACGTCCAACACTTGCTGAAGTGCTGGAGCAATACCTACCA
AGCGCCCTGGCGAAAGAGTCCGTCACTCCCTACATCGCAATGCTGGATGAAGAACCGATT
GGGTACGCTCAGTCGTACATTGCACTCGGAAGCGGTGACGGATGGTGGGAAGACGAAACC
GATCCAGGAGTACGCGGAATAGACCAGTCTCTGGCGAATCCATCGCAGCTGGGCAAGGGC
TTGGGAACCAAGCTCGTTTGCGCGCTCGTTGAGATGCTGTTCAAAGACGCTGAGGTAACC
AAGATCCAAACGGACCCGTCGCCGAACAACTTACGCGCAATCCGGTGCTACGAGAAGGCG
GGTTTTGTGGCGCAAAGAACCATAAACACCCCAGATGGACCGGCCGTATACATGGTTCAA
ACACGTCAGGCGTTCGAGCAGGCGCGCAGTGCTGTCTAA
>43__AacAad_AGly__Aac6-Ib__1677 no;no;Aac6-Ib;AGly;NC_015515;3943-4548;606
ATGAGTATTCAACATTTCCAAACAAAGTTAGGCATCACAAAGTACAGCATCGTGACCAAC
AGCAACGATTCCGTCACACTGCGCCTCATGACTGAGCATGACCTTGCGATGCTCTATGAG
TGGCTAAATCGATCTCATATCGTCGAGTGGTGGGGCGGAGAAGAAGCACGCCCGACACTT
GCTGACGTACAGGAACAGTACTTGCCAAGCGTTTTAGCGCAAGAGTCCGTCACTCCATAC
ATTGCAATGCTGAATGGAGAGCCGATTGGGTATGCCCAGTCGTACGTTGCTCTTGGAAGC
GGGGACGGATGGTGGGAAGAAGAAACCGATCCAGGAGTACGCGGAATAGACCAGTTACTG
GCGAATGCATCACAACTGGGCAAAGGCTTGGGAACCAAGCTGGTTCGAGCTCTGGTTGAG
TTGCTGTTCAATGATCCCGAGGTCACCAAGATCCAAACGGACCCGTCGCCGAGCAACTTG
CGAGCGATCCGATGCTACGAGAAAGCGGGGTTTGAGAGGCAAGGTACCGTAACCACCCCA
GATGGTCCAGCCGTGTACATGGTTCAAACACGCCAGGCATTCGAGCGAACACGCAGTGTT
GCCTAA
>43__AacAad_AGly__AacA4__1679 no;no;AacA4;AGly;AF416297;2738-3304;567
ATGTACAGCATCGTGACCAACAGCACCGATTCCGTCACACTGCGCCTCATGACTGAGCAT
GACCTTGCGATGCTCTATGAGTGGCTAAATCGATCTCATATCGTCGAGTGGTGGGGCGGA
GAAGAAGCACGCCCGACACTTGCTGACGTACAGGAACAGTACTTGCCAAGCGTTTTAGCG
CAAGAGTCCGTCACTCCATACATTGCAATGCTGAATGGAGAGCCGATTGGGTATGCCCAG
TCGTACGTTGCTCTTGGAAGCGGGGACGGATGGTGGGAAGAAGAAACCGATCCAGGAGTA
CGCGGAATAGACCAGTCACTGGCGAATGCATCACAACTGGGCAAAGGCTTGGGAACCAAG
CTGGTTCGAGCTCTGGTTGAGTTGCTGTTCAATGATCCCGAGGTCACCAAGATCCAAACG
GACCCGTCGCCGAGCAACTTGCGAGCGATCCGATGCTACGAGAAAGCGGGGTTTGAGAGG
CAAGGTACCGTAACCACCCCAGATGGTCCAGCCGTGTACATGGTTCAAACACGCCAGGCA
TTCGAGCGAACACGCAGTGATGCCTAA
>43__AacAad_AGly__AadA10__1680 no;no;AadA10;AGly;U37105;2807-3640;834
ATGAGAAACACAGTGCCCGCCGAGATTTCGGTACAGTTATCACAGGCACTCAACGTCATC
GAGCATCATCTGGGATCGACGTTGCTGGCCATGCATTTGTATGGCTCTGCACTCGACGGT
GGCCTGAAGCCATACAGTGACATTGATTTGCTGGTTACTGTGACCGCACGGCTCGATGAG
AGTGTGCGGCAAGCTCTGTTCGTCGATCTCTTGGGGGTTTCCGTTTTCCCTGGTCAAAGC
AGAGTTCTCCGCGCCTTGGAAGTTACCATTGTCGTGCACAGTGACATCGTTCCTTGGCGC
TATCCGGCCAGACGGGAACTGCAATTCGGGGAGTGGCAGCGCAAAGACATTCTTGCGGGC
ATCTTCGAGCCTGCGACAACCGATGTTGATCTAGCCATTCTGCTAACAAAAGCAAGGCAA
CATAGCCTTGCCTTGGCCGGTTCGGCTGCGGAAGATTTCTTCAACCCAGTCCCGGAAAGC
GATCTGTTCAAGGCACTGGCCGACACCCTGAAACTATGGAACTCACAGCCGGATTGGATA
GGTGACGAGCGGAATGTAGTGCTTACTTTGTCTCGTATTTGGTACAGCGCAGCAACCGGC
AAGATCGCGCCGAAGGATGTTGCCGCCAACTGGGTAATGGAGCGTTTGCCAGTTCAACAT
CAGCCCGTGCTGCTTGAAGCCCGGCAGGCTTATCTTGGACAAGGAGAAGATTGCTTGGCT
TCGCTCACGGATCAGTTAGAGGCGTTTGTTCACTTCGTGAAGCATGAAGCCACTAAACTG
CTTGGTGCCACGCCAATGATGTCTAAAACAAAGTTAGATGCACTAAGCACATAA
>43__AacAad_AGly__AadA16__1681 no;no;AadA16;AGly;EU675686;3197-4042;846
ATGAGCAACGCAGTGCCCGCCGAGATTTCGGTACAGCTATCACAGGCACTCAACGTCATC
GAGCGTCATCTGGGATCGACGTTGCTGGCCGTGCATTTGTACGGCTCTGCACTCGACGGT
GGCCTGAAGCCATGCAGTGATATTGATTTGCTGGTTACTGTGACTGCACAGCTCGATGAG
ACTGTGCGGCAGGCTCTGTTCGTAGATTTCCTGGAAGTTTCCGCTTCTCCCGGCCAAAGT
GAAGCTCTCCGTGCCTTGGAAGTTACCATCGTCGTGTACGGCGATGTTGCTCCTTGGCGT
TATCTAGCCAGACGGGAACTGCAATTCGGGGAGTGGCAGCGCAAGGACATTCTTGCGGGC
ATCTTCGAGCCCGCGACAACCGATGTTGATCTGGCTATTCTGCTAACTAAAGCAAGGCAA
CACAGCCTTGCCTTGGCAGGTTCGGCCGCGGAAGATTTCTTCAACTCAGTCCCGGAAAGC
GATCTATTCAAAGCACTGGCCGACACCTTGAAACTATGGAACTCACAACCGGATTGGGCA
GGCGACGAGCGGAATGTAGTGCTTACTTTGTCTCGCATTTGGTACAGCGCAGCAACCGGC
AAGATCGCGCCGAAGGATGTAGCTGCCAACTGGGTAATGGAACGCCTGCCCGTCCAACAT
CAGCCCGTGCTGCTTGAAGCCCAGCAGGCTTACCTTGGACAAGGGATGGATTGCTTGGCC
TCACGCGCTGATCAGTTGACTGCGTTCATTTACTTTGTGAAGCACGAAGCCGCCAGTCTG
CTCGGCTCCACGCCAATGATGTCTAACAGTTCATTCAAGCCGACGCCGCTTCGCGGCGCA
GCTTAA
>43__AacAad_AGly__AadA6__1682 no;no;AadA6;AGly;AF140629;61-906;846
ATGAGTAACGCAGTACCCGCCGAGATTTCGGTACAGCTATCACTGGCTCTCAACGCCATC
GAGCGTCATCTGGAATCAACGTTGCTGGCCGTGCATTTGTACGGCTCTGCACTGGACGGT
GGCCTGAAGCCATACAGTGATATTGATTTGCTGGTTACTGTGGCTGCACGGCTCGATGAG
ACTGTCCGACAAGCCCTGGTCGTAGATCTCTTGGAAATTTCTGCCTCCCCTGGCCAAAGT
GAAGCTCTCCGCGCCTTGGAAGTTACCATCGTCGTGCATGGTGATGTTGTCCCTTGGCGT
TATCCGGCCAGACGGGAACTGCAATTCGGGGAGTGGCAGCGTAAGGACATTCTTGCGGGC
ATCTTCGAGCCCGCCACAACCGATGTTGATCTGGCTATTCTGCTAACTAAAGTAAGGCAG
CATAGCCTTGCATTGGCAGGTTCGGCCGCAGAGGATTTCTTTAACCCAGTTCCGGAAGGC
GATCTATTCAAGGCATTGAGCGACACTCTGAAACTATGGAATTCGCAGCCGGATTGGGAA
GGCGATGAGCGGAATGTAGTGCTTACCTTGTCTCGCATTTGGTACAGCGCAGCAACCGGC
AAGATCGCACCGAAGGATATCGTTGCCAACTGGGCAATGGAGCGTCTGCCAGATCAACAT
AAGCCCGTACTGCTTGAAGCCCGGCAGGCTTATCTTGGACAAGGAGAAGATTGCTTGGCC
TCACGCGCGGATCAGTTGGCGGCGTTCGTTCACTTCGTGAAACATGAAGCCACTAAATTG
CTTAGTGCCATGCCAGTGATGTCTAACAATTCATTCAAGCCGACGCCGCTTCGCGGCGCG
GCTTAA
>43__AacAad_AGly__AadA7__1683 no;no;AadA7;AGly;AF224733;32-829;798
ATGAGTGAAAAAGTGCCCGCCGAGATTTCGGTGCAACTATCACAAGCACTCAACGTCATC
GGGCGCCACTTGGAGTCGACGTTGCTGGCCGTGCATTTGTACGGCTCCGCACTGGATGGC
GGATTGAAACCGTACAGTGATATTGATTTGCTGGTGACTGTAGCTGCACCGCTCAATGAT
GCCGTGCGGCAAGCCCTGCTCGTCGATCTCTTGGAGGTTTCAGCTTCCCCTGGCCAAAAC
AAGGCACTCCGCGCCTTGGAAGTGACCATCGTCGTGCACAGTGACATCGTACCTTGGCGT
TATCCGGCCAGGCGGGAACTGCAGTTCGGAGAGTGGCAGCGCAAAGACATCCTTGCGGGC
ATCTTCGAGCCCGCCACAACCGATTCTGACTTGGCGATTCTGCTAACAAAGGCAAAGCAA
CATAGCGTCGTCTTGGCAGGTTCAGCAGCGAAGGATCTCTTCAGCTCAGTCCCAGAAAGC
GATCTATTCAAGGCACTGGCCGATACTCTGAAGCTATGGAACTCGCCGCCAGATTGGGCG
GGCGATGAGCGGAATGTAGTGCTTACTTTGTCTCGTATCTGGTACACCGCAGCAACCGGC
AAGATCGCGCCAAAGGATGTTGCTGCCACTTGGGCAATGGCACGCTTGCCAGCTCAACAT
CAGCCCATCCTGTTGAATGCCAAGCGGGCTTATCTTGGGCAAGAAGAAGATTATTTGCCC
GCTCGTGCGGATCAGGTGGCGGCGCTCATTAAATTCGTGAAGTATGAAGCAGTTAAACTG
CTTGGTGCCAGCCAATGA
>43__AacAad_AGly__Ant3''Ih-Aac6-IId__1684 no;no;Ant3''Ih-Aac6-IId;AGly;AF453998;3555-4946;1392
ATGAGTAACGCAGTACCCGCCGAGATTTCGGTACAGCTATCACTGGCTCTCAACGCCATC
GAGCGTCATCTGGAATCAACGTTGCTGGCCGTGCATTTGTACGGCTCTGCACTGGACGGT
GGCCTGAAGCCATACAGTGATATTGATTTGCTGGTTACTGTGGCTGCACAGCTCGATGAG
ACTGTCCGACAAGCCCTGGTCGTAGATCTCTTGGAAATTTCTGCCTCCCCTGGCCAAAGT
GAGGCTCTCCGCGCCTTGGAAGTTACCATCGTCGTGCATGGTGATGTTGTCCCTTGGCGT
TATCCGGCCAGACGGGAACTGCAATTCGGGGAGTGGCAGCGTAAAGACATTCTTGCGGGC
ATCTTCGAGCCCGCCACAACCGATGTTGATCTGGCTATTCTGCTAACTAAAGTAAGGCAG
CATAGCCTTGCATTGGCAGGTTCGGCCGCAGAGGATTTCTTTAACCCAGTTCCGGAAGGC
GATCTATTCAAGGCATTGAGCGACACTCTGAAACTATGGAATTCGCAGCCGGATTGGGAA
GGCGATGAGCGGAATGTAGTGCTTACCTTGTCTCGCATTTGGTACAGCGCAGCAACCGGC
AAGATCGCACCGAAGGATATCGTTGCCAACTGGGCAATTGAGCGTCTGCCAGATCAACAT
AAGCCCGTACTGCTTGAAGCCCGGCAGGCTTATCTTGGACGAGGAGAAGATTGCTTGGCC
TCACGCGCGGATCAGTTGGCGGCGTTCGTTCACTTCGTGAAACATGAAGCCACTAAATTG
CTTGGTGCCATGCCAGTGATGTCTAAAACAAAGTTAGGCATCACAAAGTACAGCATCGTG
ACCAACAGCAACGATTCCGTCACACTGCGCCTCATGACTGAGCATGACCTTGCGATGCTC
TATGAGTGGCTAAATCGATCTCATATCGTCGAGTGGTGGGGCGGAGAAGAAGCACGCCCG
ACACTTGCTGACGTACAGGAACAGTACTTGCCAAGCGTTTTAGCGCAAGAGTCCGTCACT
CCATACATTGCAATGCTGAATGGAGAGCCGATTGGGTATGCCCAGTCGTACGTTGCTCTT
GGAAGCGGGGACGGATGGTGGGAAGAAGAAACCGATCCAGGAGTACGCGGAATAGACCAG
TCACTGGCGAATGCATCACAACTGGGCAAAGGCTTGGGAACCAAGCTGGTTCGAGCTCTG
GTTGAGTTGCTGTTCAATGATCCCGAGGTCACCAAGATCCAAACGGACCCGTCGCCGAGC
AACTTGCGAGCGATCCGATGCTACGAGAAAGCGGGGTTTGAGAGGCAAGGTACCGTAACC
ACCCCAGATGGTCCAGCCGTGTACATGGTTCAAACACGCCAGGCATTCGAGCGAACACGC
AGTGATGCCTAA
>43__AacAad_AGly__Aac6Ib-cr__1678 no;no;Aac6Ib-cr;AGly;EF636461;1124-1642;519
ATGACTGAGCATGACCTTGCGATGCTCTATGAGTGGCTAAATCGATCTCATATCGTCGAG
TGGTGGGGCGGAGAAGAAGCACGCCCGACACTTGCTGACGTACAGGAACAGTACTTGCCA
AGCGTTTTAGCGCAAGAGTCCGTCACTCCATACATTGCAATGCTGAATGGAGAGCCGATT
GGGTATGCCCAGTCGTACGTTGCTCTTGGAAGCGGGGACGGAAGGTGGGAAGAAGAAACC
GATCCAGGAGTACGCGGAATAGACCAGTTACTGGCGAATGCATCACAACTGGGCAAAGGC
TTGGGAACCAAGCTGGTTCGAGCTCTGGTTGAGTTGCTGTTCAATGATCCCGAGGTCACC
AAGATCCAAACGGACCCGTCGCCGAGCAACTTGCGAGCGATCCGATGCTACGAGAAAGCG
GGGTTTGAGAGGCAAGGTACCGTAACCACCCCATATGGTCCAGCCGTGTACATGGTTCAA
ACACGCCAGGCATTCGAGCGAACACGCAGTGATGCCTAA
>44__TetK_Tet__TetK__1673 no;no;TetK;Tet;M16217;305-1684;1380
TTGTTTAGTTTATATAAAAAATTTAAAGGTTTGTTTTATAGCGTTTTATTTTGGCTTTGT
ATTCTTTCATTTTTTAGTGTATTAAATGAAATGGTTTTAAATGTTTCTTTACCTGATATT
GCAAATCATTTTAATACTACTCCTGGAATTACAAACTGGGTAAACACTGCATATATGTTA
ACTTTTTCGATAGGAACAGCAGTATATGGAAAATTATCTGATTATATAAATATAAAAAAA
TTGTTAATTATTGGTATTAGTTTGAGCTGTCTTGGTTCATTGATTGCTTTTATTGGTCAC
AATCACTTTTTTATTTTGATTTTTGGTAGGTTAGTACAAGGAGTAGGATCTGCTGCATTC
CCTTCACTGATTATGGTGGTTGTAGCTAGAAATATTACAAGAAAAAAACAAGGCAAAGCC
TTTGGTTTTATAGGATCAATTGTAGCTTTAGGTGAAGGGTTAGGTCCTTCAATAGGGGGA
ATAATAGCACATTATATTCATTGGTCTTACCTACTTATACTTCCTATGATTACAATAGTA
ACTATACCTTTTCTTATTAAAGTAATGGTACCTGGTAAATCAACAAAAAATACATTAGAT
ATCGTAGGTATTGTTTTAATGTCTATAAGTATTATATGTTTTATGTTATTTACGACAAAT
TATAATTGGACTTTTTTAATACTCTTCACAATCTTTTTTGTGATTTTTATTAAACATATT
TCAAGAGTTTCTAACCCTTTTATTAATCCTAAACTAGGGAAAAACATTCCGTTTATGCTT
GGTTTGTTTTCTGGTGGGCTAATATTTTCTATAGTAGCTGGTTTTATATCAATGGTGCCT
TATATGATGAAAACTATTTATCATGTAAATGTAGCGACAATAGGTAATAGTGTTATTTTT
CCTGGAACCATGAGTGTTATTGTTTTTGGTTATTTTGGTGGTTTTTTAGTGGATAGAAAA
GGATCATTATTTGTTTTTATTTTAGGATCATTGTCTATCTCTATAAGTTTTTTAACTATT
GCATTTTTTGTTGAGTTTAGTATGTGGTTGACTACTTTTATGTTTATATTTGTTATGGGC
GGATTATCTTTTACTAAAACAGTTATATCAAAAATAGTATCAAGTAGTCTTTCTGAAGAA
GAAGTTGCTTCTGGAATGAGTTTGCTAAATTTCACAAGTTTTTTATCAGAGGGAACAGGT
ATAGCAATTGTAGGAGGTTTATTGTCACTACAATTGATTAATCGTAAACTAGTTCTGGAA
TTTATAAATTATTCTTCTGGAGTGTATAGTAATATTCTTGTAGCCATGGCTATCCTTATT
ATTTTATGTTGTCTTTTGACGATTATTGTATTTAAACGTTCTGAAAAGCAGTTTGAATAG
>45__TetL_Tet__TetL__1674 no;no;TetL;Tet;FN435329;1-1377;1377
GTGAATACATCCTATTCACAATCGAATTTACGACACAACCAAATTTTAATTTGGCTTTGC
ATTTTATCTTTTTTTAGCGTATTAAATGAAATGGTTTTGAACGTCTCATTACCTGATATT
GCAAATGATTTTAATAAACCACCTGCGAGTACAAACTGGGTGAACACAGCCTTTATGTTA
ACCTTTTCCATTGGAACAGCTGTATATGGAAAGCTATCTGATCAATTAGGCATCAAAAGG
TTACTCCTATTTGGAATTATAATAAATTGTTTCGGGTCGGTAATTGGGTTTGTTGGCCAT
TCTTTCTTTTCCTTACTTATTATGGCTCGTTTTATTCAAGGGGCTGGTGCAGCTGCATTT
CCAGCACTCGTAATGGTTGTAGTTGCGCGCTATATTCCAAAGGAAAATAGGGGTAAAGCA
TTTGGTCTTATTGGATCGATAGTAGCCATGGGAGAAGGAGTCGGTCCAGCGATTGGTGGA
ATGATAGCCCATTATATTCATTGGTCCTATCTTCTACTCATTCCTATGATAACAATTATC
ACTGTTCCGTTTCTTATGAAATTATTAAAGAAAGAAGTAAGGATAAAAGGTCATTTTGAT
ATCAAAGGAATTATACTAATGTCTGTAGGCATTGTATTTTTTATGTTGTTTACAACATCA
TATAGCATTTCTTTTCTTATCGTTAGCGTGCTGTCATTCCTGATATTTGTAAAACATATC
AGGAAAGTAACAGATCCTTTTGTTGATCCCGGATTAGGGAAAAATATACCTTTTATGATT
GGAGTTCTTTGTGGGGGAATTATATTTGGAACAGTAGCAGGGTTTGTCTCTATGGTTCCT
TATATGATGAAAGATGTTCACCAGCTAAGTACTGCCGAAATCGGAAGTGTAATTATTTTC
CCTGGAACAATGAGTGTCATTATTTTCGGCTACATTGGTGGGATACTTGTTGATAGAAGA
GGTCCTTTATACGTGTTAAACATCGGAGTTACATTTCTTTCTGTTAGCTTTTTAACTGCT
TCCTTTCTTTTAGAAACAACATCATGGTTCATGACAATTATAATCGTATTTGTTTTAGGT
GGGCTTTCGTTCACCAAAACAGTTATATCAACAATTGTTTCAAGTAGCTTGAAACAGCAG
GAAGCTGGTGCTGGAATGAGTTTGCTTAACTTTACCAGCTTTTTATCAGAGGGAACAGGT
ATTGCAATTGTAGGTGGTTTATTATCCATACCCTTACTTGATCAAAGGTTGTTACCTATG
GAAGTTGATCAGTCAACTTATCTGTATAGTAATTTGTTATTACTTTTTTCAGGAATCATT
GTCATTAGTTGGCTGGTTACCTTGAATGTATATAAACATTCTCAAAGGGATTTCTAA
>46__Tet-38_Tet__Tet-38__1671 no;no;Tet-38;Tet;HE579073;127367-128719;1353
ATGAATGTTGAATATTCTAAAATAAAGAAAGCAGTACCTATTTTATTATTCTTATTTGTA
TTCAGTTTGGTTATAGACAACTCATTTAAATTGATTTCTGTAGCCATTGCTGATGACTTA
AACATATCTGTAACGACAGTAAGTTGGCAAGCGACATTAGCCGGTTTAGTAATTGGTATT
GGCGCTGTAGTATACGCTTCATTATCTGATGCCATTAGTATACGCACACTATTTATTTAT
GGCGTGATATTAATCATTATCGGATCAATTATTGGTTACATTTTCCAACATCAATTCCCA
TTACTTTTAGTTGGACGTATTATTCAAACTGCCGGTTTAGCTGCTGCAGAGACATTATAT
GTGATATATGTTGCAAAGTATCTTTCTAAAGAGGACCAGAAGACTTACCTTGGCTTAAGT
ACGAGCAGTTATTCCTTGTCATTAGTTATCGGTACATTATCAGGTGGATTTATTTCTACG
TATTTACACTGGACAAATATGTTTTTAATTGCATTAATCGTAGTATTTACGTTGCCATTC
CTATTTAAATTATTACCAAAAGAAAATAATACGAATAAAGCTCATTTAGATTTTGTTGGC
TTAATTCTAGTGGCAACTATTGCTACAACAGTCATGCTGTTTATTACGAACTTTAATTGG
TTATATATGATTGGTGCCTTAATTGCGATTATCGTTTTTGCGCTATATATTAAAAATGCG
CAACGTCCATTAGTAAATAAATCATTTTTCCAAAATAAACGTTATGCTTCATTTTTATTT
ATAGTATTTGTAATGTATGCTATCCAATTGGGTTATATTTTTACGTTCCCATTCATAATG
GAGCAAATTTATCATCTGCAACTAGACACAACATCACTGTTATTAGTACCGGGTTATATA
GTAGCAGTCATTGTTGGTGCATTAAGTGGTAAAATCGGCGAATATCTGAATTCAAAACAA
GCGATTATCACAGCAATTATTTTAATAGCACTGAGCTTGATTTTACCTGCATTTGCAGTA
GGTAATCACATTTCAATCTTCGTCATTTCTATGATATTCTTTGCAGGTAGCTTTGCTTTA
ATGTATGCACCTTTACTTAACGAAGCCATTAAAACAATAGATCTTAATATGACAGGTGTG
GCTATTGGTTTTTATAATTTAATTATTAATGTGGCGGTATCTGTAGGTATTGCGATTGCT
GCGGCTCTAATCGATTTTAAAGCATTAAATTTCCCAGGCAATGATGCATTAAGTTCACAT
TTCGGTATTATTTTAATTATTTTAGGTTTAATGAGTATTGTCGGATTAGTTTTATTCGTC
ATCTTAAATCGTTGGACACAATCTGAAAAATAA
>47__VanS-B_Gly__VanS-B__1672 no;no;VanS-B;Gly;AY655721;731-2073;1343
ATGGAAAGAAAAGGGATTTTCATTAAGGTTTTTTCCTATACGATCATTGTCCTGCTACTG
CTTGTCGGTGTAACAGCAACACTGTTTGCACAGCAATTTGTGTCTTATTTCAGAGTGATG
GAATTACAGCAAACAGTAAAATCCTATCAGCCATTGGTGGAACTGATTCAGAATAGCGAT
AGGCTTGATATTCAAGAGGTGGCAGGGCTGTTTCACTACAATAACCAATCCTTTGAGTTT
TATATTGAAGATAAAGAGGGAAGCGTACTCTATGCCACACCAAATGCCAATACATCAAAT
AGTTTTAGACCCGACTTTCTTTATGTGGTACATAGAGATGATAATATTTCGATTGTTGCT
CAAAGCAAGGCAGGTGTGGGATTGCTTTATCAAGGGCTGACAATTCGGGGAATTGTTATG
ATTGCGATAATGGTTGTATTCAGCCTTTTATGCGCGTATATCTTTGCGCGGCAAATGACA
ACGCCGATCAAAGCCTTAGCGGACAGTGCGAATAAAATGGCAAACCTGAAAGATGTACCG
CCGCCGCTGGAGCGAAAGGATGAGCTTGGCGCACTGGCTCATGATATGCATTCCATGTAT
GTCAGGCTGAAAGAAACCATCGCAAGGCTGGAGGATGAAATCGCAAGGGAACATGAGTTG
GAGGAAACACAGCGATATTTCTTTGCGGCAGCTTCTCATGAGCTAAAAACGCCCATCGCG
GCTACAAGCGTTCTGTTGGAGGGAATGCTTGAAAATATCGGTGACTACAAAGATCATTCT
AAGTATCTGCGCGAATGCATCAAAATGATGGATAGGCAGGGCAAAATCATTTCCGAAATA
CTGGAGCTTGTCAGCCTGAATGATGGGAGAATCGTACCCATAGCTGAACCGTTGGACATA
GGGCGCACGGTTGCCGAGTTGCTGCCCGATTTTCAAACCTTGGCAGAGGCAAACAACCAG
CGGTTCGTCACAGATATTCCAGCCGGGCAAATTGTCCTGTCCGATCCGAGGCTGCTCCAA
AAGGCACTATCCAATGTCATATTGAATGCAGTTCAGAACACGCCGCAGGGAGGCGAGGTA
CGGATATGGAGTGAGCCTGGTGCTGAAAAATGCCGCCTTTTTGTTTTGAACATGGGCGTT
CACATTGATGATACTGCGCTTCCAAGGCTGTTCACCCCATTCTATCGCATTGATCAGGCG
CGAAGCAGAAAAAGTGGGCGAAGCGGTTTAGGACTTGCCATCGTACAAAAAACGCTGGAT
GCCATGAGCCTCCAGTATGCGCTGGAAAACACCTCGGATGGCGTTTTGTTCTGGCTGGAT
TTACCGCTCACATCAACATTGTA
>48__CmlV_Phe__CmlV__1669 no;no;CmlV;Phe;U09991;28-1338;1311
ATGCCGTCTCCCTCCGCCGAGCCCACGACATCCACCCCGACCCCCGACGCCGGGCCCGCC
GCATCCCCCCGGATGCCCCTGGCCGTCTACATCCTCGGACTGTCCGCGTTCGCGCTCGGG
ACGAGCGAATTCATGCTCTCCGGCCTCGTGCCGCCCATCGCGGAGGACATGAACGTCTCC
ATCCCCCGCGCCGGACTCCTCATCTCGGCGTTCGCGATCGGCATGGTCGTCGGCGCACCG
CTCCTCGCCGTCGCCACCCTCCGGCTCCCCCGCAAGACCACCCTCATCGCCCTCATCACC
GTCTTCGGCCTGCGCCAGATGGCCGGCGCCCTCGCCCCCAACTACGCGGTCCTCTTCGCC
TCCCGCGTGATCAGCGCCCTGCCCTGCGCGGGCTTCTGGGCGGTCGGCGCGGCGGTGGCC
ATCGCGATGGTCCCGGTCGGCTCACGGGCCCGGGCGCTGGCGGTCATGATCGGCGGCCTC
TCCATCGCCAACGTCCTGCGCGTCCCCGCCGGCGCCTTCCTCGGCGAGCACCTCGGCTGG
GCCTCCGCCTTCTGGGCCGTCGGCCTCGCCTCCGCCATCGCGCTCGTCGGCGTCGTCACC
CGCATCCCCCGCATCCCGCTCCCCGAGACCAGGCCCCGCCCTCTCAAGAACGAGGTCGCC
ATCTACCGCGACCGCCAGGTCCTCCTGTCGATCGCGGTCACGGCCCTCGCGGCGGGCGGC
GTCTTCTGCGCCTTCTCGTACCTCGCGCCGCTGCTCACCGACGTCTCCGGCCTCGACGAG
GCCTGGGTCTCCGGCGTCCTCGGCCTCTTCGGCATCGGCGCCGTCGTCGGTACGACGATC
GGCGGCCGGGTCGCCGACGCGCACCTCTTCGGCGTGCTGCTCACCGGCATCTCCGCCTCC
ACCGTCTTCCTCGTGGCCCTGGCCCTGTTCGCCTCGAACCCGGCCGCCACGATCGTGCTG
ACCTTCCTCCTCGGCGTCTCGGCCTTCTACACGGCCCCGGCCCTCAACGCCCGCATGTTC
AACGTCGCCGGCGCCGCCCCCACCCTCGCGGGCGCCACCACCACCGCCGCCTTCAACCTC
GGCAACACGGGCGGCCCCTGGCTCGGCGGCACGGTCATCGACGCGAACCTCGGCTTCGCC
TCGACGGCCTGGGCGGGCGCGGCGATGACGGTCCTGGGCCTGGGAACGGCGGCCCTGGCC
CTCCGCCTGACCAAGCGCCCGGCCCCCGGCCACGTGGTCGCCCGGAGCAGAGGGGCGGGC
GGGACCACCCCGTCCGAACCGGCCAGGGGGAAGGCCACGTCGAGCTGCTGA
>49__AmpC1_Ecoli_Bla__AmpC1__1670 no;no;AmpC1;Bla;FN649414;2765051-2766355;1305
ATGAAACGGACAATGCTCTATCTTTCTCTGCTGGCTGTTAGTTGTAGCGTCAGCGCCGCA
AAATACCCTGTTCTGACAGAAAGCTCGCCAGAGAAAGCAGGGTTTAACGTCGAACGGCTT
AACCAGATGGATCGCTGGATTAGCCAGCAAGTTGATGTCGGTTATCCCAGCGTAAACCTG
CTGATCATTAAAGATAATCAGATTGTGTATCGCAAAGCCTGGGGAGCGGCGAAAAAGTAC
GATGGCAGCGTGTTGATGGAACAGCCTGTCAAAGCCACCACCGGGACGCTGTATGACCTG
GCCTCAAACACCAAAATGTACGCCACGAACTTCGCCCTGCAAAAGCTGATGAGCGAAGGC
AAACTGCATCCTGACGATCGGATTGCGAAATATATTCCGGGGTTTGCCGATAGTCCAAAT
GACACCATTAAAGGCAAAAACACCCTGCGGATTTCTGACCTGCTGCATCACAGCGGCGGT
TTCCCGGCAGATCCGCAATACCCGAATAAAGCGGTCGCGGGCGCGTTATATTCCCAGGAT
AAAGGCCAGACGCTGGAGATGATCAAGCGCACGCCGCTGGAATATCAGCCCGGCAGCAAA
CATATCTACAGCGATGTCGATTATATGCTGCTTGGATTTATCGTCGAGTCGGTTACCGGT
CAGCCGCTTGACCGCTATGTTGAAGAGTCGATTTATCGCCCGCTCGGCCTGACACATACG
GTATTTAACCCGCTGCTGAAAGGCTTTAAACCGCAACAAATTGCCGCCACGGAATTGAAC
GGCAATACCCGCGATGGCGTGATCCATTTCCCGAATATCCGCACCTCCACTCTCTGGGGT
CAGGTGCACGATGAAAAAGCCTTTTATTCGATGGGCGGCGTTTCCGGGCACGCAGGTTTG
TTTTCCAATACCGGCGATATTGCGGTGTTAATGCAAACGATGCTGAACGGCGGGGGCTAT
GGTGATGTGCAGCTGTTCAATGCGGAAACGGTGAAGATGTTCACCACCAGCTCTAAGGAA
GATGCCACTTTTGGCCTCGGCTGGCGCGTGAATGGTAATGCCACCATGACGCCGACGTTT
GGCACGCTGGCAAGCCCGCAAACCTACGGTCACACTGGCTGGACCGGAACGGTGACCGTT
ATCGATCCGGTGAATCATATGACGATTGTGATGTTAAGCAACAAGCCACATTCGCCGGTT
GCCGATCCGCAAAAGAATCCCAATATGTTCGAAAGCGGTCAGTTGCCGATTGCAACTTAT
GGTTGGGTAGTTGATCAGGTGTATGCGGCGTTAAAGCAGAAGTAA
>50__Tet-42_Tet__Tet-42__1543 no;no;Tet-42;Tet;EU523697;687-1973;1287
ATGACTTCACCCACCTCTCTCACGCGACGGGACCAGAACCGCGCGTGGATCATGCTCATC
GTGCTCACGATGCTCACCGTCATCGGAATGACGGTCGTCCTCCCGGTCCTGCCCTTCGTC
GTGCTCCAGTACGTCTCGCACGAGAGCGACCTGGCCATCTGGGTCGGCGTGCTCGAAGCG
ATCAACGGCCTCTGCGCCTTCCTGGTCGCGCCCTTCCTCGGACGTCTCTCAGACCGCTTC
GGACGTCGACCCGTGATCATCGTCGCGGCATTCGGTGCGGCCTTCTCGATGGCGCTGTTC
GGATTCGGCGGCGCCCTCTGGGTGCTCGTGCTCGCTCGCGTCATCCAGGGCCTCACCGCG
GGCGATCTACCCGCCCTCTTCGCCTACCTGGCCGACATCACCCCGCCGGAGCAGCGCGCC
AAGCGCTTCGGCCTCCTCGGTGCGCTCTCGGGGATCGGCACCATGATCGGTCCAGCCATC
GGAGGACTGCTCGCCGCGATCAGCATCCAGCTCCCGGTGTTCCTGACCGCCGCCGTCGCC
CTCACGATCGCGATCCTCAGCATCTTCCTCCTCCCGGAGAGCCTGAAGCCGGGCAACAGG
ATCACCGCGATCAAGCTGCGCGACGTGCAGCCCTTCGCCGTCTTCAAGGAGGCCTTCGGA
CGCAAGGAGCTGCGCGGGCTGATGATCGGCTTCGGCCTGCTCGCGCTGCCGTTCGGCTTC
TTCGTGAACAACTTCAGCGTGCTCGCCCTGGACTCCATCCAGTGGGGACCGACCCAGATC
GGACTCCTGACCGCGGCCGTCGGCATCATCGACATCCTCATCCAGGGCGTGCTGCTGGGC
ATCCTGCTTCCGCGCATCGGCGAGCGCGGAGTGATCGTGAGCGGCATCGTCGCGCAGATG
ATCGGTCTCGCGGCCCTCGCCGTCGTGGCTTCCGTCTTCGCGCAGCCGTGGGTGTTCATC
GTCGGCGCCCTGATGCTGGCCGCCGGCCAGGGGGCGTCCCAGGCCGCGATGGACGGGGCG
ATGTCCAACGCCGTCGGCGACGACGAGCAGGGCTGGCTCGGCGGAGCCACCCAGTCGTTG
AATGCGGCGATGGGCACGGCAGCCCCGCTCATCGCCGGTGCGCTCTACGCACTGGTCAGC
CACGCGGCCCCGTACTGGCTCGGGGTCGCGCTCATGATCGTGGCGGTGACCGTCGTCAGC
CGCGCGCACATCGCGAACACCGCGAAGCGCCCGGCCGGCGAGACGACGGGCGACGCTCCC
GCGGCACTCGTGGAGACGGCTGGCTGA
>51__BlaA2_Bla__BlaA2__1542 no;no;BlaA2;Bla;NC_010410;2507740-2509014;1275
ATGAATCTGAATATAAGAGGACATTTAATGAAGAACTTTCTCACCAAGAAAATGTACGCA
ACTAGAGCTTTATTTTTTGCTGTAGGTGTTACGGCTTTGAATGTTTCCCCTATTGTTATT
TCTACTACTCATGCAGCGACAGAACAAAAAATGGATAATTTATCGACTACACTTTCATTA
ATTTTTGCAGATAAACCCATAGAAGCTTCTTTATTTAGCCCTCAATTTTTAGGACAAGTT
CCCATCACACAAATTCAAAAAATCGTTGATGATTTAAAAGTCTCTTTAGGTGCTCTTAAA
AATATTAATGTTTCAAATGGCTCTGGGACTATTGATTTCGAAAAGGGAGAATTACCCGTT
TCAATTAGCTTAAATGAGCAAGAACAAATTAGTACTCTTTGGTTTAGTGCGCCTCATTTT
AAGACAATAAGCCTAGACGAAATGGTTAAAGGTCTACATGAAAATGCGATCGGTAAAACT
TCTCTTTTAGTTATTGTAGATAACAAGCCTGTGGTTGTAGAAAATGATAAAACCCCTATG
GCTGTCGGTTCGACTTTTAAGTTACTAGTTTTAAAAGCTTATGAAGATGCGATAAAAAAA
GGCGAATTAAAAAGAGAAACTATTGTTTCTTTAAAAGAAAAGAATCGCTCGTTGCCAACA
GGAGTTTTACAAAACTTGCCTGCTGGTACACCTATAAATCTCGAACTTCTTGCGCAGTTA
ATGATACAAATTAGCGATAATACAGCAACAGATAGCTTGATAGATGTATTAAAGAAACCT
CGTATAGAAGCGTTGTCACCTAGAAATTCTCCTCTGCTGACGACACGAGAGCTATTTCAA
CTGATTGATTCAAGTAATGAAAAGCTCAGAAATAAGTTTAAAACAGGAACAAAGTCGGCT
CGTCTGGAAGCACTCTCTGAGCTAGACAAACTGCCACTACCAAGTGTGAGTAGCATTGGA
AAATCGGCTACTTGGCAAGATGCTGAATGGTATATGTCAGCCCATGAGATTTGTCCTCTT
CTTGAAAGTGTTCAAGATGCTCCGGCTCTGAACAGTTCTTTAAATCCACTTTTTAAAAAT
TTAAATTGGCAAAAGATTGGTTTCAAAGGTGGTTCCGAATACGGCGTCATCAACTTTTCT
GTAATTGGAAAAACTCAAAAAGGTCATAACGTGTGTGCCGTATTTACCGCAAATGGAAAT
GAGCCACAACCCGAATCAAAACTAGCAATATTATTTACAGGCATACTTCAAGCTGTTGAT
TCTATGAGTCATTAG
>52__TetA_Tet__TetA__1545 no;no;TetA;Tet;NC_010410;3643133-3641859;1275
ATGTCCACCAACTTATCAGTGATAAAGAATCCGCGCGTTCAATCGGACCAGCGGAGGCTG
GTCCGGAGGCCAGACGTGAAACCCAACAGACCCCTGATCGTAATTCTGAGCACTGTCGCG
CTCGACGCTGTCGGCATCGGCCTGATTATGCCGGTGCTGCCGGGCCTCCTGCGCGATCTG
GTTCACTCGAACGACGTCACCGCCCACTATGGCATTCTGCTGGCGCTGTATGCGTTGATG
CAATTTGCCTGCGCACCTGTGCTGGGCGCGCTGTCGGATCGTTTCGGGCGGCGGCCGGTC
TTGCTCGTCTCGCTGGCCGGCGCTGCTGTCGACTACGCCATCATGGCGACGGCGCCTTTC
CTTTGGGTTCTCTATATCGGGCGGATCGTGGCCGGCATCACCGGGGCGACTGGGGCGGTA
GCCGGCGCTTATATTGCCGATATCACTGATGGCGATGAGCGCGCGCGGCACTTCGGCTTC
ATGAGCGCCTGTTTCGGGTTCGGGATGGTCGCGGGACCTGTGCTCGGTGGGCTGATGGGC
GGTTTCTCCCCCCACGCTCCGTTCTTCGCCGCGGCAGCCTTGAACGGCCTCAATTTCCTG
ACGGGCTGTTTCCTTTTGCCGGAGTCGCACAAAGGCGAACGCCGGCCGTTACGCCGGGAG
GCTCTCAACCCGCTCGCTTCGTTCCGGTGGGCCCGGGGCATGACCGTCGTCGCCGCCCTG
ATGGCGGTCTTCTTCATCATGCAACTTGTCGGACAGGTGCCGGCCGCGCTTTGGGTCATT
TTCGGCGAGGATCGCTTTCACTGGGACGCGACCACGATCGGCATTTCGCTTGCCGCATTT
GGCATTCTGCATTCACTCGCCCAGGCAATGATCACCGGCCCTGTAGCCGCCCGGCTCGGC
GAAAGGCGGGCACTCATGCTCGGAATGATTGCCGACGGCACAGGCTACATCCTGCTTGCC
TTCGCGACACGGGGATGGATGGCGTTCCCGATCATGGTCCTGCTTGCTTCGGGTGGCATC
GGAATGCCGGCGCTGCAAGCAATGTTGTCCAGGCAGGTGGATGAGGAACGTCAGGGGCAG
CTGCAAGGCTCACTGGCGGCGCTCACCAGCCTGACCTCGATCGTCGGACCCCTCCTCTTC
ACGGCGATCTATGCGGCTTCTATAACAACGTGGAACGGGTGGGCATGGATTGCAGGCGCT
GCCCTCTACTTGCTCTGCCTGCCGGCGCTGCGTCGCGGGCTTTGGAGCGGCGCAGGGCAA
CGAGCCGATCGCTGA
>53__TetA-P_Tet__TetA-P__1544 no;no;TetA-P;Tet;L20800;1063-2325;1263
ATGGTTAATAAACTTTCAGCATATAAAACTTATTTATTATTTTCAGCTATTACAGCAATG
TGTTTTTCGTTAGTAGCTACAGTTATGATGGTGTATCACATTGAAATAGTTCATTTAAAT
CCACTTCAGCTTATACTTGTTGGAACTACTTTGGAATTAGCATGCTTTATATTTGAAATT
CCTACAGCTATAGTTGCAGATGTGTATAGTCGTAAACTATCTATTGTTATTGGGGGAGTT
TTAACAGGAGTGGGATTTATTTTAGAAGGTTCTATTTCTAGTTTTGTTTTCGTACTTGTA
GCACAGATTGTATGGGGATTAGGGTCTACTTTTATCAGTGGCTCGCTTGAAGCTTGGATT
GCGGAAGAAGAGAAGAATAAAGATTTAGATGAAATTTATATAAAGGGAGCACAAGCAGGG
CAGATAGGAGCATTTATTGGAATAGTACTAAGCACTGTAATAGCTAATTTCTCTGTAAGG
CTTCCTATTATAGTTAGTGGAGTTTTATTTATAATTCTTGCATTATTTTTATGGTTATAT
ATGCCAGAAAATAATTTTAAACCATCTGCTCCTGGGGATTTAAATACATTCAAAAAGATG
GTATATACATTTAAATCTGGTCTTAAATTTGTAAAAAGTAAATCTATAATTATGATTTTA
CTTGCAGTAACTTTATTTTATGGATTATCAAGTGAAGGTTATGATAGACTTTCTAATGCG
CATTTTTTACAAGATACTACACTTCCTAAACTTGGAAACCTTAGTTCAGTGACTTGGTTT
GGAATTTTTGGAATTTTAGGAATGATATTGAGCTTCATAGTAATGCATTTTATGGCAAAG
AATCTTAAGAATGAGGATAATAGGAAAAATGGAAAACTATTATTATGCATAAATATACTT
TATATATCGTCTATGTTGATATTTGCTCTTACAAGAAACTTTAGTTTAATGTTAATAGCT
TATTTGGCAACAAATACCTTTAGAATTATAAATAAACCTATATTCAGTGCGTGGTTAAAT
GGGCATATAGATGATAATTCTAGAGCTACTGTGCTTTCTATAAATGGACAAATGAATTCC
TTAGGTCAAATTTTAGGTGGACCGATTATAGGAATCATAGCTACAAATATTTCAGTAAGT
ATTGGTATAGTATGTACTTCGTTATTAGTAACACCGGTATTAGTGTTATATATTGTTGCT
ATGATAATTGATAAAAAGGTGGATGATAGAGTTGGAGGTATTGATTATGAAGAAAATAAT
TAA
>54__EreB_MLS__EreB__1539 no;no;EreB;MLS;X03988;383-1642;1260
ATGAGGTTCGAAGAATGGGTCAAAGATAAGCATATTCCTTTCAAACTGAATCACCCTGAT
GATAATTACGATGATTTTAAGCCATTAAGAAAAATAATTGGAGATACCCGAGTTGTAGCA
TTAGGTGAAAATTCTCATTTCATAAAAGAATTCTTTTTGTTACGACATACGCTTTTGCGT
TTTTTTATCGAAGATCTAGGTTTTACTACGTTTGCTTTTGAATTTGGTTTTGCTGAGGGT
CAAATCATCAATAACTGGATACATGGACAAGGAACTGACGATGAAATAGGCAGATTCTTA
AAACACTTCTATTATCCAGAAGAGCTCAAAACCACATTTCTATGGCTAAGGGAGTACAAT
AAAGCAGCAAAAGAAAAAATCACATTTCTTGGCATTGATATACCCAGAAATGGAGGTTCA
TACTTACCAAATATGGAGATAGTGCATGACTTTTTTAGAACAGCGGATAAAGAAGCACTA
CACATTATCGATGATGCATTTAATATTGCAAAAAAGATTGATTACTTCTCCACATCACAG
GCAGCCTTAAATTTACATGAGCTAACAGATTCTGAGAAATGCCGTTTAACTAGCCAATTA
GCTCGAGTAAAAGTTCGCCTTGAAGCTATGGCTCCAATTCACATTGAAAAATATGGGATT
GATAAATATGAGACAATTCTGCATTATGCCAACGGTATGATATACTTGGACTATAACATT
CAAGCTATGTCGGGCTTTATTTCAGGAGGCGGAATGCAGGGCGATATGGGTGCAAAAGAC
AAATACATGGCAGATTCTGTGCTGTGGCATTTAAAAAACCCACAAAGTGAGCAGAAAGTG
ATAGTAGTAGCACATAATGCACATATTCAAAAAACACCCATTCTGTATGATGGATTTCTA
AGTTGCCTACCAATGGGCCAAAGACTTAAAAATGCCATTGGTGATGATTATATGTCTTTA
GGTATTACTTCTTATAGTGGGCATACTGCAGCCCTCTATCCGGAAGTTGATACAAAATAT
GGTTTTCGAGTTGATAACTTCCAACTGCAGGAACCAAATGAAGGTTCTGTCGAGAAAGCT
ATTTCTGGTTGTGGAGTTACTAATTCTTTTGTCTTTTTTAGAAATATTCCTGAAGATTTA
CAATCCATCCCGAACATGATTCGATTTGATTCTATTTACATGAAAGCAGAACTCGAGAAA
GCTTTCGATGGAATATTTCAAATTGAAAAGTCATCTGTATCTGAGGTCGTTTATGAATAA
>55__CmlA_Phe__CmlA1__1537 no;no;CmlA1;Phe;M64556;601-1860;1260
GTGAGCTCAAAAAACTTTAGTTGGCGGTACTCCCTTGCCGCCACGGTGTTGTTGTTATCA
CCGTTCGATTTATTGGCATCACTCGGCATGGACATGTACTTGCCAGCAGTGCCGTTTATG
CCAAACGCGCTTGGTACGACAGCGAGCACAATTCAGCTTACGCTGACAACGTACTTGGTC
ATGATTGGTGCCGGTCAGCTCTTGTTTGGACCGCTATCGGACCGACTGGGGCGCCGCCCC
GTTCTACTGGGAGGTGGCCTCGCCTACGTTGTGGCGTCAATGGGCCTCGCTCTTACGTCA
TCGGCTGAAGTCTTTCTGGGGCTTCGGATTCTTCAGGCTTGTGGTGCCTCGGCGTGCCTT
GTTTCCACATTTGCAACAGTACGTGACATTTACGCAGGTCGCGAGGAAAGTAATGTCATT
TACGGCATACTCGGATCCATGCTGGCCATGGTCCCGGCGGTAGGCCCATTGCTCGGAGCG
CTCGTCGACATGTGGCTTGGGTGGCGGGCTATCTTTGCGTTTCTAGGTTTGGGCATGATC
GCTGCATCTGCAGCAGCGTGGCGATTCTGGCCTGAAACCCGGGTGCAACGAGTTGCGGGC
TTGCAATGGTCGCAGCTGCTACTCCCCGTTAAGTGCCTGAACTTCTGGTTGTACACGTTG
TGTTACGCCGCTGGAATGGGTAGCTTCTTCGTCTTTTTCTCCATTGCGCCCGGACTAATG
ATGGGCAGGCAAGGTGTGTCTCAGCTTGGCTTCAGCCTGCTGTTCGCCACAGTGGCAATT
GCCATGGTGTTTACGGCTCGTTTTATGGGGCGTGTGATACCCAAGTGGGGCAGCCCAAGT
GTCTTGCGAATGGGAATGGGATGCCTGATAGCTGGAGCAGTATTGCTTGCCATCACCGAA
ATATGGGCTTTGCAGTCCGTGTTAGGCTTTATTGCTCCAATGTGGCTAGTGGGTATTGGT
GTCGCCACAGCGGTATCTGTGGCGCCCAATGGCGCTCTTCGAGGATTCGACCATGTTGCT
GGAACGGTCACGGCAGTCTACTTCTGCTTGGGCGGTGTACTGCTAGGAAGCATCGGAACG
TTGATCATTTCGCTGTTGCCGCGCAACACGGCTTGGCCGGTTGTCGTGTACTGTTTGACC
CTTGCAACAGTCGTGCTCGGTCTGTCTTGTGTTTCCCGAGTGAAGGGCTCTCGCGGCCAG
GGGGAGCATGATGTGGTCGCGCTACAAAGTGCGGGAAGTACATCAAATCCCAATCGTTGA
>55__CmlA_Phe__CmlA5__1538 no;no;CmlA5;Phe;NC_010410;3659201-3657942;1260
GTGCGCTCAAAAAACTTTAGTTGGCGGTACTCCCTTGCCGCCACGGTGTTGTTGTTATCA
CCGTTCGATTTATTGGCATCACTCGGCATGGACATGTACTTGCCAGCAGTGCCGTTTATG
CCAAACGCGCTTGGTACGACAGCGAGCACAATTCAGCTTACGCTGACAACGTACTTGGTC
ATGATTGGTGCCGGTCAGCTCTTGTTTGGACCGCTATCGGACCGACTGGGGCGCCGCCCC
GTTCTACTGGGAGGTGGCCTCGCCTACGTTGTGGCGTCAATGGGCCTCGCTCTTACGTCA
TCGGCTGAAGTCTTTCTGGGGCTTCGGATTCTTCAGGCTTGTGGTGCCTCGGCGTGCCTT
GTTTCCACATTTGCAACAGTACGTGACATTTACGCAGGTCGCGAGGAAAGTAATGTCATT
TACGGCATACTCGGATCCATGCTGGCCATGGTCCCGGCGGTAGGCCCATTGCTCGGAGCG
CTCGTCGACATGTGGCTTGGGTGGCGGGCTATCTTTGCGTTTCTAGGTTTGGGCATGATC
GCTGCATCTGCAGCAGCGTGGCGATTCTGGCCTGAAACCCGGGTGCAACGAGTTGCGGGC
TTGCAATGGTCGCAGCTGCTACTCCCCGTTAAGTGCCTGAACTTCTGGTTGTACACGTTG
TGTTACGCCGCTGGAATGGGTAGCTTCTTCGTCTTTTTCTCCATTGCGCCCGGACTAATG
ATGGGCAGGCAAGGTGTGTCTCAGCTTGGCTTCAGCCTGCTGTTCGCCACAGTGGCAATT
GCCATGGTGTTTACGGCTCGTTTTATGGGGCGTGTGATACCCAAGTGGGGCAGCCCAAGT
GTCTTGCGAATGGGAATGGGATGCCTGATAGCTGGAGCAGTATTGCTTGCCATCACCGAA
ATATGGGCTTCGCAGTCCGTGTTAGGCTTTATTGCTCCAATGTGGCTAGTGGGTATTGGT
GTCGCCACAGCGGTATCTGTGTCGCCCAATGGCGCTCTTCGAGGATTCGACCATGTTGCT
GGAACGGTCACGGCAGTCTACTTCTGCTTGGGCGGTGTACTGCTAGGAAGCATCGGAACG
TTGATCATTTCGCTGTTGCCGCGCAACACGGCTTGGCCGGTTGTCGTGTACTGTTTGACC
CTTGCAACAGTCGTGCTCGGTCTGTCTTGTGTTTCCCGAGTGAAGGGCTCTCGCGGCCAG
GGGGAGCATGATGTGGTCGCGCTACAAAGTGCGGAAAGTACATCAAATCCCAATCGTTGA
>56__TetV_Tet__TetV__1541 no;no;TetV;Tet;AF030344;1721-462;1260
GTGCGCTCGCCGCGTCCGGTCGCAGGCTGGCGCGTACTCGCACCGTTCCGGATCCGCGAG
TACCGCCTGCTGATCGCCGCGGTCACGCTGTCGATCTTCGCCGAGGGCATGTGGTCTGTG
GTCATGGCGCTGCAGGTGATCGCGATCGACAACGATCCGGCGTCACTGTCGCTGGTCGCG
ACGTGCCTCGGTGTCGGCCTGGTCGCGTTCGTCCTCGTCGGCGGCATCACCGCGGACCGG
ATCAACCAGCGCACCATCATCATTGCCGTCGAGGTGGTCAACTTCGTCACGGTCGCGGTG
ATCTCCGCGCTGGCCCTGCTGGGCGTGCTGAAGATCTGGCACATGGCCGTTGCCGCAGGC
ATTCTCGGCATCGCGGCGGCGTTCTTCTTCCCGGCCTACAGCGCGATCCTGCCGCGCATC
CTGCCGCCCGAACAGCTGCTGGCCGCCAACGGTGTCGAGGGCGTGGTACGCCCGGTGTTC
CAGCGTTCGGTGGGCCCCGCGGTGGCCGGCATGGTCATCGGTGCAACGATGCCGTCGATC
GGCGCGGTCGTGGTGGCGGTGCTGTTCGCGCTCGGCCTGGCGCTGCTGGTCGCGACCCGT
CCGCCCGCCCAGCCCGCCTCCGAGCACCATGAGCGCCCGCACGTATTGCGGGACCTGCGT
GAAGGTTTCGCCTTCGTCCTGAAGACACCGTGGCTGCTGTGGACCGTGCTGTTCGCGAGC
ATGTTCGTGCTCGTCGTGCTGGGACCCATCGAGGTGCTGCTGCCGTTCATCGCACAGGAC
CGCTTCGCCGACGGCGCCCGCGCCTACGGTTTCATCCTGGCGTTCTTCGGTATCGGCAGT
GCGATGGGCGCGCTGACGGTGTCGTCGCGGCGCATGCCGCGCCGCTATCTCACGACCATG
ATGCTGATGTGGGGTCTCGGCTCGATTCCCCTTGTGATCGTGGGATATACATCGTCGTTC
CCGCTGATGGCCGCTGCGACGTTCGTCATCGGCGTCACCGACGGCGCTGGCATGGTGATC
TGGGGAACGCTGCTGCAACGGCGTGTGCCCACCGAGATGCTGGGCCGCGTGTCGAGCCTG
GACTTCTTCGTATCGCTGGCGTTCATGCCGTTGTCATTCGCGATCGTGGGTCCGCTGTCG
AAGGTGGTCTCGATGGAGGTGATCTTCGCGACGGCGGGTCTGGTGCCCGTGGCGATCGCG
GCCGTGGCGTTCACCGCGGCGCGCATGCACCGTGACGAGGTGGCGAACCCACTGCTGTGA
>57__AmpS_Bla__AmpS__1540 no;no;AmpS;Bla;NC_014932;210005-211252;1248
ATGCGTTTTGATATCGATGAGATGATTTCTCCTGAAATGCTTGACCGCCTTGCAGAAGTC
GCAATAAAAGTAGGGCTCAATTTACAAGAAGGACAGGATCTTGTTTTGACTGCTCCAGTT
AAAGCTTTACCTTTGGTTCGGCGGATAACTTATTATGCTTATAAGGCTGGTGCTGGTGTT
ATTACACCACTTTTTGGTGATGAAGCATTATCACTTATCCGTTTTGAAAATGCTCATTCT
GCTAGTTTTGATTGTGCACCTTCTTGGCTTTATGAAGGAATGGCAAAAGCTTTTGAAAAT
GGAGCTGCACGTTTGGCGATTGTTGGTGATGATCCGTTGTTGTTTTCCAATCAAGATTTG
GATAAAATTTCACGTTTGAATAAAGCTACTTCGATGGCTTATCAGCCAGCTCTTAACAAA
ATATCGAATTTTACGATTAATTGGTCGATTATCGCTTATCCAACTCCGGAATGGGCTATC
GCAATGTTTTCTGATTTGCCTCTTGATAAAGCAGTTCAGAAATTAGCAGAAGCTATTTTT
TCTGCTTCACGTGTGACACAAGATAATGCTGTATATGAATGGCATGCACACAATGCTAAT
TTAAAGCAACGTTCATCTTGGCTTAATGAACAACGTTTTGCTGCTTTGCATTTTATAGGT
CCAGGAACCAATTTAACGGTTGGTTTAGCAGATGAACATGAATGGCATGGAGGTACCTCG
ATAGCTCAAAATGGTGTTGTCTGTAACCCTAACATTCCAACTGAAGAAGTATTTACGACT
CCTCATGCTTATAAAGTTGATGGTTTTGTTCGTTCAACAAAGCCACTTTCCTATCAAGGA
ACGCTCATTGATAATATTGAAGTGCGTTTTGAAGAAGGGCGTATTATCAATGCGTCTGCT
TCAAAGGGACAGGAAGTTTTGCAACGGGTTTTACAAAGTGATGAGGGGGCTAGTCGATTG
GGTGAAGTTGCTCTTGTTCCTCATTCTTCACCTATTTCTAAGAGTGGTTTACTTTTTTAT
AATACATTGTTTGATGAAAATGCTGCATGTCATATCGCTTTAGGACAATGTTATTCTAAA
TGCTTTTTAAATGGAGCGGCATTAACTGCAGAAGATATTGCAATGCGTGGTGGGAATAAG
AGTATTATTCATATTGACTGGATGATTGGATCAAATGAAATTAACATAGACGGTATTATG
CAAGATGGTGCAAAAATTCCTGTATTTCGTCGGGGTGAGTGGGTTTAA
>58__PexA_Phe__PexA__1536 no;no;PexA;Phe;HM537013;25302-24055;1248
ATGAAAAAGTTTGTACTTTTTTGCGAGCGTAATGGAATCGCTTTGATTCCGATCGTTTTG
ATCCTTTTGGGTTGTGGTCTTTGGCCAGAGATGGAACTTTTGGTTCCGAGTTTGCCTGAC
ATGCAGCGTGCCTTTAACATCCAAGATGCGCAGATTCAACAGTTGCTGACTGCAAATTTT
GTCGGATTTCTTATCGGTGTTCTCTTTGCGGGTCCCCTTTGTGACAGTGCAGGTCGAAGA
ACCGTAATGATGATAGGGACGATAGGTTACCTTGTTTCGTCCGTGCTTTGTCCGTTTTGT
AACGACTTTGTGCTTTTAATGATTGCCCGATTTTTCCAAGGCTTGTTCATGACGGGGCCG
GTCATTGCCGGTGGTGTCCTCTTGATGGAAGCCACGGAAGGGGTGAAACAAATCTTTTGG
ATGTCGATTGGTAATGCAGCTATTACGTTTTGCATGGCTGCAGGACCTATTGTTGGATCT
TGGATCAATACAGGTTTTGGCTATGTTGGAAATCTGTGGAGCATTCTCATCCTTGGTTTG
ATTGGCTGCCTTCCTGCGTTATTTTTAGTGCCGGAAAGTCTTCCAGTTGAGAAGCGAGCA
GCTTTCCATCCCAAACTACTTTTCAAAGGGTATTTTGCGCTATTGAAAGATTTTAGGTTT
ATGTGTCTTGCGATTCCCATGTGCGCACTAGCGGCAGCCTATTGGATCTACGTCGGTGTA
AGTGCCTTATACATGGTGAATCAGTTGGGAATTGCGCAAGAGATGTTCGGTCGTTATCAA
GGACCTATCGTTGGTTGCTTCTCGATAATCTCTCTTGGCTCTTCGAAACTTCTTCAGCGC
TTTGGTTTGATGAAATGCCTACGTGCAGGAATTGTTTCCATGTTCACGGGTATGCTTCTT
CTTTTAGGCATGAGCATTCTTTCTTTGGATCATGCAGTAGCGACAACGGTGTTTATGATG
TTCTTCGTTGGAGGAATGGCACCGATTTGCAGCATGCTTTTCCCATATGCTTTGGGACAT
TTGCCTGTCGATCTAAAAGGGAATGCACAAGCCATGGTACAAGCGATTAGACTCTTTTTC
GCATCAATTGGTACTTCCTTGGTTGGTGTCTTCTACAAAAGTGCTTTTTTGCCAGTAGCC
CTGATTATGTTCGCCATTCTTCTCTTCAGTTGCTACTTCCTTTGGAAGGGAAGACGTTAC
TTGAAAGAAGGTCTTGGTGCGGATCATATTTTGAGCGTTGGTCACTAG
>59__Tet-31_Tet__Tet-31__1535 no;no;Tet-31;Tet;AJ250203;1651-2883;1233
ATGATAGGGAAGCTTATAATGATGAATCGCTATATCACAATCGCCCTCTTAATTACCTTC
CTAGATGCAACAGGAATGGGCTTAATCATGCCTGTATTACCAACACTTTTAGAAGAGTTC
TCTGTCAAAGAGTCTATCGCCACTCATTATGGTTTTATCCTCGCAATCTATGCGCTGATG
CAAGTTATTTTTGCACCAATATTAGGACAACTCTCGGATAAATTTGGCAGAAAACCGGTC
TTGATTCTCTCATTAATAGGCGCTGTTTGTGATTACACCCTACTCTCATTTTCTAGCGCC
TTATGGATGCTCTATCTAGGGAGAATGATTGCCGGCATTTCTGCTGCAACAGGAGCCGTA
GCAGCATCAATGGTCGCAGATCACACAAAAAAAGCAGAGAGAACTAAATGGTTTGGAAAG
TTAGGCGCAGCTTTTGGGGCGGGACTCATTGCCGGACCCGCTATTGGTGGATTTATCGGA
CAATATTCTGCACATTTCCCCTTTATCATTGCCGCAATTTTAAATGCCATTGCTCTTATC
ATGGTCATTATCCTCTTCCCTAAAGAGCAATCACGCCCAAAAGAAATCGAGCAAGATCAA
TCTAAAATTCATGAAAAAACCACCATCAATGCCCCGCTAATTCATATTCTCAAACCCGTT
TTGCTACTTCTCATGCTGTTTTTTACAGTACAACTCATCGGACAAATCCCTGCATCAACT
TGGGTTCTATTTACTGAGTACCGTTTTGAGTGGAATACCTTTAACATTGGTTTATCCCTT
GCAGGGCTAGGGTTAATGCATATTATCTTTCAGGCTTTTGTCGCAGGATATATCGCATCT
CGCTGGAAAAATGAAACCGTATTTATTCTCGGATTTATACTAGATGCGAGCGCATTCTTA
TTACTGGCCTTTATCTCTCAAGTTTGGCTGGTAATTCCTACATTGATCTTATTAGCAGGA
GGAGGCATCGCCTTACCGGCATTACAAGGATTAATCTCTATAAAGACAGCAGATGAACAT
CAAGGAAAGATACAAGGTATCATGGTTAGCCTCACTAATATTACCGGAATAATTGGACCG
CCCATTTTTGCATTTTCCTTTGCAAAAACGGTTACAAACTGGGATGGCACACTTTGGCTA
ATCGGTGCTGTACTCTATAGCATTTTATTAGGTCTCTATTTTCTCTATCAAAAGATACGC
GCCTATAAACAACTTAAGTCTCAAACTGCTTAA
>60__MefB_MLS__MefB__1203 no;no;MefB;MLS;HQ875016;11177-9948;1230
ATGAACAGAATAAAAAATTGGAAGAAACAATTTGCTGTAATATACACAGGGCAGGCTTTT
TCAATCTTGGGTTCTGCCGCAGTGCAGTTCGCTGTTATCTGGTGGCTGACCATCCAGACT
GAATCCGCAATCACCTTGACGATTGCATCCTTAGTTGCCTTTCTCCCCAATATGTTAATC
GGACCCTTTGCCGGTGTGTGGATCGACCGATACAACCGCCGAACAGTAATGATTTTAGCT
GACGGTCTGGTAGCTGTATCCAGCATCATCCTTGGGGCAGCATTTTTACTTGTGGAAACA
CCCCCTATTTGGTTTATCTACATTGTTTTATTTTTGCGTGGATTGGGGAATACCTTTCAC
GGTCCAGCTATGCAAGCGGCGATACCCATGTTTGTGCCAGCAGATATGTTGACCAAAGCA
GGGGGCTGGGGAAATATGATCCAATCAATATCCAACATGATGGGGCCTGTGCTGGGTGCT
GCGCTTATGTCATTTCTACCTATTTCCTCCATTATGATTGTGGATATACTGGGAGCCGCT
TTTGCGATAGTTTGCCTCCTATTTGTTATAATTCCAGACATTACGCAAACCAATGAGAAG
ATGAGTGTATTGTCTGACATGAAGCAGGGCTTTATCGCAATGAAAGCAAATAAACCTTTA
ATGGCTGTGTTTTCCCCCATGCTGCTGATGACCATACTTTATATGCCATTAGGTTCTCTG
TTCCCTCTACTGGCACGCAGCCACTTTATGGGTGAAGCCTGGCACAATAGCATTGTGGAA
TTTGTCTTTGCAGGTGGATTGCTTCTTTCATCTTTGGTTATCGGTGTATGGGGCGGCATG
AAAAGAAGGTTTTTCATGGCATCCTTAGCTATTGGCTTAATGGGTCTGGCTACACTGATT
AGCGGAGCGCTACCGACAAGCGGTTTTTGGATATTTGTTATATGCTGCTTCTTCTTGGGC
GCCTCTGGCACATTTATGAATGTTCCTGTTATGGCTTATGTTCAAGAAAGCATTGCCCCT
GAAATGATGGGCAAGGTGTTTTCCCTTTTGATGACCGCCATGACTCTTTCTATGCCGATA
GGCTTACTTGTTGCAGGTCCGGTTGTTGAGGTTATAGGTGTTAATACATGGTTTTTCTGG
TCTGGTGTTGCGTTGATAGTAAACGCTGTTCTCTGCCGCATTCTGACACGACGCTATGAC
AAAGTAACAATGAAACCGCAAGTGGACTGA
>61__Tet-33_Tet__Tet-33__1204 no;no;Tet-33;Tet;AJ420072;22940-24163;1224
GTGTCATCTCTCACTTCCGCTCGTGGCTCGTTGGCCACGGTCCTCATCACGGCTAGCCTC
GACGCCGCCGGCATGGGCCTGGTGATGCCGATTCTTCCCGCACTGCTACACGAGGCAGGG
GTCACCGCTGATGCGGTTCCGCTGAACGTCGGAGTGCTGATCGCGCTCTACGCGGTAATG
CAGTTCATCTTTGCCCCCGTACTGGGAACGCTGTCGGACCGATTCGGCCGCCGCCGGGTG
CTGCTTGTTTCCCTGGCCGGTGCGACCGTCGACTATCTCGTGCTCGCCACGACGTCCGCT
CTGTCGGTGTTCTATATCGCCCGCGCAGTGGCTGGGATAACCGGAGCGACCAATGCGGTC
ACCGCCACCGTGATCGCCGACATCACGCCACCCCACCAGCGCGCCAAGCGTTTCGGTTTA
CTCAGTGCCTGCTATGGCGGCGGAATGATCGCGGGGCCAGCCATGGGTGGACTGTTCGGT
GCCATCTCGCCACATCTGCCGTTTTTGCTCGCTGCTCTTCTCTCAGCGAGCAATCTGGCA
CTCACCTTTATCCTGTTACGCGAGACCCGTCCTGATTCCCCTGCGCGCTCTGCGTCGCTC
GCTCAGCATCGTGGTCGCCCCGGCCTCAGCGCGGTGCCTGGGATTACCTTCCTATTAATC
GCATTCGGCCTTGTTCAATTCATTGGGCAGGCTCCAGGTGCGACCTGGGTGCTGTTTACT
GAACACCGCCTCGACTGGAGTCCCGTCGAAGTTGGAATCTCCCTGTCCGTTTTCGGGATC
GTACAGGTTCTCGTGCAGGCCCTCCTTACTGGCCGCATCGTGGAGTGGATCGGTGAGGCA
AAAACAGTCATCATCGGGTGTATTACCGACGCCTTGGGTCTCGTAGGCCTGGCGATTGTC
ACTGACGCATTTTCCATGGCACCTATCTTGGCGGCACTGGGGATCGGTGGCATCGGCCTC
CCCGCTCTGCAAACCCTTCTCTCCCAGCGCGTCGATGAACAGCACCAAGGGCGCCTCCAG
GGTGTGCTCGCCAGCATCAACAGCGTCACATCGATCTTCGGACCGGTCGCTTTCACAACG
ATCTTCGCGCTCACTTACATCAACGCCGACGGCTTCCTCTGGCTCTGCGCCGCAGCACTC
TACGTGCCCTGCGTGATTCTCATCATGCGTGGTACAGCAGCGTCCCCGAAGTTCGGCTCT
TGGGCGAGCGGCGACTCGATGTGA
>62__EreA_MLS__EreA__839 no;no;EreA;MLS;AY183453;2730-3950;1221
ATGACATGGAGAACGACCAGAACACTTTTACAGCCTCAAAAGCTGGACTTCAATGAGTTT
GAGATTCTTACTTCCGTAATTGAGGGCGCCCGAATTGTCGGCATTGGCGAGGGCGCTCAT
TTTGTCGCGGAGTTTTCACTGGCTAGAGCTAGTCTTATCCGCTATTTGGTCGAAAGGCAT
GAGTTTAATGCGATTGGTTTGGAATGTGGGGCGATTCAGGCATCCCGGTTATCTGAATGG
CTCAACTCAACAGCCGGTGCTCATGAACTTGAGCGATTTTCGGATACCCTGACCTTTTCT
GTGTATGGCTCAGTGCTGATCTGGCTGAAATCATATCTCCGCGAATCAGGAAGAAAACTG
CAGTTAGTCGGAATCGACTTACCCAACACCCTGAACCCAAGGGACGACCTAGCGCAATTG
GCCGAAATTATCCAGCTCATCGATCACCTCATGAAACCGCACGTTGATATGTTGACTCAC
TTGTTGGCGTCCATTGATGGCCAGTCGGCGGTTATTTCATCGGCAAAATGGGGGGAGCTA
GAAACGGCTCGGCAGGAGAAAGCTATCTCAGGGGTAACCAGATTGAAGCTCCGCTTGGCG
TCGCTTGCCCCCGTCCTGAAAAAACACGTCAACAGCGATTTGTTCCGAAAAGCCTCTGAT
CGAATAGAGTCGATAGAGTATACGTTGGAAACCTTGCGTATAATGAAAACTTTCTTCGAT
GGTACCTCTCTTGAGGGAGATACTTCCGTACGTGACTCGTATATGGCGGGCGTAGTAGAT
GGAATGGTTCGAGCGAATCCGGATGTGAAGATAATTCTGCTGGCGCACAACAATCATCTA
CAAAAAACTCCAGTCTCCTTTTCAGGCGAGCTTACGGCTGTTCCCATGGGGCAGCACCTC
GCAGAGAGGGTGAATTACCGTGCGATTGCATTCACCCATCTTGGACCCACCGTGCCGGAA
ATGCATTTCCCATCGCCAAAAAGTCCTCTTGGATTCTCTGTTGTGACCACGCCTGCCGAT
GCAATCCGTGAGGATAGTATGGAACAGTATGTCATCGACGCCTGTGGTACGGAGAATTCA
TGTCTGACATTGACAGATGCCCCCATGGAAGCAAAGCGAATGCGGTCTCAAAGCGCCTCT
GTAGAAACGAAATTGAGCGAGGCATTTGATGCCATCGTCTGTGTTACAAGCGCCGGCAAG
GACAGCCTGGTTGCCCTATAG
>63__Tet-40_Tet__Tet-40__1546 no;no;Tet-40;Tet;AM419751;14211-15431;1221
ATGTTTGCTAAAAATTCAAAGGCATATTCTGTCTACCTGCTGTTCCGATTTGTCTGTTCC
CTGGCGGTTTCTATGTCCACAGTGCTTTCCATCGTGTACCACCTGGAGGTGGTGCAGCTG
GATGCTTTCCAGCTTGTCCTGGTAGGGACGGTTCAGGAGGCCTCCTGCTTTCTGTTCGAG
ATGCCCACCGGTGTGGTGGCGGATTTGTATAGCCGTCGGCGCTCGGTGCTGATTGGAATG
TTCCTCTACGGCCTGGGCTTTCTGATGGAGGGTGCGCTACCGTGGTTCGCGCCGGTTCTG
CTGGCCCAGGTTGTCTGGGGTTGCGGTGATACCTTCATCACCGGCGCTCTGGAGGCGTGG
ATTGCCTCGGAGGAAGAGGACAAACCCATAGACAAGGTGTTCCTGCGGGGCAGTCAAATG
GGGCAAATCGGCGGCGTTCTGGGCGTGGTGCTGGGCACACTGCTGGGAAACATAAACCTG
CAAATGCCTCTCATCTTGGGGGGCAGTTTGTGCTTGTTGTTGGGGCTGGTGATGGTTCGC
ATCATGCCAGAAACCAACTTCTCCCCTGCTATTGAGGAACGGCAGGGCTTGCTTAAAGAC
TTTGTCTGCCTGTTCAAGCTCAACCTGGGCTTTGTGAAAGGCGCACCTGTGTTGCTGGCG
CTCTTAGCAATCACACTATGCGGGGGACTTGCCAGTGAAGGCTTTGACCGGCTCTCCACC
GCTCATTTTCTGGATGACACGGTAATACCCGTTATCGGGCCGCTGAACAGCGTCACTTGG
TTCGGTGTTATCAGTCTTATCGGCAACGGCTTAGGTATTCTGGCTTCTCAGTTGCTCATC
GCCCGCATGGAGAAAAAAGGGACTGTCAGCCGAACCAGTGTGGTCATGTCCACCAGCGCC
GGGTATATCCTGTTCCTGGTTCTCTTCGCGGTGGGGCGGAGCTTTTGGTTCATGTTGTTG
GTGTTCCTGCTGGCGGGGCTTATGCGCACCATCAAGGAGCCTGTGCTGGCCGCCTGGATG
AACGACCATGTGGATGAGAAAATGCGCGCCACAGTCTTTTCCACCAGCGGACAGCTGGAC
TCTTTCGGGCAGATCATCGGCGGGCCTATTGTGGGGCTGGTAGCCCAGCAGGTGTCCATA
CCCTGGGGGCTGGTCTGTACCGCTTTCCTGCTGTTGCCCGCGCTGTTCTTAGTGCCGGTG
GCGGGAAAGAAGCGGGATTGA
>64__MefA_MLS__MefA__1210 no;no;MefA;MLS;U70055;314-1531;1218
ATGGAAAAATACAACAATTGGAAACTTAAGTTTTATACAATATGGGCAGGGCAAGCAGTA
TCATTAATCACTAGTGCCATCTTGCAAATGGCGATTATTTTTTACCTTACAGAAAAAACT
GGATCCGCGATGGTCTTGTCTATGGCTTCACTATTAGGTTTTTTACCCTATGCGGTCTTT
GGACCTGCAATTGGTGTGCTAGTGGATCGTCATGATAGGAAGAAGATAATGATTGGTGCT
GATTTAATTATCGCAGCAGCTGGTTCGGTGCTTACTATTGTTGCATTCTATATGGAGCTA
CCTGTCTGGATGGTTATGATAGTATTGTTTATCCGTAGCATTGGAACAGCTTTTCACACC
CCGGCTCTCAATGCGGTTACGCCACTTTTAGTACCAGAAGAACAGCTTACGAAATGTGCA
GGCTATAGTCAGTCTTTGCAGTCTATAAGCTATATTGTTAGTCCGGCGGTTGCAGCACTC
TTATACTCCGTTTGGGAACTAAATGCTATTATTGCCATCGATGTATTGGGTGCTGTGATT
GCATCTATTACGGTAGCAATTGTACGTATTCCTAAGCTGGGTGATCGCGTGCAAAGTTTG
GACCCAAATTTCATAAGAGAAATGCAAGAAGGAATGGCTGTACTACGGCAAAATAAAGGA
TTATTTGCTTTATTACTCGTTGGAACATTATATATGTTTGTTTATATGCCAATTAATGCA
CTATTCCCTTTAATTAGCATGGATTACTTTAATGGAACACCTGTGCATATTTCTATTACG
GAAATTTCCTTTGCATCTGGAATGTTGATAGGGGGTCTATTATTAGGGTTATTTGGGAAT
TACCAAAAGCGAATCTTATTAATAACGGCATCCATTTTTATGATGGGGATAAGCTTAACC
ATTTCAGGATTACTTCCCCAAAGTGGATTTTTCATTTTTGTAGTCTGCTGTGCAATAATG
GGGCTTTCTGTTCCGTTTTACAGCGGTGTGCAAACAGCTCTTTTTCAGGAGAAAATTAAG
CCTGAATATTTAGGACGTGTATTTTCTTTAACTGGAAGTATCATGTCTCTTGCTATGCCA
ATTGGATTAATTCTTTCTGCACTCTTTGCTGATAGAATCGGTGTAAATCATTGGTTTTTA
CTATCAGGTACTTTAATTATTTGCATTGCAATAGTTTGCCCAATGATAAATGAGATTAGA
AAATTAGATTTAAAATAA
>65__TetE_Tet__TetE__1211 no;no;TetE;Tet;DQ366299;36-1253;1218
ATGAACCGCACTGTGATGATGGCACTGGTCATCATTTTTTTAGATGCCATAGGGATTGGC
ATAATTATGCCTGTCTTACCGGCGTTATTACGGGAGTTTGTTGGAAAGGCTAATGTTGCG
GAGAACTACGGTGTTTTATTGGCGCTGTATGCAATGATGCAAGTGATTTTTGCCCCTCTT
CTCGGCCGCTGGTCAGATCGCATAGGTCGTCGCCCTGTATTATTACTTTCACTTTTAGGT
GCAACACTGGACTACGCATTAATGGCAACAGCCAGCGTAGTGTGGGTGTTGTATCTGGGA
CGCTTAATTGCTGGTATTACCGGTGCGACTGGAGCTGTTGCAGCCTCAACAATTGCCGAT
GTCACACCTGAGGAATCCAGGACACATTGGTTTGGTATGATGGGTGCCTGTTTTGGTGGC
GGTATGATTGCTGGACCAGTCATTGGTGGTTTTGCAGGTCAACTTTCGGTACAGGCACCG
TTTATGTTCGCTGCTGCCATTAACGGGCTGGCATTTCTGGTCTCCCTATTCATTTTACAT
GAGACCCATAATGCTAATCAGGTTAGTGACGAGATAAAGAATGAAACAATCAATGAAACC
ACATCCTCCATACGCGAGATGATCTCCCCATTATCGGGATTGCTAGTTGTCTTTTTCATC
ATTCAATTGATTGGCCAAATCCCTGCAACATTATGGGTTTTATTCGGAGAAGAGCGCTTC
GCATGGGATGGCGTAATGGTCGGTGTTTCATTGGCTGTGTTTGGGCTTACACACGCTCTG
TTTCAAGGACTTGCTGCTGGTTTTATCGCTAAACATTTGGGAGAACAGAGAGCTATCGTG
GTTGGCATCTTGGCTGATGGCTGTGGCCTACTTTTATTGGCAGTCATTACGCAAAGCTGG
ATGGTTTGGCCAGTTGTGCTGTTACTCGCTTGTGGTGGCATAACTCTTCCCGCTTTGCAG
GGAATTATATCTGTTCGTGTCGGTCAGGTAGCACAGGGACAATTGCAAGGGTTGCTGACC
AGTTTGACACACCTCACGGGTGTAATCGGTCCACTTATTTTTGCATTTTTGTATAGTGCA
ACCCACGAATCTTGGAATGGTTGGGTGTGGATAGTTGGATGCGGATTGTATGTAGTTGCA
CTGACTATACTGAGGTTTTTCTATCCCGGCAGGGCAGTCCACCCGAAAAATCAGAGCAAT
TCACAGCCATTTCTTTAA
>66__FloR_Phe__FloR__1212 no;no;FloR;Phe;AKLJ01000508;1597-383;1215
ATGACCACCACACGCCCCGCGTGGGCCTATACGCTGCCGGCAGCACTGCTGCTGATGGCT
CCTTTCGACATCCTCGCTTCACTGGCGATGGATATTTATCTCCCTGTCGTTCCAGCGATG
CCCGGCATCCTGAACACGACGCCCGCTATGATCCAACTCACGTTGAGCCTCTATATGGTG
ATGCTCGGCGTGGGCCAGGTGATTTTTGGTCCGCTCTCAGACAGAATCGGGCGACGGCCA
ATTCTACTTGCGGGCGCAACGGCTTTCGTCATTGCGTCTCTGGGAGCAGCTTGGTCTTCA
ACTGCACCGGCCTTTGTCGCTTTCCGTCTACTTCAAGCAGTGGGCGCGTCGGCCATGCTG
GTGGCGACGTTCGCGACGGTTCGCGACGTTTATGCCAACCGTCCTGAGGGTGTCGTCATC
TACGGCCTTTTCAGTTCGATGCTGGCGTTCGTGCCTGCGCTCGGCCCTATCGCCGGAGCA
TTGATCGGCGAGTTCTTGGGATGGCAGGCGATATTCATTACTTTGGCTATACTGGCGATG
CTCGCACTCCTAAATGCGGGTTTCAGGTGGCACGAAACCCGCCCTCTGGATCAAGTCAAG
ACGCGCCGATCTGTCTTGCCGATCTTCGCGAGTCCGGCTTTTTGGGTTTACACTGTCGGC
TTTAGCGCCGGTATGGGCACCTACTTCGTCTTCTTCTCGACGGCTACCCGTGTGCTCATA
GGCCAAGCGGAATATTCCGAGATCGGATTCAGCTTTGCCTTCGCCACTGTCGCGCTTGTA
ATGATCGTGACAACCCGTTTCGCGAAGTCCTTTGTCGCCAGATGGGGCATCGCAGGATGC
GTGGCGCGTGGGATGGCGTTGCTTGTTTGCGGAGCGGTCCTGTTGGGGATCGGCGAACTT
TACGGCTCGCCGTCATTCCTCACCTTCATCCTACCGATGTGGGTTGTCGCGGTCGGTATT
GTCTTCACGGTGTCCGTTACCGCGAACGGCGCTTTGGCAGAGTTCGACGACATCGCGGGA
TCAGCGGTCGCGTTCTACTTCTGCGTTCAAAGCCTGATAGTCAGCATTGTCGGGACATTG
GCGGTGGCACTTTTAAACGGTGACACAGCGTGGCCCGTGATCTGTTACGCCACGGCGATG
GCGGTACTGGTTTCGTTGGGGCTGGTGCTCCTTCGGCTCCGTGGGGCTGCCACCGAGAAG
TCGCCAGTCGTCTAA
>67__TetB_Tet__TetB__1213 no;no;TetB;Tet;AB089594;1-1206;1206
ATGAATAGTTCGACAAAGATCGCATTGGTAATTACGTTACTCGATGCCATGGGGATTGGC
CTTATCATGCCAGTCTTGCCAACGTTATTACGTGAACTTATTGCTTCGGAAGATATCGCT
AACCACTTAGGCGTATTGCTTGCACTTTATGCGTTAATGCAGGTTATCTTTGCTCCTTGG
CTTGGAAAAATGTCTGACCGATTTGGTCGGCGCCCAGTGCTGTTGTTGTCATTAATAGGC
GCATCGCTGGATTACTTATTGCTGGCTTTTTCAAGTGCGCTTTGGATGCTGTATTTAGGC
CGTTTGCTTTCAGGGATCACAGGAGCTACTGGGGCTGTCGCGGCATCGGTCATTGCCGAT
ACCACCTCAGCTTCTCAACGCGTGAAGTGGTTCGGTTGGTTAGGGGCAAGTTTTGGGCTT
GGTTTAATAGCGGGGCCTATTATTGGTGGTTTTGCAGGAGAGATTTCACCGCATAGTCCC
TTTTTTATCGCTGCGTTGCTAAATATTGTCACTTTCCTTGTGGTTATGTTTTGGTTCCGT
GAAACCAAAAATACACGTGATAATACAGATACCGAAGTAGGGGTTGAGACGCAATCGAAT
TCGGTATACATCACTTTATTTAAAACGATGCCCATTTTGTTGATTATTTATTTTTCAGCG
CAATTGATAGGCCAAATTCCCGCAACGGTGTGGGTGCTATTTACCGAAAATCGTTTTGGA
TGGAATAGCATGATGGTTGGCTTTTCATTAGCGGGTCTTGGTCTTTTACACTCAGTATTC
CAAGCCTTTGTGGCAGGAAGAATAGCCACTAAATGGGGCGAAAAAACGGCAGTACTGCTC
GGATTTATTGCAGATAGTAGTGCATTTGCCTTTTTAGCGTTTATATCTGAAGGTTGGTTA
GTTTTCCCTGTTTTAATTTTATTGGCTGGTGGTGGGATCGCTTTACCTGCATTACAGGGA
GTGATGTCTATCCAAACAAAGAGTCATCAGCAAGGTGCTTTACAGGGATTATTGGTGAGC
CTTAACAATGCAACCGGTGTTATTGGCCCATTACTGTTTGCTGTTATTTATAATCATTCA
CTACCAATTTGGGATGGCTGGATTTGGATTATTGGTTTAGCGTTTTACTGTATTATTATC
CTGCTATCGATGACCTTCATGTTAACCCCTCAAGCTCAGGGGAGTAAACAGGAGACAAGT
GCTTAG
>68__TetJ_Tet__TetJ__1057 no;no;TetJ;Tet;AF038993;1084-2280;1197
ATGAATAAATCAATTATTATCATACTGCTTGTCACAGTATTAGATGCCATTGGTATTGGC
CTTATCATGCCAGTACTACCAACACTATTAAACGAGTTTGTGAGCGAAAACAGACTCGCC
AATCATTACGGTATATTATTAGCACTCTATGCGACGATGCAGGTGATCTTCGCACCTATT
TTAGGAAAATTATCAGATAAATATGGCAGAAAACCTATTTTATTAATTTCGCTATTGGGT
GCCGCATTAGATTACCTATTAATGGCTTGCCCCACCTCATTATGGATGCTCTACATTGGA
CGAATAATTGCGGGTATAACAGGAGCCACTGGTGCAGTATGCGCATCAGCAATGACTGAT
GTAACTCATCCTCATGAAAGAACACGCTATTTCGGTTTTTTGGGTGGTGCATTTGGTGTG
GGTTTAATTATTGGCCCCATGTTAGGGGGATTACTCGGTGAGATCAGCGCCCATACGCCA
TTTATCTTTGCGGCTATTTCTCATTCGTTATTATTTATATTTTCATTACTTTGTTTCCAA
GAAACTCAAACCACAAAAATTTCGACTGAAATATCCGCATTAAATCAGGATACAGCGCCT
CACTCTACCACTGGTTTTATTAAAAAGAGTCTCTTTTTTTGGCTTATTGCCTATTTTATT
ATTCAACTAATAGGGCAAATTCCGGCCACTATTTGGGTGCTATTCACACAAGTTCGTTTC
GCTTGGCACACTACTGAAGTAGGTTTATCTCTTGCATTTCTTGGTGTATTACATATTTTT
TTTCAAGCGGTTCTCGCAGGAAAACTGGCGCAAAAATGGGGAGAACGCAACACGGTTATC
ATTAGCATGTCAATTGATGCATTTGGTTGCTTATTATTAGCCTGGATAAGCCATGTTTGG
GTTATGCTTCCCGCTTTAATCTGTTTAGCTGCGGGAGGAATGGGACAACCTGCTTTACAA
GGATATTTATCAAAATCTGTTGATCATCATGTTCAAGGACAGTTACAAGGAACGTTAGTC
AGTCTAACGAATATAACTGGGATTGTCGGCCCGTTACTCTTCTCTTTTATTTATAGTTAC
AGCGTTGAATATTGGGATGGCTTATTGTGGTTTATTGGTGCAATGCTTTACAGTGGGTTA
CTTGTAGCCAGTTATTTTAAACAGAAATCACCAATATTAAAAAAATTTCCCTCATAA
>70__TetC_Tet__TetC__1051 no;no;TetC;Tet;EU751612;1-1191;1191
ATGAAATCTAACAATGCGCTCATCGTCATCCTCGGCACCGTCACCCTGGATGCTGTAGGC
ATAGGCTTGGTTATGCCGGTACTGCCGGGCCTCTTGCGGGATATCGTCCATTCCGACAGC
ATCGCCAGTCACTATGGCGTGCTGCTAGCGCTATATGCGTTGATGCAATTTCTATGCGCA
CCCGTTCTCGGAGCACTGTCCGACCGCTTTGGCCGCCGCCCAGTCCTGCTCGCTTCGCTA
CTTGGAGCCACTATCGACTACGCGATCATGGCGACCACACCCGTCCTGTGGATCCTCTAC
GCCGGACGCATCGTGGCCGGCATCACCGGCGCCACAGGTGCGGTTGCTGGCGCCTATATC
GCCGACATCACCGATGGGGAAGATCGGGCTCGCCACTTCGGGCTCATGAGCGCTTGTTTC
GGCGTGGGTATGGTGGCAGGCCCCGTGGCCGGGGGACTGTTGGGCGCCATCTCCTTGCAT
GCACCATTCCTTGCGGCGGCGGTGCTCAACGGCCTCAACCTACTACTGGGCTGCTTCCTA
ATGCAGGAGTCGCATAAGGGAGAGCGTCGACCGATGCCCTTGAGAGCCTTCAACCCAGTC
AGCTCCTTCCGGTGGGCGCGGGGCATGACTATCGTCGCCGCACTTATGACTGTCTTCTTT
ATCATGCAACTCGTAGGACAGGTGCCGGCAGCGCTCTGGGTCATTTTCGGCGAGGACCGC
TTTCGCTGGAGCGCGACGATGATCGGCCTGTCGCTTGCGGTATTCGGAATCTTGCACGCC
CTCGCTCAAGCCTTCGTCACTGGTCCCGCCACCAAACGTTTCGGCGAGAAGCAGGCCATT
ATCGCCGGCATGGCGGCCGACGCGCTGGGCTACGTCTTGCTGGCGTTCGCGACGCGAGGC
TGGATGGCCTTCCCCATTATGATTCTTCTCGCTTCCGGCGGCATCGGGATGCCCGCGTTG
CAGGCCATGCTGTCCAGGCAGGTAGATGACGACCATCAGGGACAGCTTCAAGGATCGCTC
GCGGCTCTTACCAGCCTAACTTCGATCATTGGACCGCTGATCGTCACGGCGATTTATGCC
GCCTCGGCGAGCACATGGAACGGGTTGGCATGGATTGTAGGCGCCGCCCTATACCTTGTC
TGCCTCCCCGCGTTGCGTCGCGGTGCATGGAGCCGGGCCACCTCGACCTGA
>71__Dha1_Phe__Dha1__1050 no;no;Dha1;Phe;HE579073;2468756-2467569;1188
ATGTCAATCATGCGACTATTTACATTCATTTTAAGTATTTTTATCGTAGGAATGGTTGAA
ATGATGGTTGCAGGAATTATGAACTTGATGAGTCAGGACTTACATGTATCAGAAGCTGTC
GTTGGTCAATTAGTGACAATGTACGCTTTAACATTTGCGATATGTGGACCTATTCTGGTT
AAATTAACGAACCGTTTTTCATCAAGGCCTGTATTATTATGGACATTACTTATATTTATC
ATTGGTAATGGCATTATTGCTGTAGCGCCAAATTTTTCAATATTAGTAGTTGGTAGAATT
ATCTCATCTGCAGCAGCAGCACTAATTATCGTAAAAGTATTAGCTATTACAGCGATGTTA
TCAGCACCTAAAAATCGTGGCAAAATGATTGGACTTGTCTATACAGGGTTTAGTGGGGCC
AATGTTTTTGGTGTACCAATTGGAACGGTTATCGGCGATTTAGTAGGTTGGCGCTATACA
TTTCTATTCTTAATTATTGTGAGTATTATTGTTGGCTTCTTGATGATGATCTATTTACCG
AAGGATCAGGAAATACAACGAGGCCCTGTGAATCATGAGGCACCATCTCATGAAAATCAT
GTTACTTCGAAAATATTAAGACCTGCTGAAGTAGCAAAATATTTAATTATTACGTTTTTA
GTATTGATTGCAAACTCAGTGACATTCGTCTTTATAAATCCACTTATTTTATCTAATGGT
CATGATATGTCATTCGTTTCATTAGCACTTCTAGTAAATGGAATCGCTGGCGTTATTGGA
ACATCATTGGGTGGTATATTCTCCGATAAAATTACAAGTAAGCGTTGGTTAATGATTTCT
GTTTCTATTTTTATCGTTATGATGTTACTTATGAATTTAATCTTACCTGGTTCAGGTCTA
TTGTTAGCAGGACTATTTATTTGGAATATCATGCAATGGAGTACTAATCCAGCAGTGCAA
AGCGGTGTGATTCAACATGTTGAAGGCGACACAAGCCAAGTAATGAGTTGGAACATGTCT
AGTTTAAACGCTGGTATTGGTGTTGGCGGCATTATTGGAGGCTTGGTCATGACACATGTT
TCTGTTCAAGCTATCACATATACGAGTGCCATCATTGGCGCATTAGGATTAATCGTTGTT
TTCACATTGAAAAATAATCATTATGCTAAAACATTTAAATCATCATAA
>72__Tet-39_Tet__Tet-39__1049 no;no;Tet-39;Tet;AY743590;749-1936;1188
GTGAAGAAATCATTGAGCGTGATTTTAATCACTATATTTCTGGATGCTGTTGGGATTGGT
TTAATTATGCCGATCTTGCCTGAATTATTACGGTCATTGGCTGGAGCTGAAGCAGGCGGT
GTTCACTATGGTGCTTTATTAGCTGTGTATGCTCTGATGCAGTTCATTTTTGCACCTATC
CTTGGAGCGTTGAGTGACCGATTTGGACGTCGACCTGTATTAATTATTTCAATTGCTGGT
GCAACGGCTGATTATCTCCTAATGGCTGCTGCTCCTTCTCTATTGTGGCTATATATTGGT
CGTATTTTTGCGGGAATTACAGGTGCCAACATGGCTGTTGCAACAGCTTATGTTTCAGAT
ATTACTCCAGCCCATGAGCGTGCAAAAAGGTTTGGTCTCCTTGGAGCTGTCTTTGGTATT
GGGTTTATAGCGGGTCCGGTAATAGGTGGAGTTTTGGGTGAATGGAACTTACATGCACCG
TTCTTTGCTGCTGCTTTTATGAATGGGATTAATTTAATAATGACAGCAGTCTTATTAAAA
GAATCAAAACACAGCAATAAAATGACTGAGAAGGTTCAGGAGCAATCAATATTAAAGAAA
TTATCCTATTTGATCACTCAACCTAATATGGCTCCATTGCTTGGTATCTTTTTAATTATC
ACATTGGTTTCACAAGTCCCCGCAACTTTATGGGTTATCTATGGGCAGGATCGTTATGGC
TGGAGTATATTTATTGCAGGTGTTTCCCTTGCTAGTTATGGAATATGCCATTCTATTGCA
CAGGCTTTTGCTATCGCCCCTATGGTAAAGAGGTTTGGAGAGAAAAATACGTTGTTATGT
GGAATAGCTTGCGATGCAATTGGTTTACTTCTTTTATCTATTGCTGTTGAAGAATGGGTG
CCTTTTGCGTTGTTACCATTGTTTGCCCTTGGTGGAGTAGCCGTTCCTGCTTTGCAAGCA
ATGATGTCCAGAGGTATTAGTGATGAAAGACAAGGTGAATTACAAGGGCTATTAAGCAGT
TTTAATAGTCTGGGGGCTATAATTGGTCCTGTATTAGTTACTAGCCTCTATTTTATGACT
CAGGCATCAGCTCCTGGAATGGTATGGGCATTAGCTGCAATACTTTATGTAATCACCCTA
CCCTTATTGCTTAAGTATCGCCTGAATAAATATTCTGGAGTTCCATAA
>73__Tet-30_Tet__Tet-30__1048 no;no;Tet-30;Tet;AF090987;1130-2314;1185
ATGAACAAGGCCCTTATCGTTATTCTCTCAACCGTTGCCCTCGACGCCATTGGCGCAGGC
CTGATCTTCCCGATCCTGCCGGACATCTTGGTCGAGGTGACTGGCGGCGGCGACATCGGG
TTCCTCTATGGGGTCATGCTGGGGGTATTCGCCGTCATGCAATTTGTGTTCTCGCCGATC
CTTGGTGCGCTCAGCGACCGGTTCGGTCGGCGCCCGGTCTTGTTGCTTTCTTTGGCCGGT
ACCCTGCTTGATTACCTTGTTATGGCATTTTCCCCGCTCGGCTGGGTGCTCGTCGTCGGG
CGGGCCATGGCGGGGATCACCAGCGCAAATATGGCGGTGGCAAGCGCCTACATCACTGAC
ATCACCCCAGCCGAGCAGCGCGCGCAGCGGTTTGGCACGGTTGGTGCCGTGATGAGCCTG
GGCTTTATCATCGGTCCCGTCATTGGTGGCGTCATTGGCGCCTGGTGGCTTCGGGCACCA
TTTCTTGTGGCAGCCCTGTTCAATGGCCTCAACCTGTTCGTCGCGCTGTTTGTTCTGCCG
GAAAGCCGAAAGGCCGGTCCGGGCAAGTTTGCGTTCAAGGAACTTAACCCGTTGGCGCCA
TTGGTGTGGCTTTGGAATTTCAAGCCGCTCCTGCCACTTGTAACCGTCTCTGTCGTCTTC
GGTCTGGTGGCCGCCATCCCGGGAACGATCTGGGTGCTCTATGGCGCCGAGCGGTTCGGA
TGGGATTCGGTGCATATGGGCCTGTCGCTATCGGTTTTCGGCGTCAGTGGCGCCCTGGCG
CAGGCCTTTCTCGTCGGGCCGCTCTCGCGCCGCTTTGGTGATTTGGGCACGTTGATGATC
GGCGTTGGCTTTGACATGCTGGCTTATATGCTGATGGCCTTCGCCAACCAGAGCTGGATG
GGCTACGCGGTAGCGCCCCTGTTTGCATTGGGCGGCGTTGCCATGCCGGCGCTGCAATCT
CTGGTAACCAGCCGCGTGAGCGATGATCAGCAGGGCCAGTTGCAGGGCGTGCTCGCCAGC
CTCATGAGCCTGGCGGGTATAATAGGGCCGGTGCTGACCACCGCAGTGTTCTTTTCCACC
AAAAGCATCTGGATCGGGACGATCTGGCTGGTGGGTGCCGCACTTTATCTTCTCGCCTTG
CCGCTGTTCGCAACGGTGAAAACCCCGAAGGCTGTGGCGGCTTAA
>74__TetD_Tet__TetD__1047 no;no;TetD;Tet;AB089602;1-1185;1185
ATGAATAAACCCGCTGTCATCGCGCTGGTGATTACACTGCTGGACGCGATGGGAATTGGT
CTGATCATGCCGGTATTACCGTCACTGCTGCGGGAATATCTCCCGGAAGCGGATGTGGCA
AACCATTACGGCATTCTGCTGGCGCTGTATGCGGTGATGCAGGTCTGTTTTGCTCCGCTG
CTGGGCAGATGGTCAGATAAGCTGGGGCGCAGACCGGTGCTGCTGTTATCCCTGGCGGGT
GCCGCGTTTGATTACACACTGCTGGCACTGTCCAATGTGCTGTGGATGTTGTATCTCGGG
CGGATTATCTCCGGGATCACTGGTGCCACCGGCGCGGTTGCGGCTTCGGTAGTGGCGGAC
AGCACGGCGGTCAGCGAGCGTACCGCCTGGTTCGGCCGTCTCGGTGCGGCCTTTGGTGCC
GGGCTGATTGCCGGGCCGGCTATCGGCGGACTGGCGGGGGATATCTCACCGCATCTGCCG
TTTGTCATTGCGGCAATACTGAATGCCTGCACCTTTCTGATGGTCTTTTTTATCTTTAAA
CCGGCGGTACAGACAGAAGAAAAACCGGCGGAGCAGAAACAAGAAAGCGCAGGTATCAGC
TTTATCACACTGCTTAAACCTCTGGCGCTGTTGCTGTTTGTCTTTTTTACCGCGCAGCTT
ATCGGGCAGATCCCGGCCACTGTCTGGGTATTGTTTACGGAGAGCCGCTTTGCCTGGGAC
AGCGCGGCGGTCGGTTTTTCACTGGCGGGACTCGGGGCGATGCATGCACTGTTTCAGGCG
GTGGTTGCCGGGGCGCTGGCAAAACGGCTGAGTGAGAAAACCATTATTTTCGCCGGATTT
ATTGCCGATGCCACCGCGTTTTTACTGATGTCTGCTATCACTTCCGGATGGATGGTGTAT
CCGGTCCTGATCCTGCTGGCAGGCGGCGGAATTGCACTGCCTGCATTGCAGGGCATTATC
TCTGCCGGGGCATCGGCGGCAAATCAGGGAAAACTACAGGGTGTGCTGGTCAGCCTGACC
AATCTGACCGGCGTGGCGGGCCCGCTGCTGTTTGCTTTTATTTTCAGTCAGACACAGCAG
AGTGCGGACGGTACGGTGTGGCTGATTGGCACGGCACTGTACGGTCTGCTGCTGGCAATC
TGTCTGCTGATCAGAAAACCGGCACCGGTGGCGGCCACCTGCTGA
>75__Tet-41_Tet__Tet-41__1046 no;no;Tet-41;Tet;AY264780;3006-1825;1182
TTGAAAAAACCCATGCTGGTTATTTTGTTGACGGTGTTGCTGGATGCGGTGGGCATCGGT
CTGATCATGCCTATTCTACCGGCGCTGTTGCGCTCGCTGGGCGGTCTCGATGCCGGCAGC
GTGCATTACGGCGCCCTGCTGGCGGCCTATGCGTTGATGCAATTCCTGTTTTCGCCGATC
CTCGGCGCGCTGAGCGATCGTTTCGGGCGGCGGCCGGTGCTGTTGATTTCGCTCGCCGGC
GCGGCGGCCGACTACCTGCTGATGGCGTTCGCGCCGACGCTGGCCTGGCTCTATCTGGGG
CGGTTGCTGGCGGGCATCACCGGCGCCAACATGGCGGTCGCCACCGCTTACGTCACCGAT
ATTACCCCCGTCGGCCAGCGCGCTCGGCGTTTCGGCCTGGTGGGCGCGGTGTTCGGCGTC
GGCTTTATCGTCGGCCCGCTGCTCGGCGGATCGCTGGGCGAATGGCATCTGCATGCGCCC
TTCCTGGCGGCGGCGATGATGAATGCCCTCAACCTGGTGATGGCGTTTTTCCTGCTGCCC
GAATCGCGTAAATCCCGCCCCCGCGCCGCCGAGAAAATTCGCCTTAATCCCTTCTCGTCA
TTGCGCCGGCTGCACGGCAAGCCTGGCCTGCTGCCGCTGGCCGGCATTTATCTGGTTATG
GCGCTGGTTTCGCAGGCGCCGGCCACGCTGTGGATTTTATACGGTCAGGATCGTTTCGGC
TGGAGCATGATGGTGGCGGGCCTGTCGCTGGCCGGCTACGGCGCCTGCCACGCGCTGTCG
CAGGCCTTTGCCATCGGCCCGCTGGTCGCGCGGCTCGGCGAGCGCAAGGCGCTGCTGATC
GGCCTGGCCGCCGACGCCGTGGGCCTGGCGCTGTTGTCTGTCGCCACGCGCGGCTGGGCG
CCGTTCGCCCTGCTGCCGTTCTTCGCCGCGGGCGGCATGGCGTTGCCCGCACTGCAGGCG
CTGATGGCGCACAAGGTGGACGACGATCATCAGGGCGAGCTGCAAGGGACGCTCGCCAGC
ATGGGCAGCCTGATCGGCGTCGCGGGGCCGCTGGTGGCGACGGCGCTGTATGCCGCCACG
CGCGATGTCTGGCCTGGGCTGGTGTGGGCGTTGGCCGCCGCCCTGTACCTGGTGGTGCCG
CCGCTGCTGGCACGCTCACGCGCCAGGGATGCGGCGCCATAA
>76__Cml_Phe__Cml__1045 no;no;Cml;Phe;X59968;508-1686;1179
ATGCCTCTTCCGCTGTACCTGCTCGCCGTGGCCGTCTGCGCCATGGGCACCTCGGAGTTC
ATGCTCGCCGGTCTCGTGCCGGACATCGCCTCGGATCTCGGCGTCACCGTCGGGACCGCA
GGCACGCTCACCTCCGCCTTCGCGACCGGCATGATCGTCGGCGCTCCCCTCGTGGCGGCG
CTGGCCCGCACCTGGCCCAGGCGTTCCAGCCTCCTCGGATTCATCCTCGCCTTCGCGGCG
GCACACGCCGTGGGAGCCGGCACCACGAGCTTCCCCGTCCTGGTGGCCTGCCGGGTCGTG
GCCGCGCTCGCGAACGCGGGATTCCTCGCGGTCGCACTGACGACTGCCGCCGCACTGGTC
CCTGCCGACAAGCAGGGACGCGCGCTGGCCGTGCTGCTGTCCGGCACGACGGTGGCCACG
GTCGCCGGCGTCCCCGGCGGGTCACTCCTCGGCACGTGGCTCGGCTGGCGGGCCACGTTC
TGGGCCGTCGCCGTCTGCTGCCTGCCCGCGGCGTTCGGCGTGCTGAAGGCAATCCCCGCC
GGACGTGCGACGGCAGCGGCGACCGGTGGGCCGCCGCTGCGAGTCGAGCTCGCCGCGCTC
AAGACCCCCCGGTTGCTGCTGGCGATGCTGCTGGGCGCGCTGGTGAACGCGGCAACCTTC
GCGAGCTTCACCTTCCTGGCCCCCGTCGTGACCGACACCGCAGGGCTGGGCGACCTGTGG
ATCTCTGTCGCCCTGGTGCTCTTCGGCGCCGGTTCCTTCGCCGGCGTCACCGTCGCCGGA
CGACTGTCCGACCGACGCCCCGCCCAGGTGCTCGCCGTCGCCGGTCCGCTGCTGCTCGTC
GGCTGGCCCGCGCTGGCGATGCTGGCCGACCGGCCGGTCGCCCTGCTGACCCTCGTGTTC
GTCCAAGGCGCACTGTCGTTCGCGCTGGGCAGCACGCTGATCACGCGGGTCCTCTACGAG
GCGGCGGGAGCACCCACCATGGCCGGTTCGTACGCGACCGCCGCCCTCAACGTGGGCGCC
GCGGCCGGACCGCTCGTCGCCGCGACCACTCTCGGCCACACGACCGGCAACCTCGGGCCG
CTGTGGGCGAGCGGGCTCCTGGTCGCCGTCGCGCTGCTCGTCGCGTTCCCCTTCCGCACG
GTGATCACGACGGCCGCACCCGCCGACGCGACCCGGTGA
>77__OqxA_Flq__OqxA__1044 no;no;OqxA;Flq;EU370913;46652-47827;1176
ATGAGCCTGCAAAAAACCTGGGGAAACATTCACCTGACCGCGCTCGGCGCGATGATGCTC
TCCTTTCTGCTCGTCGGCTGCGACGACAGCGTCGCACAGAATGCTGCGCCTCCCGCCCCG
ACGGTCAGCGCCGCTAAGGTGCTGGTGAAGTCGATCAGTCAGTGGGATAGTTTTAACGGT
CGCATTGAAGCGGTGGAGAGCGTTCAGCTTCGCCCTCGCGTCTCGGGATACATTGATAAA
GTGAATTACACTGACGGCCAGGAGGTGAAAAAGGGCCAGGTGCTGTTCACGATAGATGAC
AGAACCTATCGCGCCGCGCTGGAGCAGGCGCAGGCGGCGTTGGCAAGAGCCAAAACGCAG
GCCAGCCTCGCGCAAAGCGAGGCGAACCGCACCGATAAATTAGTCCATACCAACCTCGTC
TCCCGTGAAGAGTGGGAGCAGCGCCGGTCAGCCGCGGTTCAGGCGCAGGCCGACATTCGC
GCCGCGCAGGCGGCGGTGGATGCCGCGCAGCTTAACCTCGACTTCACCAAAGTGACCGCC
CCTATTGACGGCCGCGCCAGCCGGGCGCTGATCACCAGCGGTAACCTGGTCACCGCGGGC
GACACCGCCAGCGTGCTCACCACCCTGGTCTCGCAAAAGACGGTGTACGTCTACTTTGAC
GTCGACGAGTCAACCTACCTCCACTATCAAAACCTCGCCCGCCGCGGGCAAGGCGCGTCC
AGCGATAATCAGGCGCTCCCGGTGGAGATTGGCCTGGTGGGCGAGGAGGGTTACCCCCAC
CAGGGCAAAGTGGATTTTCTCGATAATCAGTTAACGCCGAGTACCGGCACCATCCGCATG
CGTGCGCTGCTGGATAACTCGCAGCGTCTGTTCACGCCGGGGCTGTTTGCCCGCGTGCGT
CTGCCGGGCAGCGCAGAGTTCAAAGCCACGCTGATCGACGACAAAGCGGTACTGACCGAT
CAGGATCGTAAATACGTCTATATCGTTGATAAAGATGGTAAAGCACAGCGCCGCGACATT
ACCCCAGGGCGGCTGGCAGACGGTTTACGCATCGTTCAGAAGGGGTTGAATCCTGGGGAT
AGCGTCATCGTCGACGGCTTACAAAAAGTGTTTATGCCGGGTATGCCGGTTAACGCCAAA
ACCGTTGCCATGACCTCCAGCGCCACCCTTAACTGA
>78__CmrA_Phe__CmrA__1053 no;no;CmrA;Phe;Z12001;993-2168;1176
GTGCCATTCGCCATCTATGTCCTGGGTATTGCTGTATTCGCCCAGGGCACATCGGAATTC
ATGCTGTCCGGACTCATACCGGATATGGCTCAGGATCTACAGGTTTCGGTCCCCACTGCA
GGACTTCTCACTTCGGCATTCGCAATCGGCATGATCATCGGTGCCCCGTTGATGGCAATT
GTCAGTATGCGGTGGCAACGTCGACGAGCGCTCTTGACCTTCCTCATCACTTTTATGGTT
GTGCATGTCATCGGCGCACTCACCGACAGTTTCGGCGTCTTGCTGGTCACCCGGATCGTA
GGAGCACTGGCCAACGCCGGTTTCCTGGCTGTAGCGCTGGGCGCAGCCATGTCGATGGTT
CCTGCCGACATGAAGGGACGAGCGACCTCAGTTCTACTGGGCGGAGTGACCATCGCCTGC
GTAGTTGGAGTCCCGGGCGGAGCGCTATTGGGCGAACTGTGGGGATGGCGCGCCTCGTTC
TGGGAGGTAGTGCTGATTTCCGCACCGGCAGTGGCAGCGATCATGGCATCGACCCCTGCT
GATTCCCCTACAGATTCTGTTCCGAACGCGACCCGCGAACTGTCCTCGCTGCGTCAACGC
AAACTTCAACTGATCTTGGTGCTGGGCGCGCTGATCAACGGTGCCACCTTCTGTTCCTTC
ACCTACCTGGCTCCGACGCTCACCGACGTCGCCGGGTTCGACTCTCGCTGGATCCCTTTG
CTTCTCGGACTGTTCGGACTGGGGTCGTTCATCGGCGTCAGTGTCGGTGGCCGGCTCGCT
GACACCCGTCCGTTTCAATTGCTGGTGGCGGGCTCGGCAGCTCTTCTGGTCGGGTGGATC
GTGTTCGCTATCACTGCCTCTCACCCGGTAGTGACCCTGGTGATGCTGTTCGTGCAAGGA
ACGCTGTCGTTCGCTGTGGGGTCGACGTTGATCTCGCGAGTGCTCTACGTCGCCGACGGT
GCTCCGACTTTGGGGGGATCCTTCGCTACGGCTGCCTTCAATGTCGGAGCCGCATTGGGG
CCGGCCCTCGGCGGTGTGGCCATCGGTATCGGAATGGGCTATCGCGCTCCACTGTGGACC
AGCGCGGCTCTGGTGGCACTTGCGATCGTGATCGGTGCCGCGACGTGGACGCGTTGGCGG
GAACCACGTCCAGCGCTGGACACCGTTCCTCCGTGA
>79__Cmr_Phe__Cmr__1052 no;no;Cmr;Phe;U85507;3518-4693;1176
ATGCCTTTTGCCCTCTACATGCTTGCCCTGGCGGTCTTCGTCATGGGCACTTCAGAATTC
ATGCTCGCGGGATTGCTCCCCGCGATCGCGACCGAACTTGACGTCTCGGTCGGCACTGCG
GGCCTGCTGACCTCCGCATTCGCAGTCGGTATGGTCGTCGGCGCGCCAGTGATCGCGGCA
TTCGCTCGCCGTTGGCCACCGCGGCTCACATTGATCGTTTGCCTTCTCGTGTTCGCGGGA
AGCCACGTCATCGGAGCGATGACACCAGTGTTCTCTCTCCTGCTCATCACCCGGGTGCTC
AGCGCTCTCGCAAACGCAGGATTCCTCGCCGTAGCACTGAGCACGGCCACTACCCTCGTG
CCAGCGAACCAGAAGGGGCGTGCACTGTCGATCCTGCTCTCCGGCACGACGATCGCAACC
GTCGTGGGCGTCCCCGCCGGGGCACTGCTCGGCACAGCGCTGGGCTGGCGAACGACGTTC
TGGGCGATCGCCATCCTCTGTATTCCCGCGGCCGTTGGAGTCATTCGTGGCGTCACGAAC
AATGTTGGTCGGAGCGAGACTAGCGCGACCTCACCAAGGCTCCGTGTCGAGCTCAGCCAG
TTGGCGACGCCGCGGCTCATCCTGGCCATGGCACTCGGAGCGCTGATCAACGGAGGGACC
TTTGCGGCATTCACCTTCCTGGCACCCATCGTGACCGAGACCGCGGGCTTGGCCGAAGCG
TGGGTGTCCGTCGCGCTGGTGATGTTCGGCATCGGATCGTTCCTTGGCGTCACGATCGCA
GGACGACTATCAGATCAACGACCTGGCCTCGTGCTCGCAGTCGGCGGACCGCTATTGCTG
ACAGGCTGGATCGTGTTGGCAGTGGTCGCATCTCATCCCGTTGCGCTTATCGTCCTCGTC
CTCGTTCAGGGATTCCTGTCGTTCGGCGTCGGCAGTACTCTGATCACGCGTGTGCTGTAT
GCAGCATCGGGTGCGCCAACGATGGGCGGTTCGTACGCAACCGCAGCATTGAATATCGGA
GCTGCAGCGGGGCCCGTGCTTGGTGCGCTCGGGCTCGCGACCGGGCTGGGGCTGCTCGCG
CCGGTTTGGGTCGCTTCGGTGCTGACAGCGATCGCTCTCGTCATCATGCTTCTCACCAGA
CGCGCGCTTACGAAGACCGCGGCGGAGGCCAATTGA
>80__TetG_Tet__TetG__632 no;no;TetG;Tet;NC_010410;3672607-3671432;1176
GTGCGCAGCTCTGCCATCATTGCCCTGCTGATCGTGGGTCTTGACGCCATGGGTCTCGGC
CTCATCATGCCCGTCCTTCCGACGCTTCTGCGTGAGCTTGTGCCAGCAGAGCAGGTCGCT
GGACACTATGGTGCCTTGCTGTCGCTCTATGCATTGATGCAGGTCGTCTTCGCGCCCATG
CTTGGACAGCTTTCGGATTCTTACGGTCGGCGTCCGGTACTTCTGGCTTCTCTTGCAGGA
GCCGCAGTCGATTACACGATTATGGCATCAGCGCCGGTCTTATGGGTGCTCTATATCGGC
CGACTCGTGTCCGGCGTCACGGGCGCAACCGGAGCTGTAGCAGCCTCAACCATTGCCGAT
TCGACGGGGGAAGGTTCTCGCGCACGCTGGTTCGGCTACATGGGGGCCTGTTATGGGGCG
GGCATGATTGCCGGGCCAGCACTTGGTGGCATGCTCGGTGGTATCTCTGCTCATGCCCCG
TTTATCGCCGCCGCCCTTCTCAACGGGTTCGCGTTCCTGCTTGCCTGCATTTTCCTCAAG
GAGACTCATCACAGCCATGGCGGGACCGGAAAGCCGGTTCGCATCAAACCATTCGTTCTG
TTACGGCTGGATGATGCATTGCGCGGGCTAGGTGCGCTTTTCGCAGTTTTCTTCATTATT
CAACTGATCGGCCAAGTGCCTGCAGCCCTATGGGTCATATATGGCGAGGACCGTTTTCAG
TGGAACACCGCGACCGTTGGTTTGTCGCTCGCGGCGTTTGGGGCAACACATGCGATCTTC
CAAGCGTTTGTTACCGGCCCGCTTTCAAGCCGGCTTGGAGAGCGGCGCACGCTGCTGTTT
GGCATGGCTGCGGATGCGACTGGCTTCGTTCTTCTGGCTTTTGCCACGCAGGGATGGATG
GTGTTCCCGATTCTGTTGCTGCTTGCCGCCGGGGGTGTTGGCATGCCGGCCTTGCAGGCA
ATGCTCTCAAACAATGTCAGCAGTAACAAGCAAGGGGCTTTGCAAGGAACGCTAACGAGC
CTCACCAATCTAAGCTCTATCGCAGGACCGCTTGGCTTCACAGCACTCTATTCTGCCACC
GCCGGGGCATGGAACGGTTGGGTTTGGATTGTCGGCGCGATCCTCTATTTAATATGTCTG
CCAATACTACGCAGACCATTCGCAACTTCATTGTGA
>81__TetY_Tet__TetY__633 no;no;TetY;Tet;AF070999;1680-2855;1176
ATGTCAAAATCACTTATAACCGCACTCATTGTTGTCGCGCTTGATGCGATTGGTTTGGGA
TTAATCATGCCGGTGGTTCCGGCTTTATTAAATGAATTTGTACCGGCAGAGCAAACAGCA
TTTCACTATGGTGTTTTTTTATCGCTTTATGCGTTTATGCAGGTCTTTTGCGCGCCCGTT
TTAGGGCGGTTATCTGACCGCTATGGACGGCGGATTATTTTGCTGGTTTCATTTTTAGGT
GCCACGATTGATTATAGCATAATGGCGGCAGCGCCTGTTTTATGGGTGCTTTATATCGGC
CGGATTATCTCAGGTGTTACCGGAGCAACTGGTGCAATCGCGGCATCAATTATCGCTGAT
ACAACTAAACAGGAAGAACGTGCGCGTTGGTTTGGTTTTATGGGGGCGTGTTTTGGTGCA
GGTATGATTGCAGGGCCTGCTATTGGCGGTGTTCTTGGTGATATATCTGTGCATGCGCCC
TTTGTGGCAGGGGCTCTTCTCAATGCAATTGCCTTTTGTTTGGTGGCTTTCTTGTTGCCC
AAAACGCCGTCACAACCGCCTGAAGGACAGCCAGCCAAAATCAATTTGTTTGAAGGCTTT
CGCTTCAATTTTGCAGTTCAGGGACTTGCCAGCTTTTTTGCGTTGTTTTTTCTTATGCAG
CTGATTGGGCAGGCGCCCGCCGCTTTGTGGGTGATTTATGGCGAACAGCGCTTGAATTGG
GATATTGGCACAGCAGGTGTGTCGCTGGCCGTTTTTGGTGCAGCACATACATTCGTACAA
GCTGTTTTAACCGGCACTCTTTCAAAGCGACTGGGTGACCGCGGTGTGTTGCTGCTTGGA
ATGGGCGCTGATATGTGCGGGTTTTTATTGCTGGCTTTTATCACGCAAAGCTGGATGGTT
CTGCCGGCAATTTTTATGCTGGCCACAGGCGGCATTGGTATGCCTGCTTTGCAGGCCATT
ATTTCAGGTCTTGTTTGCGATGAAAAACAAGGTGCTTTACAGGGAACTTTAACGGGGTTG
ACGAATATAACCTCGATTATCGGGCCGGTCGGATTTACGACGCTTTATGGCTTAACCGCG
GGGCAGTGGGATGGTTGGGTTTGGCTCGTCGCAGCAAGCCTTTATCTTATTGCTATACCA
TTATTGCGCCAGTCAGCCAGTTTATTGCGATCTTAA
>82__ACC-1_Bla__ACC-1__621 no;no;ACC-1;Bla;AM939419;4945-3785;1161
ATGCAGAACACATTGAAGCTGTTATCCGTGATTACCTGTCTGGCAGCAACTGTCCAAGGT
GCTCTGGCTGCTAATATCGATGAGAGCAAAATTAAAGACACCGTTGATGACCTGATCCAG
CCGCTGATGCAGAAGAATAATATTCCCGGTATGTCGGTCGCAGTGACCGTCAACGGTAAA
AACTACATTTATAACTATGGGTTAGCGGCAAAACAGCCTCAGCAGCCGGTTACGGAAAAT
ACGTTATTTGAAGTGGGTTCGCTGAGTAAAACGTTTGCTGCCACCTTGGCGTCCTATGCG
CAGGTGAGCGGTAAGCTGTCTTTGGATCAAAGCGTTAGCCATTACGTTCCAGAGTTGCGT
GGCAGCAGCTTTGACCACGTTAGCGTACTCAATGTGGGCACGCATACCTCAGGCCTACAG
CTATTTATGCCGGAAGATATTAAAAATACCACACAGCTGATGGCTTATCTAAAAGCATGG
AAACCTGCCGATGCGGCTGGAACCCATCGCGTTTATTCCAATATCGGTACTGGTTTGCTA
GGGATGATTGCGGCGAAAAGTCTGGGTGTGAGCTATGAAGATGCGATTGAGAAAACCCTC
CTTCCTCAGTTAGGCATGCATCACAGCTACTTGAAGGTTCCGGCTGACCAGATGGAAAAC
TATGCGTGGGGCTACAACAAGAAAGATGAGCCAGTGCACGTGAATATGGAGATTTTGGGT
AACGAAGCTTATGGTATCAAAACCACCTCCAGCGACTTGTTACGCTACGTGCAAGCCAAT
ATGGGGCAGTTAAAGCTTGATGCTAATGCCAAGATGCAACAGGCTCTGACAGCCACCCAC
ACCGGCTATTTCAAATCGGGTGAGATTACTCAGGATCTGATGTGGGAGCAGCTGCCATAT
CCGGTTTCTCTGCCGAATTTGCTCACCGGTAACGATATGGCGATGACGAAAAGCGTGGCT
ACGCCGATTGTTCCGCCGTTACCGCCACAGGAAAATGTGTGGATTAATAAGACCGGATCA
ACTAACGGCTTCGGTGCCTATATTGCGTTTGTTCCTGCTAAGAAGATGGGGATCGTGATG
CTGGCTAACAAAAACTACTCAATCGATCAGCGAGTGACGGTGGCGTATAAAATCCTGAGC
TCATTGGAAGGGAATAAGTAG
>82__ACC-1_Bla__ACC-2__622 no;no;ACC-2;Bla;AF180952;1565-2737;1173
ATGCGTAAAAAAATGCAGAACACCTTGAAGCTGTTATCCGTGATTACCTGTCTGGCAGCA
ACTGCCCAAGGTGCTATGGCTGCCAATATCGATGAGAGCAAAATTAAAGACACCGTCGAT
GGCCTAATCCAGCCGCTGATGCAGAAGAATAATATTCCCGGTATGTCGGTCGCAGTGACC
ATCAGAGGTAGGAACTATATTTATAACTACGGGTTAGCGGCAAAACAGCCTCAGCAGCCG
GTGACGGAAAATACGTTATTTGAAGTGGGTTCGCTGAGTAAAACGTTTGCTGCCATCTTG
GCGTCCTATGCGCAGGCGAGCGGTAAGCTGTCTTTGGAGCAAAGCGTTAGCCACTATGTT
CCAGAACTACGTGGCAGCAGCTTTGACCACGTTAGCGTACTCAATGTGGGTACGCATACC
TCAGGTCTACAGCTGTTTATGCCGGAAGATATCAAGAACACCACACAGCTGATGACTTAT
CTAAAAGCATGGAAACCTGCTGATGCGGCTGGAACCCATCGCGTTTATTCCAATATCGGT
ACCGGTTTGCTAGGGATGATTGCGGCGAAAAGTCTGGGTGTGAGCTATGAAGATGCGATT
GAGCAAACCATCCTTCCTCTATTAGGCATGAATCAAACCTACCTGAAGGTTCCGGCTGAC
CAGATGGAAAACTATGCGTGGGGCTACAACAAGAAAGATGAGCCAGTGCACGTCAATATG
GAGATTTTGGGTAACGAAGCTTATGGTATCAAAACCACCTCCAGCGACTTGTTACGCTAC
GTGCAAGCCAATATGGGGCAGTTAAAGCTTGATGGTAATGCCAAGATCCAACATGCACTG
ACAGCCACCCACACCGGCTATTTCAAATCGGGTGAGATTACTCAGGATCTGATGTGGGAG
CAGCTGCCATATCCAGTTTCTCTGCCGAATTTGCTCACCGGTAACGATATGGCGATGACG
AAAAGCGTGGCTACGCCGATTGTTCCCCCGTTACCGCCACAGGAAAATGTGTGGATTAAT
AAGACCGGATCAACTAACGGCTTCGGTGCCTATATTGCGTTTGTTCCTGCTAAGAAGATG
GGGATCGTGATGCTGGCTAACAAAAACTACTCAATCGATCAACGAGTGACGGTGGCGTAT
AAAATCCTGAGCTCGTTGGAAGTGAATAAGTAG
>82__ACC-1_Bla__ACC-3__623 no;no;ACC-3;Bla;AF180957;1-1131;1131
ATGCGTAAAAAAATGCAGAACACCTTGAAGATGTTATCCGTGATTACCTGTCTGGCTTTA
ACGGCTCAGGGTGCCATGGCGTCAGAAATGGATCAGGCCAAAATTAAAGACACCGTTGAT
AGCCTGATCCAGCCGCTGATGCAGAAGAATAATATTCCGGGCATGTCGGTGGCAGTTACG
CTGAACGGTAAAAATTATATTTATAACTATGGCTTAGCCTCCAAACAGCCCCAGCAGCCC
GTAACGGACAACACGCTATTTGAAGTTGGCTCGCTGAGCAAAACCTTTGCAGCGACGCTG
GCGTCTTATGCACAGGTCAGCGGCAAGTTATCGCTGGATAAAAGCATTAGCCATTATGTT
CCAGAACTGCGCGGCAGCAGCTTCGATCACATTAGCGTGCTGAATGCGGGAACGCATACC
ACAGGTTTAGCGCTGTTCATGCCTGAAGAAGTGAAAAACACCGATCAGCTGATGGCTTAT
CTGAAAGCGTGGAAACCCGCCGATCCTGCGGGGACTCACCGTGTTTATTCCAATATTGGT
ACCGGCTTGTTGGGCATGATTGCCGCGCAAAGCATGGGAATGACTTACGAAGATGCGATT
GAGAAAACGCTCCTTCCGAAGTTGGGCATGACGCACACCTATCTTAATGTTCCAGCAGAC
CAAGCGGAAAATTATGCTTGGGGCTATAACAAAAAGAATGAGCCGATCCACGTTAATATG
GAAGTGTTGGGCAACGAAGCCTATGGCATTAGAACCAATGCGAGTGACCTGATTCGCTAT
GTGCAAGCCAATATGGGGCAGCTAAAACTTGATGGAAATTCGACGCTGCAAAAAGCGCTC
ACCGACACGCATATCGGTTACTTCAAGTCAGGCAAAATCACTCAGGATCTGATGTGGGAA
CAGCTGCCATATCCGGTATCTCTGCCGGATCTGCTCACTGGCAACGATATGGCGATGACA
AAAAGCGTTGCTACGCCGATTGTTCCACCGCTGCCACCACAGGAAAATGTATGGATTAAC
AAAACCGGTTCCACCAATGGTTTTGGTGCCTACATCGCATTTGTTCCGGCTAAAAAGATG
GGTATCGTGATGCTGGCGAACAAGAACTACTCTATCGATCAGCGTGTAACG
>82__ACC-1_Bla__ACC-4__624 no;no;ACC-4;Bla;EF504260;3155-1995;1161
ATGCAGAACACATTGAAGCTGTTATCCGTGATTACCTGTCTGGCAGCAACTGTCCAAGGT
GCTCTGGCTGCTAATATCGATGAGAGCAAAATTAAAGACACCGTTGATGACCTGATCCAG
CCGCTGATGCAGAAGAATAATATTCCCGGTATGTCGGTCGCAGTGACCGTCAACGGTAAA
AACTACATTTATAACTATGGGTTAGCGGCAAAACAGCCTCAGCAGCCGGTTACGGAAAAT
ACGTTATTTGAAGTGGGTTCGCTGAGTAAAACGTTTGCTGCCACCTTGGCGTCCTATGCG
CAGGTGAGCGGTAAGCTGTCTTTGGATCAAAGCGTTAGCCATTACGTTCCAGAGTTGCGT
GGCAGCAGCTTTGACCACGTTAGCGTACTCAATGTGGGCACGCATACCTCAGGCCTACAG
CTATTTATGCCGGAAGATATTAAAAATACCACACAGCTGATGGCTTATCTAAAAGCATGG
AAACCTGCCGATGCGGCTGGAACCCATCGCGTTTATTCCAATATCGGTACTGGTTTGCTA
GGGATGATTGCGGCGAAAAGTCTGGGTGTGAGCTATGAAGATGCGATTGAGAAAACCCTC
CTTCCTCAGTTAGGCATGCATCACAGCTACTTGAAGGTTCCGGCTGACCAGATGGAAAAC
TATGCGTGGGGCTACAACAAGAAAGATGAGCCAGTGCACGGGAATATGGAGATTTTGGGT
AACGAAGCTTATGGTATCAAAACCACCTCCAGCGACTTGTTACGCTACGTGCAAGCCAAT
ATGGGGCAGTTAAAGCTTGATGCTAATGCCAAGATGCAACAGGCTCTGACAGCCACCCAC
ACCGGCTATTTCAAATCGGGTGAGATTACTCAGGATCTGATGTGGGAGCAGCTGCCATAT
CCGGTTTCTCTGCCGAATTTGCTCACCGGTAACGATATGGCGATGACGAAAAGCGTGGCT
ACGCCGATTGTTCCGCCGTTACCGCCACAGGAAAATGTGTGGATTAATAAGACCGGATCA
ACTAACGGCTTCGGTGCCTATATTGCGTTTGTTCCTGCTAAGAAGATGGGGATCGTGATG
CTGGCTAACAAAAACTACTCAATCGATCAGCGAGTGACGGTGGCGTATAAAATCCTGAGC
TCATTGGAAGGGAATAAGTAG
>83__OCH-2_Bla__OCH-2__625 no;no;OCH-2;Bla;AJ295340;1-1173;1173
ATGAGAACATCTACGACACTTTTGATCGGTTTCCTCACCACTGCCGCTGTTATCCCGAAT
AACGGCGCGCTGGCTGCGAGCAAGGTGAATGATGGCGACTTGCGCCGTATTGTCGATGAA
ACGGTGCGCCCGCTCATGGCCGAGCAGAAAATCCCCGGCATGGCCGTCGCTATAACCATC
GACGGCAAGAGCCACTTCTTCGGTTATGGTGTGGCATCGAAGGAAAGCGGGCAAAAAGTC
ACCGAAGACACGATTTTCGAGATCGGCTCGGTCAGCAAGACCTTCACTGCAATGCTCGGC
GGCTACGGGCTTGCGACCGGCGCGTTCTCCCTGTCCGATCCCGCGACCAAATGGGCTCCC
GAACTGGCAGGCAGCAGCTTCGACAAGATCACCATGCTTGATCTTGGGACCTACACGCCG
GGCGGATTGCCCCTCCAGTTTCCCGATGCTGTCACCGATGACAGTTCGATGCTGGCATAT
TTCAAGAACTGGAAACCCGATTACCCGGCAGGGACGCAGCGTCGCTATTCGAATCCCAGC
ATCGGCCTGTTCGGCTATCTGGCGGCACGAAGCATGGACAAGCCGTTCGACGTTTTGATG
GAGCAAAAGCTTCTGCCTGCATTCGGCCTGAAGAACACCTTCATCAATGTGCCGGAAAGC
CAGATGAAGAACTACGCCTACGGCTATTCCAAAGCCAACAAGCCGATCCGGGTATCGGGC
GGGGCGCTGGATGCACAAGCCTATGGCATCAAGACCACCGCGCTTGATCTTGCCCGCTTC
GTCGAACTGAACATCGACAGCTCATCTCTGGAGCTTGATTTCCAGAAAGCCGTCGCCGCA
ACGCATACCGGTTACTACCATGTCGGAGCGAACAATCAGGGACTTGGCTGGGAGTTCTAC
AACTATCCGACTGCGCTCAAGACACTTCTTGCCGGCAATTCGTCGGACATGGCGCTGAAG
TCGCACAAAATCGAGAAATTCGATACACCTCGCCAACCGTCAGCTGATGTGTGGCTCAAC
AAGACAGGCTCAACCAACGGCTTTGGCGCTTATGCGGCCTTTATTCCTGCGAAGAAGACC
GGAATTGTTCTGCTTGCCAACCGGAATTATCCGATCGATGAGCGCATAAAGGCTGCCTAT
CGGATATTGCAGGCGCTCGACAACAAGCAATAG
>83__OCH-2_Bla__OCH-3__626 no;no;OCH-3;Bla;AJ295341;1-1173;1173
ATGAGAAAATCTACGACACTTTTGATCGGTTTCCTCACCACTGCCGCTATTATCCCGAAT
AATGGCGCGCTGGCTGCGAGCAAGGCGAATGATGGCGACTTGCGCCGTATTGTCGATGAA
ACGGTGCGCCCGCTCATGGCCGAGCAGAAAATCCCCGGCATGGCCGTCGCTATAACCATC
GACGGCAAGAGCCACTTCTTCGGTTATGGTGTGGCATCGAAGGAAAGCGGGCAAAAAGTC
ACCGAAGACACGATTTTCGAGATCGGCTCGGTCAGCAAGACCTTCACTGCAATGCTCGGC
GGCTACGGGCTGGCGACAGGCGCGTTCACTCTGTCCGATCCCGCGACCAAATGGGCCCCC
GAACTGGCAGACAGCAGCTTCGACAAGATCACCATGCTTGATCTTGGGACCTACACGCCG
GGCGGATTGCCCCTCCAGTTTCCCGATGCTGTCTCCGATGACAGTTCGATGCTGGCATAT
TTCAAGAAATGGAAGCCGGACTATCCGGCAGGCACGCAGCGTCGCTATTCGAATCCCAGC
ATCGGCCTGTTCGGCTATCTGGCGGCACGAAGCATGGACAAGCCGTTCGACGTTTTGATG
GAGCAAAAGCTTCTGCCTGCATTCGGCCTGAAGAACACCTTCATCAATGTGCCGGAAAGC
CAGATGAAGAACTACGCCTACGGCTATTCCAAAGCCAACAAGCCGATCCGGGTATCGGGC
GGGGCGCTGGATGCACAAGCCTATGGCATCAAGACCACCGCGCTTGATCTTGCCCGCTTC
GTCGAACTGAACATCGACAGCTCATCTCTGGAGCCTGATTTCCAGAAAGCCGTCGCCGCA
ACGCATACCGGTTACTACCGTGTCGATGCGAACAATCAGGGGCTTGGCTGGGAGTTCTAC
AACTATCCGACCGCGCTCAAGACGCTTCTTGAGGGCAACTCGTCGGACATGGCGCTGAAG
TCGCACAAAATCGAGAAATTCGATACACCTAGCCAACCGTCAGCTGATGTGTGGCTCAAC
AAGACAGGCTCAACCAACGGCTTTGGCGCTTATGCGGCCTTTATTCCTGCGAAGAAGATC
GGAATTGTTCTGCTTGCCAACCGGAACTATCCGATTGATGAGCGCGTAAAGGCTGCCTAT
CGGATATTGCAGGCGCTCGACAACAAGCAATAG
>83__OCH-2_Bla__OCH-4__627 no;no;OCH-4;Bla;AJ295342;1-1173;1173
ATGAGAAAATCTACGACACTTTTGATCGGTTTCCTCACCACTGCCGCTATTATCCCGAAT
AATGGCGCGCTGGCTACGAGCAAGGCGAATGATGGCGACTTGCGCCGTATTGTCGATGAA
ACGGTGCGCCCGCTCATGGCCGAGCAGAAAATCCCCGGCATGGCCGTCGCTATAACCATC
GACGGCAAGAGCCACTTCTTCGGTTATGGTGTGGCATCGAAAGAAAGCGGGCAAAAAGTC
ACTGAAGACACGATTTTCGAGATCGGTTCGGTCAGCAAGACCTTCACTGCAATGCTTGGC
GGTTACGGGCTGGCGACAGGCGCGTTCTCCCTGTCCGATCCCGCGACCAAATGGGCTCCT
GAACTGGCAGGCAGCAGCTTCGACAAGATCACCATGCGTGATCTTGGGACCTACACGCCG
GGCGGATTGCCCCTCCAGTTTCCCGATGCTGTCACCGATGACAGTTCGATGCTGGCATAT
TTCAAGAAATGGAAGCCGGACTATCCGGCAGGCACGCAGCGTCGCTATTCGAATCCCAGC
ATCGGCCTGTTCGGCTATCTGGCGGCACGAAGCATGGACAAGCCGTTCGACGTTTTGATG
GAGCAAAAGCTTCTGCCTGCATTCGGCCTGAAGAACACCTTCATCAATGTGCCGGCAAGC
CAGATGAAGAACTACGCCTACGGATATTCCAAAGCCAACAAGCCGATCCGGGTATCGGGC
GGGGCGCTGGATGCACAAGCCTATGGCATCAAGACCACCGCGCTTGATCTTGCCCGCTTC
GTCGAACTGAACATCGACAGCTCATCTCTGGAGCCTGATTTCCAGAAAGCCGTCGCCGCA
ACGCATACCGGTTACTACCATGTCGGAGCGAACAATCAGGGACTTGGCTGGGAGTTCTAC
AACTATCCGACTGCGCTCAAGACACTTCTTGCCGGCAATTCGTCGGACATGGCGCTGAAG
TCGCACAAAATCGAGAAATTCGATACACCTCGCCAACCGTCAGCTGATGTGCTGATCAAT
AAGACAGGCTCAACCAACGGCTTTGGCGCTTATGCGGCCTTTATTCCTGCGAAGAAGATC
GGAATTGTTCTGCTTGCCAACCGGAATTATCCGATCGATGAGCGCGTAAAGGCTGCCTAT
CGGATATTGCAGGCGCTCGACAACAAGCAATAG
>83__OCH-2_Bla__OCH-5__628 no;no;OCH-5;Bla;AJ295343;1-1173;1173
ATGAGAAAATCTACGACACTTTTGATCGGTTTCCTCACCACTGCCGCTATTATCCCGAAT
AACGGCGCGCTGGCTGCGAGCAAGGCGAATGATGGCGACTTGCGCCGTATTGTCGATGAA
ACGGTGCGCCCGCTCATGGCCGAGCAGAAAATCCCCGGCATGGCGGTTGCCATAACCATC
GACGGCAAGAGCCACTTCTTCGGTTATGGTGTGGCATCGAAGGAAAGCGGGCAAAAAGTC
ACTGAAGACACGATTTTCGAGATCGGCTCGGTCAGCAAGACCTTCACTGCAATGCTTGGC
GGCTACGGGCTGGCGACGGGCGCGTTCTCCCTGTCCGATCCCGCGACCAAATGGGCTCCT
GAACTGGCAGGCAGCAGCTTCGACAAGATCACCATGCTTGATCTTGGGACCTACACGCCG
GGCGGATTGCCCCTCCAGTTTCCCGATGCTGTCACCGATGACAGTTCGATGCTGGCATAT
TTCAAGAAATGGAGGCCGGACTATCCGGCAGGCACGCAGCATCGCTATTCGAATCCCAGC
ATCGGCCTGTTCGGCTATCTGGCGGCACGAAGCATGGACAAGCCGTTCGACGTTTTGATG
GAGCAAAAGCTTCTGCCTGCATTCGGCCTGAAGAACACCTTCATCAATGTGCCGGAAAGC
CAGATGAAGAACTACGCCTACGGCTATTCCAAAGCCAACAAGCCGATCCGGGTATCGGGC
GGGACGCTGGATGCACAAGCCTATGGCATCAAGACCACCGCGCTTGATCTTGCCCGCTTC
GTCGAACTGAACATTGACAGCTCATCTCTGGAGCCTGATTTCCAGAAAGCCGTCGCCGCA
ACACACACGGGTTACTACCATGTCGATGCGAACAATCAGGGACTTGGCTGGGAGTTCTAC
AACTATCCGACTGCGCTCAAGACACTTCTTGCCGGCAATTCGTCGGACATGGCGCTGAAG
TCGCACAAAATCGAGAAATTCGATACACCTCGCCAACCGTCAGCTGATGTGCTGATCAAT
AAGACAGGCTCAACCAACGGCTTTGGCGCTTATGCGGCCTTTATTCCTGCGAAGAAGATC
GGAATTGTTGTGCTTGCCAACCGGAATTATCCGATCGATGAGCGCGTAAAGGCTGCCTAT
CGGATATTGCAGGCGCTCGACAACAAGCAATAG
>83__OCH-2_Bla__OCH-6__629 no;no;OCH-6;Bla;AJ295344;1-1173;1173
ATGAGAAAATCTACGACACTTTTGATCGGTTTCCTCACCACTGCCGCTATTATCCCGAAT
AATGGCGCGCTGGCTGCGAGCAAGGCGAATGATGGCGACTTGCGCCGTATTGTCGATGAA
ACGGTGCGCCCGCTCATGGCCGAGCAGAAAATCCCCGGCATGGCCGTCGCTATAACCATC
GACGGCAAGAGCCACTTCTTCGGTTATGGTGTGGCATCGAAAGAAAGCGGGCAAAAAGTC
ACTGAAGACACGATTTTCGAGATCGGTTCGGTCAGCAAGACCTTCACTGCAATGCTTGGC
GGTTACGGGCTGGCGACAGGCGCGTTCTCCCTGTCCGATCCCGCGACCAAATGGGCTCCT
GAACTGGCAGGCAGCAGCTTCGACAAGATCACCATGCGTGATCTTGGGACCTACACGCCG
GGCGGATTGCCCCTCCAGTTTCCCGATGCTGTCACCGATGACAGTTCGATGCTGGCATAT
TTCAAGAAATGGAAGCCGGACTATCCGGCAGGCACGCAGCGTCGCTATTCGAATCCCAGC
ATCGGCCTGTTCGGCTATCTGGCGGCACGAAGCATGGACAAGCCGTTCGACGTTTTGATG
GAGCAAAAGCTTCTGCCTGCATTCGGCCTGAAGAACACCTTCATCAATGTGCCGGAAAGC
CAGATGAAGAACTACGCCTACGGCTATTCCAAAGCCAACAAGCCGATCCGGGTATCGGGC
GGGGCGCTGGATGCACAAGCCTATGGCATCAAGACCACCGCGCTTGATCTTGCCCGCTTC
GTCGAACTGAACATCGACAGCTCATCTCTGGAGCCTGATTTCCAGAAAGCCGTCGCCGCA
ACGCATACCGGTTACTACCATGTCGGAGCGAACAATCAGGGACTTGGCTGGGAGTTCTAC
AACTATCCGACTGCGCTCAAGACACTTCTTGCCGGCAATTCGTCGGACATGGCGCTGAAG
TCGCACAAAATCGAGAAATTCGATACACCTCGCCAACCGTCAGCTGATGTGTGGCTCAAC
AAGACAGGCTCAACCAACGGCTTTGGCGCTTATGCGGCCTTTATTCCTGCGAAGAAGACC
GGAATTGTTCTGCTTGCCAATCGGAATTATCCGATCGATGAGCGCGTAAAGGCTGCCTAT
CGGATATTGCAGGCGCTCGACAACAAGCAATAG
>83__OCH-2_Bla__OCH-7__630 no;no;OCH-7;Bla;AJ295345;1-1173;1173
ATGAGAAAATCTACGACACTTTTGATCGGTTTCCTCACCACTGCCGCTATTATCCCGAAT
AGCGGCGCGCTGGCTGCGAGCAAGGTGAATGATGGCGACTTGCGCCGTATTGTCGATGAA
ACGGTGCGCCCGCTCATGGCCGAGCAGAAAATCCCCGGCATGGCGGTTGCCATAACCATC
GACGGCAAGAGCCACTTCTTCGGTTATGGTGTGGCATCGAAAGAAAGCGGGCAAAAAGTC
ACTGAAGACACGATTTTCGAGATCGGTTCGGTCAGCAAGACCTTCACTGCAATGCTTGGC
GGTTACGGGCTGGCGACAGGCGCGTTCTCCCTGTCCGATCCCGCGACCAAATGGGCTCCT
GAACTGGCAGGCAGCAGCTTCGACAAGATCACCATGCGTGATCTTGGGACCTACACGCCG
GGCGGATTGCCCCTCCAGTTTCCCGATGCTGTCACCGATGACAGTTCGATGCTGGCATAT
TTCAAGAAATGGAAGCCGGACTATCCGGCAGGGACGCAGCGTCGCTATTCGAATCCCAGC
ATCGGCCTGTTCGGCTATCTGGCGGCACGAAGCATGGACAAGCCGTTCGACGTTTTGATG
GAGCAAAAGCTTCTGCCTGCATTCGGCCTGAAGAACACCTTCATCAATGTGCCGGCAAGC
CAGATGAAGAACTACGCCTACGGCTATTCCAAAGCCAACAAGCCGATCCGGGTATCGGGC
GGGGCGCTGGATGCACAAGCCTATGGCATCAAGACCACCGCGCTTGATCTTGCCCGCTTC
GTCGAACTGAACATCGACAGCTCATCTCTGGAGCCTGATTTCCAGAAAGCCGTCGCCGCA
ACGCATACCGGTTACTACCATGTCGGAGCGAACAATCAGGGACTTGGCTGGGAGTTCTAC
AACTATCCGACTGCGCTCAAGACACTTCTTGCCGGCAATTCGTCGGACATGGCGCTGAAG
TCGCACAAAATCGAGAAATTCGATACACCTCGCCAACCGTCAGCTGATGTGTGGCTCAAC
AAGACAGGCTCAACCAACGGCTTTGGCGCTTATGCGGCCTTTATTCCTGCGAAGAAGACC
GGAATTGTTCTGCTTGCCAACCGGAATTATCCGATCGATGAGCGCGTAAAGGCTGCCTAT
CGGATATTGCAGGCGCTCGACAACAAGCAATAG
>83__OCH-2_Bla__OCH-8__631 no;no;OCH-8;Bla;DQ489307;1071-2243;1173
ATGAGAAAATCTACGACACTTTTGATCGGTTTCCTCACCACTGCCGCTATTATCCCGAAT
AATGGCGCGCTGGCTACGAGCAAGGCGAATGATGGCGACTTGCGCCGTATTGTCGATGAA
ACGGTGCGCCCGCTCATGGCCGAGCAGAAAATCCCCGGCATGGCGGTTGCCATAACCATC
GACGGCAAGAGCCACTTCTTCGGTTATGGTGTGGCATCGAAAGAAAGCGGGCAAAAAGTC
ACTGAAGACACGATTTTCGAGATCGGTTCGGTCAGCAAGACCTTCACTGCAATGCTTGGC
GGTTACGGGCTGGCGACAGGCGCGTTCTCCCTGTCCGATCCCGCGACCAAATGGGCTCCT
GAACTGGCAGGCAGCAGCTTCGACAAGATCACCATGCTTGATCTTGGGACCTACACGCCG
GGCGGATTGCCCCTCCAGTTTCCCGATGCTGTCACCGATGACAGTTCGATGCTGGCATAT
TTCAAGAAATGGAAACCCGATTATCCGGCAGGGACGCAGCGTCGTTATTCGAATCCCAGC
ATCGGCCTGTTCGGCTATCTGGCGGCACGAAGCATGGACAAGCCGTTCGACGTTTTGATG
GAGCAAAAGCTTCTGCCTGCATTCGGCCTGAAGAACACCTTCATCAATGTGCCGGAAAGC
CAGATGAAGAACTACGCCTACGGCTATTCCAAAGCCAACAAGCCGATCCGGGTATCGGGC
GGGGCGCTGGATGCACAAGCCTATGGCATCAAGACCACCGCGCTTGATCTTGCCCGCTTC
GTCGAACTGAACATCGACAGCTCATCTCTGGAGCCTGATTTCCAGAAAGCCGTCGCCGCA
ACGCATACCGGTTACTACCATGTCGGAGCGAACAATCAGGGACTTGGCTGGGAGTTCTAC
AACTATCCGACTGCGCTCAAGACACTTCTTGCCGGCAATTCGTCGGACATGGCGCTGAAG
TCGCACAAAATCGAGAAATTCGATACACCTCGCCAACCGTCAGCTGATGTGCTGATCAAT
AAGACAGGCTCAACCAACGGCTTTGGCGCTTATGCGGCCTTTATTCCTGCGAAGAAGATC
GGAATTGTTCTGCTTGCCAACCGGAATTATCCGATCGATGAGCGCGTAAAGGCTGCCTAT
CGGATATTGCAGGCGCTCGACAACAAGCAATAG
>84__NorA_Flq__NorA__638 no;no;NorA;Flq;HE579073;721034-722200;1167
ATGAATAAACAGATTTTTGTCTTATATTTTAATATTTTCTTGATTTTTTTAGGTATCGGT
TTAGTAATACCAGTCTTGCCTGTTTATTTAAAAGATTTGGGATTAACTGGTAGTGATTTA
GGATTACTAGTTGCTGCTTTTGCGTTATCTCAAATGATTATATCGCCGTTTGGTGGTACG
CTAGCTGACAAATTAGGGAAGAAATTAATTATATGTATAGGATTAATTTTGTTTTCAGTG
TCAGAATTTATGTTTGCAGTTGGCCACAATTTTTCGGTATTGATGTTATCGAGAGTGATT
GGTGGTATGAGTGCTGGTATGGTAATGCCTGGTGTGACAGGTTTAATAGCTGACATTTCA
CCAAGCCATCAAAAAGCAAAAAACTTTGGCTACATGTCAGCGATTATCAATTCTGGATTC
ATTTTAGGACCAGGGATTGGTGGATTTATGGCAGAAGTTTCACATCGTATGCCATTTTAC
TTTGCAGGAGCATTAGGTATTCTAGCATTTATAATGTCAATTGTATTGATTCACGATCCG
AAAAAGTCTACGACAAGTGGTTTCCAAAAGTTAGAGCCACAATTGCTAACGAAAATTAAC
TGGAAAGTGTTTATTACACCAGTTATTTTAACACTTGTATTATCGTTTGGTTTATCTGCA
TTTGAAACATTGTATTCACTATACACAGCTGACAAGGTAAATTATTCACCTAAAGATATT
TCGATTGCTATTACGGGTGGCGGTATATTTGGGGCACTTTTCCAAATCTATTTCTTCGAT
AAATTTATGAAGTATTTCTCAGAGTTAACATTTATAGCTTGGTCATTATTATATTCAGTT
GTTGTCTTAATATTATTAGTTTTTGCTAATGGCTATTGGTCAATAATGTTAATCAGTTTT
GTTGTCTTCATAGGTTTTGATATGATACGACCAGCCATTACAAATTATTTTTCTAATATT
GCTGGAGAAAGGCAAGGCTTTGCAGGCGGATTGAACTCGACATTCACTAGTATGGGTAAT
TTCATAGGTCCTTTAATCGCAGGTGCGTTATTTGATGTACACATTGAAGCACCAATTTAT
ATGGCTATAGGTGTTTCATTAGCAGGTGTTGTTATTGTTTTAATTGAAAAGCAACATAGA
GCAAAATTGAAAGAACAAAATATGTAG
>85__TetX_Tet__TetX__639 no;no;TetX;Tet;M37699;586-1752;1167
ATGACAATGCGAATAGATACAGACAAACAAATGAATTTACTTAGTGATAAGAACGTTGCA
ATAATTGGTGGTGGACCCGTTGGACTGACTATGGCAAAATTATTACAGCAAAACGGCATA
GACGTTTCAGTTTACGAAAGAGACAACGACCGAGAGGCAAGAATTTTTGGTGGAACCCTT
GACCTACACAAAGGTTCAGGTCAGGAAGCAATGAAAAAAGCGGGATTGTTACAAACTTAT
TATGACTTAGCCTTACCAATGGGTGTAAATATTGCTGATAAAAAAGGCAATATTTTATCC
ACAAAAAATGTAAAGCCCGAAAATCGATTTGACAATCCTGAAATAAACAGAAATGACTTA
AGGGCTATCTTGTTGAATAGTTTAGAAAACGACACGGTTATTTGGGATAGAAAACTTGTT
ATGCTTGAACCTGGTAAGAAGAAGTGGACACTAACTTTTGAGAATAAACCGAGTGAAACA
GCAGATTTGGTTATTCTTGCCAATGGCGGGATGTCCAAGGTAAGAAAATTTGTTACCGAC
ACGGAAGTTGAAGAAACAGGTACTTTCAATATACAAGCCGATATTCATCAACCAGAGATA
AACTGTCCTGGATTTTTTCAGCTATGCAATGGAAACCGGCTAATGGCATCTCACCAAGGT
AATTTATTATTTGCTAACCCCAATAATAATGGTGCATTGCATTTTGGAATAAGTTTTAAA
ACACCTGATGAATGGAAAAACCAAACGCAGGTAGATTTTCAAAACAGAAATAGTGTCGTT
GATTTTCTTCTGAAAGAATTTTCCGATTGGGACGAACGCTACAAAGAATTGATTCATACG
ACGTTGTCATTTGTAGGATTGGCTACACGGATATTTCCTTTAGAAAAGCCTTGGAAAAGC
AAGCGCCCATTACCCATAACAATGATTGGGGATGCCGCACATTTGATGCCGCCTTTTGCA
GGGCAGGGAGTAAATAGTGGGTTGGTGGATGCCTTGATATTGTCTGATAATCTAGCCGAT
GGAAAATTTAATAGCATTGAAGAGGCTGTTAAAAATTATGAACAGCAAATGTTTATGTAT
GGCAAAGAAGCACAAGAAGAATCAACTCAAAACGAAATTGAAATGTTTAAACCCGACTTT
ACGTTTCAGCAATTGTTAAATGTATAA
>86__AmpH_Bla__AmpH__634 no;no;AmpH;Bla;CP003785;4208384-4209544;1161
TTGAAACGTAGTTTGCTCATTTTTGCTGCGCTGTGCGCGGCGTCGTGGACCTCGGTGCAG
GCCGCACAGCCTACCGTTGACCCGGTTTTCGCCTCGGATGTGGTCGATCGTTACGCCAAT
CATATCTACTACGGCAGCGGCGCCACCGGCATGGCGCTGGTGGTTATCGATGGCAATCAG
CGTGTTTTTCGCAGCTTTGGCGAAACCCGCCCGGGGAATAATCAGCACCCGCAGCTCGAC
TCGGTGATCCGTATCGCCTCCCTCAGCAAACTGATGACCAGCGAGATGCTGGTGAAGCTG
CTCGACCAGGGGGTGGTGAAACTCAACGATCCGCTGAGCAAATACGCCCCGCCAGGCGCC
CGGGTGCCTGACTGGCAGGGAAAACCAATCACCCTGGTTAACCTCGCGACCCATACCAGC
GCCCTGCCGCGCGAGCAGCCTGGCGGCGCCGCTCATCGTCCGGTGTTTGTCTGGCCGACC
CGCCAGCAGCGCTGGAACTGGCTCTCTACCGCGACCCTGAAAGCCGCGCCGGGCTCGCAG
GCGGCCTACTCCAATCTGGCCTTCGATTTACTGGCGGACGCGCTCGCCACCGCTGCCGGC
AAACCGTATCCGCAGCTGTTTGAAGAGCAGATCACCCGGCCGCTGGGGATGAAGGACACC
ACCTTTACCCCGTCACCGGATCAGTGCCAGCGGCTGATGATCCCGGAAAAAGGCGCCAGC
CCGTGCAACAACACCCTGGCGGCGATCGGCAGCGGCGGAGTCTACTCGACGCCGGGGGAT
ATGATGCGCTGGATGCAGCAGTTCCTGTCATCCGATTTCTATACCCGCAGCCAGCAGGCC
GACCGGATGCAGACGCTGATTTATCAGCGTAACCAGCTGACCCGGGTGATTGGTATGGAC
GTGCCGGGCCGCGCAGACGCGCTGGGCCTCGGCTGGGTGTATATGAAGCCGAAGAACGGC
CATCCGGGGATTATTCAGAAAACCGGCGGCGGCGGCGGGTTTATCACCTATATGGCGATG
AATCCGCAGGCTAACGTTGGCGCCTTTGTAGTGGTAACCCGCTCGCCGTTAACCCGCTTC
AACAATATGAGCGATGGCATCAACGACCTGGTCAGCGAGTTGAGCGGCGCACAGCCCAAC
ATGCAGACGGCCAGCCAGTAA
>87__VanS-A_Gly__VanS-A__635 no;no;VanS-A;Gly;M97297;4649-5803;1155
TTGGTTATAAAATTGAAAAATAAAAAAAACGACTATTCCAAACTAGAACGAAAACTTTAC
ATGTATATCGTTGCAATTGTTGTGGTAGCAATTGTATTCGTGTTGTATATTCGTTCAATG
ATCCGAGGGAAACTTGGGGATTGGATCTTAAGTATTTTGGAAAACAAATATGACTTAAAT
CACCTGGACGCGATGAAATTATATCAATATTCCATACGGAACAATATAGATATCTTTATT
TATGTGGCGATTGTCATTAGTATTCTTATTCTATGTCGCGTCATGCTTTCAAAATTCGCA
AAATACTTTGACGAGATAAATACCGGCATTGATGTACTTATTCAGAACGAAGATAAACAA
ATTGAGCTTTCTGCGGAAATGGATGTTATGGAACAAAAGCTCAACACATTAAAACGGACT
CTGGAAAAGCGAGAGCAGGATGCAAAGCTGGCCGAACAAAGAAAAAATGACGTTGTTATG
TACTTGGCGCACGATATTAAAACGCCCCTTACATCCATTATCGGTTATTTGAGCCTGCTT
GACGAGGCTCCAGACATGCCGGTAGATCAAAAGGCAAAGTATGTGCATATCACGTTGGAC
AAAGCGTATCGACTCGAACAGCTAATCGACGAGTTTTTTGAGATTACACGGTATAACCTA
CAAACGATAACGCTAACAAAAACGCACATAGACCTATACTATATGCTGGTGCAGATGACC
GATGAATTTTATCCTCAGCTTTCCGCACATGGAAAACAGGCGGTTATTCACGCCCCCGAG
GATCTGACCGTGTCCGGCGACCCTGATAAACTCGCGAGAGTCTTTAACAACATTTTGAAA
AACGCCGCTGCATACAGTGAGGATAACAGCATCATTGACATTACCGCGGGCCTCTCCGGG
GATGTGGTGTCAATCGAATTCAAGAACACTGGAAGCATCCCAAAAGATAAGCTAGCTGCC
ATATTTGAAAAGTTCTATAGGCTGGACAATGCTCGTTCTTCCGATACGGGTGGCGCGGGA
CTTGGATTGGCGATTGCAAAAGAAATTATTGTTCAGCATGGAGGGCAGATTTACGCGGAA
AGCAATGATAACTATACGACGTTTAGGGTAGAGCTTCCAGCGATGCCAGACTTGGTTGAT
AAAAGGAGGTCCTAA
>87__VanS-A_Gly__VanS-Pt__637 no;no;VanS-Pt;Gly;AY926880;1391-2551;1161
TTGGCTATAAAATTGAAAAATAAGAATAAAAAAACCGATTATTCCAAACTAAAACGAAAA
CTCTACCAGTATATCGTTGTGATTGTTATGGCAGCAGTTGTATTCGTGTTGTTTTTGCGT
TTATTTATCAAGGGGACACTTGGGGAGTGGATCGTACGTTTTTTGGAAAACAGTTATCAC
TTAGATCGCCTGGACGCGATGAAATTATATCAATATTCCATACGGAACAATATAGATATC
TTTATTTATGTGGCGATTGTCATTAGTATTCTTATTCTATGTCGCGTCATGCTTTCAAAA
TTCGCAAAATACTTTGACGAGATAAATACCGGCATTGATGTACTTATTCAGAACGAAGAT
AAACAAATTGAGCTTTCTGCGGAAATGGATGTTATGGAACAAAAGCTCAACACATTAAAA
CGGACTCTGGAAAAGCGAGAGCAGGATGCAAAGCTGGCCGAACAAAGAAAAAATGACGTT
GTTATGTACTTGGCGCACGATATTAAAACGCCCCTTACATCCATTATCGGTTATTTGAGC
CTGCTTGACGAGGCTCCAGACATGCCGGTAGATCAAAAGGCAAAGTATGTGCATATCACG
TTGGACAAAGCGTATCGACTCGAACAGCTAATCGACGAGTTTTTTGAGATTACACGGTAT
AACCTACAAACGATAACGCTAACAAAAACGCACATAGACCTATACTATATGCTGGTGCAG
ATGACCGATGAATTTTATCCTCAGCTTTCCGCACATGGAAAACAGGCGGTTATTCACGCC
CCCGAGGATCTGACCGTGTCCGGCGACCCTGATAAACTCGCGAGAGTCTTTAACAACATT
TTGGAAAACGCCGCTGCATACAGCGAGGACAACAGCGTCATTGACATTACGGCGGGCCTC
TCCGGGGATGTGGTGTCCATCGTTTTCAAGAACGCCGGAAGCATCCCCAAAGATAAGCTC
GCTGCCATATTTGAAAAGTTTTACAGGCTGGACGATGCTCGTTCTTCCGATACGGGCGGC
GCGGGACTTGGATTGGCGATTGCAAAAGAAATCATTGTTCAGCATGGCGGGCAGATTTAC
GCGGAAAGCAATGATAACTACACTACGTTCACGGTAGAGCTTCCGGCCTTGCCAGACTTG
GTTGATAAAAGGAGTTCCTAA
>87__VanS-A_Gly__VanS-Pt2__636 no;no;VanS-Pt2;Gly;DQ018710;3721-4881;1161
TTGGCTATAAAATTGAAAAATAAGAATAAAAAAACCGATTATTCCAAACTAAAACGAAAA
CTCTACCAGTATATCGTTGTGATTGTTATGGCAGCAGTTGTATTCGTGTTGTTTTTGCGT
TTATTTATCAAGGGGACACTTGGGGAGTGGATCGTACGTTTTTTGGAAAACAGTTATCAC
TTAGAGCGTCAGGACGCGATGAAAATATATCAGTATACTATACGGAACAATATAGAAATC
TTTATTTATGTGGCGATTGCCATTAGTATTCTTATTCTATGCCGCGTCATGCTTTCAAAA
TTTGCAAAATACTTTGACGAGATAAATACCGGCATTGATATACTTATTCAGAACGAAGAT
AAACAAATTGAGCTTTCTGCGGAAATGGAGTTCATGGAACAGAAGCTCAACACATTAAAA
CGGACTCTGGAAAAGCGAGAGCAGGATGCAAAGCTGGCCGAACAAAGAAAAAATGACGTT
GTTATGTACTTGGCGCACGATATTAAAACGCCCCTTACATCCGTTATCGGTTATCTGAGC
CTGCTTGACGAGGCGCCAGACATGCCGGTAGAGCAAAAGGCAAAGTATGTGCATATCACG
TTGGACAAAGCGTATCGCCTCGAACAGCTAATCGACGAGTTTTTTGAGATTACACGGTAT
AACCTCCAAACGATTACGCTCACGAAAAAGCACATAGACCTATACTATATGCTGGTGCAG
ATGACCGATGAATTTTATCCCCAGCTTGCCGCGAATGGAAAACAGGCGGTTATCCATGCT
TCCGAGGATTTGACCGTATCCGGCGACCCCGATAAGCTGGCGAGGGTCTTTAACAACATT
TTGAAAAACGCCGCTGCATACAGCGAGGACAACAGCGTCATTGACATTACGGCGGGCCTC
TCCGGGGATGTGGTGTCCATCGTTTTCAAGAACGCCGGAAGCATCCCCAAAGATAAGCTC
GCTGCCATATTTGAAAAGTTTTACAGGCTGGACGATGCCCGTTCTTCCGATACGGGCGGC
GCGGGACTTGGATTGGCGATTGCAAAAGAAATCATTGTTCAGCATGGCGGGCAGATTTAC
GCGGAAAGCAATGATAACTACACGACGTTCACGGTAGAGCTTCCGGCCTTGCCAGACTTG
GTTGATAAAAGGAGTTCCTAA
>88__Erm38_MLS__Erm38__614 no;no;Erm38;MLS;AY154657;63-1223;1161
GTGTCCACACCACATCACGGCCGGCACGAGCTCGGCCAGAACTTCCTGTCCGATCGGCGC
GTCATCGCCGATATCGTCGAAATCGTCTCGCGCACAAACGGTCCGATCATCGAGATCGGG
GCGGGCGACGGCGCGCTGACCATACCCTTGCAACGACTCGCCCGCCCGCTCACCGCCGTC
GAGGTCGACGCGCGGCGCGCGCGGCGGTTGGCGCAGCGCACCGCGAGATCCGCCCCGGGG
CCTGCCTCGCGGCCCACCGAGGTCGTCGCCGCCGACTTCCTGCGCTACCCACTGCCCCGC
TCACCCCACGTGGTCGTGGGCAACCTGCCGTTCCACCTCACCACCGCGATCCTGCGGCGA
CTGCTGCACGGTCCGGGCTGGACCACGGCCGTGCTGCTCATGCAGTGGGAGGTGGCCCGC
CGACGCGCCGCGGTGGGCGGCGCCACCATGATGACCGCCCAGTGGTGGCCGTGGTTCGAA
TTCGGCCTTGCCCGAAAGGTTTCCGCGGCGAGCTTCACGCCGCGGCCCGCGGTCGACGCC
GGACTGCTCACCATCACGCGCCGCAGCCGGCCGCTGGTCGACGTCGCGGACCGGGCGCGT
TACCAGGCGCTGGTGCACCGCGTGTTCACCGGACGCGGACACGGCATGGCGCAGATCCTG
CAACGGTTGCCCACGCCGGTGCCCCGCACTTGGTTGCGGGCCAACGGGATAGCACCGAAC
TCCCTGCCCCGCCAGTTGTCCGCGGCGCAGTGGGCGGCGCTGTTCGAGCAGACGCGTCTA
ACTGGTGCCCAACGGGTCGATCGTCCACGCGATGTACAGCACGGCCGCGCTCACCGTCGC
CGTGGTGGCGAAGTCGATCGCCCGGCTACGCACCACAAGCAGACCGGCCCGGTCGTCGGT
CAGCGCCAACCGCAGCGCGGCCGCGACGCCGACGCCGATCCCGATGACCAGCGCACCGCG
CCGCCAGTAACCCGCCACCACCAGGGCGAACGCCGCGATGAAGATCAGGCCGACCACCAG
GATCGGCCATTGACCGGCGAACACCTTGCGGGCGAATTCCTTTGGCGTCACGCCAGTTTC
GACTCTTCGGCTTCGACGACGTTGGTCAGCAGGAAGGCGCGGGTCAACGGGCCCACGCCA
CCGGGGTTGGGCGACACGTGA
>89__AMPH_Ecoli_Bla__AMPH__615 no;no;AMPH;Bla;AP012030;395554-396711;1158
TTGAAACGTAGTCTGCTTTTTTCTGCCGTGCTGTGTGCGGCGTCATTGACCTCCGTCCAT
GCGGCGCAGCCGATCACTGAACCGGAGTTTGCCTCTGATATTGTCGATCGTTATGCCGAT
CATATTTTTTACGGCAGCGGTGCCACGGGGATGGCTCTGGTTGTTATCGACGGTAACCAG
CGCGTCTTTCGCAGTTATGGCGAAACGCGACCTGGTAATAACGTTCGCCCGCAGCTGGAT
TCGGTCGTGCGTATTGCTTCCCTCACCAAGCTAATGACCAGTGAGATGCTGGTGAAATTG
CTCGACCAGGGGACCGTGAAGTTAAACGATCCGCTAAGTAAATATGCTCCGCCAGGCGCA
CGCGTGCCAACCTACAATGGGACGCCCATTACGCTGGTCAATCTGGCAACCCATACCAGC
GCCCTGCCCCGTGAACAGCCCGGTGGCGCGGCACATCGTCCGGTGTTTGTCTGGCCAACG
CGCGAGCAACGCTGGAAATACCTTTCTACGGCGAAGCTGAAAGCCGCGCCAGGCAGTCAG
GCGGCGTACTCTAACCTTGCGTTCGACCTGCTGGCAGATGCACTGGCGAATGCGTCCGGC
AAGCCTTATACCCAGTTGTTTGAAGAGCAGATTACCCGTCCATTGGGGATGAAAGACACC
ACCTACACCCCCTCACCGGATCAGTGCCGCCGTTTAATGGTTGCTGAGCGCGGTGCCAGT
CCGTGCAATAACACGCTGGCGGCAATTGGCAGCGGCGGCGTCTATTCCACGCCTGGCGAT
ATGATGCGCTGGATGCAGCAGTATTTGTCATCTGATTTTTATCAGCGCAGTAACCAGGCA
GATCGCATGCAGACGTTGATTTATCAGCGCGCGCAGTTTACGAAAGTGATTGGCATGGAT
GTCCCCGGCAAAGCGGATGCGCTTGGTTTAGGTTGGGTATATATGGCCCCGAAAGAGGGT
CGTCCGGGGATTATTCAGAAGACAGGCGGTGGTGGCGGTTTCATTACCTATATGGCGATG
ATCCCGCAGAAGAATATTGGCGCGTTTGTGGTGGTCACTCGTTCGCCGTTGACGCGCTTT
AAAAATATGAGCGATGGCATCAATGACCTGGTGACCGAGCTAAGCGGGAATAAACCGTTG
GTTATCCCCGCGTCCTGA
>90__TetZ_Tet__TetZ__368 no;no;TetZ;Tet;AF121000;13034-11880;1155
GTGCTCATCACGGCGACCCTCGATGCTGCAGGGCTGGGCCTCGTGATGCCGATCTTGCCT
ACCCTTCTCGACCAGGTCGGTGCCCCCGACGACATGATCCCACTGCACGTCGGACTACTG
ACAGCGCTCTATGCGATCATGCAGTTTCTTTGCGCCCCGATCCTTGGCCGACTCTCTGAC
CGTTTCGGACGCCGCCGCGTGCTTGTCGCCTCCCTCGCAGGCGCGACGATCGACTACCTC
GTGCTCGCACTGACGGACACGCTGTGGGTCTTTTACCTCGCCCGCGCGGTTGCAGGCATT
ACCGGCGCCACGAACGCCGTCACCGCGACGGTGATCGCCGACATTACTCCGCCGGATCAG
CGCGCAAAACGCTACGGGTGGCTCGGCGCATGCTACGGCGGTGGCATGATCGCGGGTCCC
GCCATTGGCGGTCTTTTCGGCGGGGTCTCACCGCATCTGCCATTCCTCGTCGCCGCCGCG
CTCGCCGGAATCACCCTCGTACTCAGCGCGAGTCTTCTGCGTGAGACGCGGCCACCGGGC
AGCAACGGCTCGCACGCACAGCAACCCGGTACGGCGAAGCGAACCGCAGTGCCGGGGATG
CTTATCCTTCTCGCAGTCTTCGGCATCGTGCAGTTCATCGGCCAAGCACCAGGCTCCACC
TGGGTGCTCTTCACGCAGCAGCGCCTCGACTGGAACCCCGTCGAAGTCGGCGTTTCGCTA
TCCATCTTCGGAATGGTGCAAGTATTCGTGCAGGCGGCACTGACCGGACGCATCGTGTCC
CGGATCGGCGAGACCCGGGCGATCCTCGTCGGTATCGCCGCAGACGCCATTGGGCTCATC
GGCCTTGCCCTCATCGCCAGCACATGGGCGATGCTACCGATCCTCGCAGCGCTCGGACTC
GGCAGCATCACGTTGCCCGCACTGCAGACGCTGCTCTCGAGACGCGCGCCCGAGCAGCAG
CAGGGACGCCTGCAGGGAACACTTGCAAGCCTGAACAGCCTCACCTCGATCATCGGCCCG
GTCACCTTCACCGGCATTTTCGCACTCACCCGAACGAATGCAGACGGCACCCTCTGGATC
TGCGCCGCAGCGCTCTACGTTCTCTGCGCCCTCCTGATGATCCGTGAGACATGCGCCTCA
CGGCGATCTCGATAA
>91__CMY-MOX_Bla__CMY-1__362 no;no;CMY-1;Bla;X92508;333-1481;1149
ATGCAACAACGACAATCCATCCTGTGGGGGGCCGTGGCCACCCTGATGTGGGCCGGTCTG
GCCCATGCAGGTGAGGCTTCACCGGTCGATCCCCTGCGCCCCGTGGTGGATGCCAGCATC
CAGCCGCTGCTCAAGGAGCACAGGATCCCGGGCATGGCGGTGGCCGTGCTCAAGGATGGC
AAGGCCCACTACTTCAATTACGGGGTGGCCAACCGGGAGAGCGGGGCCGGCGTCAGCGAG
CAGACCCTGTTCGAGATAGGATCCGTGAGCAAGACCCTGACTGCGACCCTGGGGGCCTAT
GCGGTGGTCAAGGGAGCGATGCAGCTGGATGACAAGGCGAGCCGGCACGCGCCCTGGCTC
AAGGGATCCGCCTTTGACAGCATCACCATGGGGGAGCTTGCCACCTACAGCGCCGGAGGC
CTGCCACTGCAATTCCCCGAGGAGGTGGATTCATCCGAGAAGATGCGCGCCTACTACCGC
CAGTGGGCCCCTGTCTATTCGCCGGGCTCCCATCGCCAGTACTCCAACCCCAGCATAGGG
CTGTTCGGCCACCTGGCGGCGAGCAGCCTGAAGCAGCCGTTTGCCCCCTTGATGGAGCAG
ACCCTGCTGCCCGGGCTCGGCATGCACCACACCTATGTCAATGTGCCGAAGCAGGCCATG
GCGAGTTATGCCTATGGCTATTCGAAAGAGGACAAGCCCATCCGTGTCAACCCTGGCATG
CTGGCGGACGAGGCCTATGGCATCAAGACCAGCTCGGCGGATCTGCTGCGTTTTGTGAAG
GCCAACATCGGCGGGGTTGATGACAAGGCGTTGCAGCAGGCCATCTCCCTGACCCACCAA
GGGCATTACTCGGTAGGCGGGATGACCCAGGGGCTGGGTTGGGAGAGTTACGCCTATCCC
GTCACCGAGCAGACATTGCTGGCGGGCAATTCGGCCAAGGTGATCCTCGAAGCCAATCCG
ACGGCGGCGCCCCGGGAGTCGGGGAGCCAGGTGCTCTTCAACAAGACCGGCTCGACCAAT
GGCTTTGGCGCCTATGTGGCCTTCGTGCCGGCCAGGGGGATCGGCATCGTCATGCTGGCC
AATCGCAACTACCCCAACGAGGCGCGCATCAAGGCGGCCCACGCCATCCTGGCGCAGTTG
GCCGGTTGA
>91__CMY-MOX_Bla__CMY-10__365 no;no;CMY-10;Bla;AF373217;1-1149;1149
ATGCAACAACGACAATCCATCCTGTGGGGGGCCGTGGCCACCCTGATGTGGGCCGGTCTG
GCCCATGCAGGTGAGGCTTCACCGGTCGATCCCCTGCGCCCCGTGGTGGATGCCAGCATC
CAGCCGCTGCTCAAGGAGCACAGGATCCCGGGCATGGCGGTGGCCGTGCTCAAGGATGGC
AAGGCCCACTACTTCAATTACGGGGTGGCCAACCGGGAGAGCGGGGCCGGCGTCAGCGAG
CAGACCCTGTTCGAGATAGGATCCGTGAGCAAGACCCTGACTGCGACCCTGGGGGCCTAT
GCGGTGGTCAAGGGAGCGATGCAGCTGGATGACAAGGCGAGCCGGCACGCGCCCTGGCTC
AAGGGATCCGCCTTTGACAGCATCACCATGGGGGAGCTTGCCACCTACAGCGCCGGAGGC
CTGCCACTGCAATTCCCCGAGGAGGTGGATTCATCCGAGAAGATGCGCGCCTACTACCGC
CAGTGGGCCCCTGTCTATTCGCCGGGCTCCCATCGCCAGTACTCCAACCCCAGCATAGGG
CTGTTCGGCCACCTGGCGGCGAGCAGCCTGAAGCAGCCGTTTGCCCCCTTGATGGAGCAG
ACCCTGCTGCCCGGGCTCGGCATGCACCACACCTATGTCAATGTGCCGAAGCAGGCCATG
GCGAGTTATGCCTATGGCTATTCGAAAGAGGACAAGCCCATCCGTGTCAACCCTGGCATG
CTGGCGGACGAGGCCTATGGCATCAAGACCAGCTCGGCGGATCTGCTGCGTTTTGTGAAG
GCCAACATCGGCGGGGTTGATGACAAGGCGTTGCAGCAGGCCATCTCCCTGACCCACCAA
GGGCATTACTCGGTAGGCGGGATGACCCAGGGGCTGGGTTGGGAGAGTTACGCCTATCCC
GTCACCGAGCAGACATTGCTGGCGGGCAATTCGGCCAAGGTGATCCTCGAAGCCAATCCG
ACGGCGGCGCCCCGGGAGTCGGGGAGCCAGGTGCTCTTCAACAAGACCGGCTCGACCAAT
GGCTTTGGCGCCTATGTGGCCTTCGTGCCGGCCAGGGGGATCGGCATCGTCATGCTGGCC
AATCGCAACTACCCCATCGAGGCGCGCATCAAGGCGGCCCACGCCATCCTGGCGCAGTTG
GCCGGTTGA
>91__CMY-MOX_Bla__CMY-11__366 no;no;CMY-11;Bla;AF381626;254-1402;1149
ATGCAACAACGACAATCCATCCTGTGGGGGGCCGTGGCCACCCTGATGTGGGCCGGTCTG
GCCCATGCAGGTGAGGCTTCACCGGTCGATCCCCTGCGCCCCGTGGTGGATGCCAGCATC
CAGCCGCTGCTCAAGGAGCACAGGATCCCGGGCATGGCGGTGGCCGTGCTCAAGGATGGC
AAGGCCCACTACTTCAATTACGGGGTGGCCAACCGGGAGAGCGGGGCCGGCGTCAGCGAG
CAGACCCTGTTCGAGATAGGATCCGTGAGCAAGACCCTGACTGCGACCCTGGGGGCCTAT
GCGGTGGTCAAGGGAGCGATGCAGCTGGATGACAAGGCGAGCCGGCACGCGCCCTGGCTC
AAGGGATCCGCCTTTGACAGCATCACCATGGGGGAGCTTGCCACCTACAGCGCCGGAGGC
CTGCCACTGCAATTCCCCGAGGAGGTGGATTCATCCGAGAAGATGCGCGCCTACTACCGC
CAGTGGGCCCCTGTCTATTCGCCGGGCTCCCATCGCCAGTACTCCAACCCCAGCATAGGG
CTGTTCGGCCACCTGGCGGCGAGCAGCCTGAAGCAGCCGTTTGCCCCCTTGATGGAGCAG
ACCCTGCTGCCCGGGCTCGGCATGCACCACACCTATGTCAATGTGCCGAAGCAGGCCATG
GCGAGTTATGCCTATGGCTATTCGAAAGAGGACAAGCCCATCCGTGTCAACCCTGGCATG
CTGGCGGACGAGGCCTATGGCATCAAGACCAGCTCGGCGGATCTGCTGCGTTTTGTGAAG
GCCAACATCGGCGGGGTTGATGACAAGGCGTTGCAGCAGGCCATCTCCCTGACCCACCAA
GGGCATTACTCGGTAGGCGGGATGACCCAGGGGCTGGGTTGGGAGAGTTACGCCTATCCC
GTCACCGAGCAGACATTGCTGGCGGGCAATTCGGCCAAGGTGAGCCTCGAAGCCAATCCG
ACGGCGGCGCCCCGGGAGTCGGGGAGCCAGGTGCTCTTCAACAAGACCGGCTCGACCAAT
GGCTTTGGCGCCTATGTGGCCTTCGTGCCGGCCAGGGGGATCGGCATCGTCATGCTGGCC
AATCGCAACTACCCCATCGAGGCGCGCATCAAGGCGGCCCACGCCATCCTGGCGCAGTTG
GCCGGTTGA
>91__CMY-MOX_Bla__CMY-19__367 no;no;CMY-19;Bla;AB194410;1-1149;1149
ATGCAACAACGACAATCCATCCTGTGGGGGGCCGTGGCCACCCTGATGTGGGCCGGTCTG
GCCCATGCAGGTGAGGCTTCACCGGTCGATCCCCTGCGCCCCGTGGTGGATGCCAGCATC
CAGCCGCTGCTCAAGGAGCACAGGATCCCGGGCATGGCGGTGGCCGTGCTCAAGGATGGC
AAGGCCCACTATTTCAATTACGGGGTGGCCAACCGGGAGAGCGGGGCCAGCGTCAGCGAG
CAGACCCTGTTCGATATAGGATCCGTGAGCAAGACCCTGACTGCGACCCTGGGGGCCTAT
GCGGTGGTCAAGGGAGCGATGCAGCTGGATGACAAGGCGAGCCGGCACGCGCCCTGGCTC
AAGGGATCCGTCTTTGACAGCATCACCATGGGGGAGCTTGCCACCTACAGCGCCGGAGGC
CTGCCACTGCAATTCCCCGAGGAGGTGGATTCATCCGAGAAGATGCGCGCCTACTACCGC
CAGTGGGCCCCTGTCTATTCGCCGGGCTCCCATCGCCAGTACTCCAACCCCAGCATAGGG
CTGTTCGGCCACCTGGCGGCGAGCAGCCTGAAGCAGCCATTTGCCCAGTTGATGGAGCAG
ACCCTGCTGCCCGGGCTCGGCATGCACCACACCTATGTCAATGTGCCGAAGCAGGCCATG
GCGAGTTATGCCTATGGCTATTCGAAAGAGGACAAGCCCATCCGGGTCAACCCTGGCATG
CTGGCGGACGAGGCCTACGGCATCAAGACCAGCTCGGCGGATCTGCTCGCCTTCGTGAAG
GCCAACATCGGCGGGGTTGATGACAAGGCGTTGCAGCAGGCCATCTCCCTGACCCACAAA
GGGCATTACTCGGTAGGCGGGATGACCCAGGGGCTGGGTTGGGAGAGTTACGCCTATCCC
GTCACCGAGCAGACATTGCTGGCGGGCAATTCGGCCAAGGTGAGCCTCGAAGCCAATCCG
ACGGCGGCTCCCCGGGAGTCGGGGAGCCAGGTGCTCTTCAACAAGACCGGCTCGACCAAT
GGCTTTGGCGCCTATGTGGCCTTCGTGCCGGCCAGGGGGATCGGCATCGTCATGCTGGCC
AATCGCAACTATCCCATCCCGGCCAGGGTGAAGGCGGCCCACGCCATCCTGGCGCAGTTG
GCCGGTTGA
>91__CMY-MOX_Bla__CMY-8__363 no;no;CMY-8;Bla;AF167990;613-1761;1149
ATGCAACAACGACAATCCATCCTGTGGGGGGCCGTGGCCACCCTGATGTGGGCCGGTCTG
GCCCATGCAGGTGAGGCTTCACCGGTCGATCCCCTGCGCCCCGTGGTGGATGCCAGCATC
CAGCCGCTGCTCAAGGAGCACAGGATCCCGGGCATGGCGGTGGCCGTGCTCAAGGATGGC
AAGGCCCACTATTTCAATTACGGGGTGGCCAACCGGGAGAGCGGGGCCAGCGTCAGCGAG
CAGACCCTGTTCGAGATAGGATCCGTGAGCAAGACCCTGACTGCGACCCTGGGGGCCTAT
GCGGTGGTCAAGGGAGCGATGCAGCTGGATGACAAGGCGAGCCGGCACGCGCCCTGGCTC
AAGGGATCCGTCTTTGACAGCATCACCATGGGGGAGCTTGCCACCTACAGCGCCGGAGGC
CTGCCACTGCAATTCCCCGAGGAGGTGGATTCATCCGAGAAGATGCGCGCCTACTACCGC
CAGTGGGCCCCTGTCTATTCGCCGGGCTCCCATCGCCAGTACTCCAACCCCAGCATAGGG
CTGTTCGGCCACCTGGCGGCGAGCAGCCTGAAGCAGCCATTTGCCCAGTTGATGGAGCAG
ACCCTGCTGCCCGGGCTCGGCATGCACCACACCTATGTCAATGTGCCGAAGCAGGCCATG
GCGAGTTATGCCTATGGCTATTCGAAAGAGGACAAGCCCATCCGGGTCAACCCTGGCATG
CTGGCGGACGAGGCCTACGGCATCAAGACCAGCTCGGCGGATCTGCTCGCCTTCGTGAAG
GCCAACATCGGCGGGGTTGATGACAAGGCGTTGCAGCAGGCCATCTCCCTGACCCACAAA
GGGCATTACTCGGTAGGCGGGATGACCCAGGGGCTGGGTTGGGAGAGTTACGCCTATCCC
GTCACCGAGCAGACATTGCTGGCGGGCAATTCGGCCAAGGTGATCCTCGAAGCCAATCCG
ACGGCGGCTCCCCGGGAGTCGGGGAGCCAGGTGCTCTTCAACAAGACCGGCTCGACCAAT
GGCTTTGGCGCCTATGTGGCCTTCGTGCCGGCCAGGGGGATCGGCATCGTCATGCTGGCC
AATCGCAACTATCCCATCCCGGCCAGGGTGAAGGCGGCCCACGCCATCCTGGCGCAGTTG
GCCGGTTGA
>91__CMY-MOX_Bla__CMY-9__364 no;no;CMY-9;Bla;AB061794;6018-7166;1149
ATGCAACAACGACAATCCATCCTGTGGGGGGCCGTGGCCACCCTGATGTGGGCCGGTCTG
GCCCATGCAGGTGAGGCTTCACCGGTCGATCCCCTGCGCCCCGTGGTGGATGCCAGCATC
CAGCCGCTGCTCAAGGAGCACAGGATCCCGGGCATGGCGGTGGCCGTGCTCAAGGATGGC
AAGGCCCACTATTTCAATTACGGGGTGGCCAACCGGGAGAGCGGGGCCAGCGTCAGCGAG
CAGACCCTGTTCGATATAGGATCCGTGAGCAAGACCCTGACTGCGACCCTGGGGGCCTAT
GCGGTGGTCAAGGGAGCGATGCAGCTGGATGACAAGGCGAGCCGGCACGCGCCCTGGCTC
AAGGGATCCGTCTTTGACAGCATCACCATGGGGGAGCTTGCCACCTACAGCGCCGGAGGC
CTGCCACTGCAATTCCCCGAGGAGGTGGATTCATCCGAGAAGATGCGCGCCTACTACCGC
CAGTGGGCCCCTGTCTATTCGCCGGGCTCCCATCGCCAGTACTCCAACCCCAGCATAGGG
CTGTTCGGCCACCTGGCGGCGAGCAGCCTGAAGCAGCCATTTGCCCAGTTGATGGAGCAG
ACCCTGCTGCCCGGGCTCGGCATGCACCACACCTATGTCAATGTGCCGAAGCAGGCCATG
GCGAGTTATGCCTATGGCTATTCGAAAGAGGACAAGCCCATCCGGGTCAACCCTGGCATG
CTGGCGGACGAGGCCTACGGCATCAAGACCAGCTCGGCGGATCTGCTCGCCTTCGTGAAG
GCCAACATCGGCGGGGTTGATGACAAGGCGTTGCAGCAGGCCATCTCCCTGACCCACAAA
GGGCATTACTCGGTAGGCGGGATGACCCAGGGGCTGGGTTGGGAGAGTTACGCCTATCCC
GTCACCGAGCAGACATTGCTGGCGGGCAATTCGGCCAAGGTGATCCTCGAAGCCAATCCG
ACGGCGGCTCCCCGGGAGTCGGGGAGCCAGGTGCTCTTCAACAAGACCGGCTCGACCAAT
GGCTTTGGCGCCTATGTGGCCTTCGTGCCGGCCAGGGGGATCGGCATCGTCATGCTGGCC
AATCGCAACTATCCCATCCCGGCCAGGGTGAAGGCGGCCCACGCCATCCTGGCGCAGTTG
GCCGGTTGA
>91__CMY-MOX_Bla__MOX-1__355 no;no;MOX-1;Bla;D13304;233-1381;1149
ATGCAACAACGACAATCCATCCTGTGGGGGGCCGTGGCCACCCTGATGTGGGCCGGTCTG
GCCCATGCAGGTGAGGCTTCACCGGTCGATCCCCTGCGCCCCGTGGTGGATGCCAGCATC
CAGCCGCTGCTCAAGGAGCACAGGATCCCGGGCATGGCGGTGGCCGTGCTCAAGGATGGC
AAGGCCCACTATTTCAATTACGGGGTGGCCAACCGGGAGAGCGGGGCCAGCGTCAGCGAG
CAGACCCTGTTCGAGATAGGATCCGTGAGCAAGACCCTGACTGCGACCCTGGGGGCCTAT
GCGGTGGTCAAGGGAGCGATGCAGCTGGATGACAAGGCGAGCCGGCACGCGCCCTGGCTC
AAGGGATCCGTCTTTGACAGCATCACCATGGGGGAGCTTGCCACCTACAGCGCCGGAGGC
CTGCCACTGCAATTCCCCGAGGAGGTGGATTCATCCGAGAAGATGCGCGCCTACTACCGC
CAGTGGGCCCCTGTCTATTCGCCGGGCTCCCATCGCCAGTACTCCAACCCCAGCATAGGG
CTGTTCGGCCACCTGGCGGCGAGCAGCCTGAAGCAGCCATTTGCCCAGTTGATGGAGCAG
ACCCTGCTGCCCGGGCTCGGCATGCACCACACCTATGTCAATGTGCCGAAGCAGGCCATG
GCGAGTTATGCCTATGGCTATTCGAAAGAGGACAAGCCCATCCGGGTCAACCCTGGCATG
CTGGCGGACGAGGCCTACGGCATCAAGACCAGCTCGGCGGATCTGCTCGCCTTCGTGAAG
GCCAACATCGGCGGGGTTGATGACAAGGCGTTGCAGCAGGCCATCTCCCTGACCCACAAA
GGGCATTACTCGGTAGGCGGGATGACCCAGGGGCTGGGTTGGGAGAGTTACGCCTATCCC
GTCACCGAGCAGACATTGCTGGCGGGCAATTCGGCCAAGGTGATCCTCGAAGCCAATCCG
ACGGCGGCTCCCCGGGAGTCGGGGAGCCAGGTGCTCTTCAACAAGACCGGCTCGAGCAAT
GGCTTTGGCGCCTATGTGGCCTTCGTGCCGGCCAGGGGGATCGGCATCGTCATGCTGGCC
AATCGCAACTATCCCATCCCGGCCAGGGTGAAGGCGGCCCACGCCATCCTGGCGCAGTTG
GCCGGTTGA
>91__CMY-MOX_Bla__MOX-2__356 no;no;MOX-2;Bla;AJ276453;4620-5768;1149
ATGCAACAACGACAATCCATCCTGTGGGGCGCTCTGGCCACCCTGATGTGGGCCGGTCTG
GCCCATGCAGGTGAGACTTCACCGGTCGATCCCCTGCGCCCCGTGGTGGATGCCAGCATC
CGGCCGCTGCTCAAGGAGCACAGGATCCCGGGCATGGCGGTGGCCGTGCTCAAGGATGGC
AAGGCCCACTATTTCAACTACGGTGTGGCCGATCGGGAGCGCGCAGTCGGTGTCAGCGAG
CAGACCCTGTTCGAGATAGGCTCCGTGAGCAAGCCCCTGACCGCGACCCTAGGAGCCTAT
GCGGTGGTCAAGGGAGCGATGCAACTGGATGACAAGGCGAGCCGGCACGCCCCCTGGCTC
AAGGGATCCGCCTTTGACAGCATCACCATGGGGGAGCTGGCTACCTACAGCGCGGGCGGC
TTGCCGCTGCAATTCCCCGAGGAGGTGGATTCGCTCGAGAAGATGCAGGCCTACTACCGC
CAGTGGACCCCAGCCTACTCGCCGGGTTCCCATCGCCAGTACTCTAACCCCAGCATAGGG
CTGTTCGGCCACCTGGCGGCGAGCAGCATGAAGCAGCCGTTTGCCCAGTTGATGGAGCAG
ACGCTCCTGCCGGGGCTTGGCCTGCACCACACCTATGTCAATGTGCCGAAGCAGGCCATG
GCGAGTTATGCCTATGGCTATTCGAAAGAGGACAAGCCCATCAGGGTCAGCCCCGGCATG
CTGGCGGACGAGGCCTACGGCATCAAGACCAGCTCGGCGGATCTGCTGCGCTTTGTGAAG
GCCAACATCAGCGGGGTTCATGACAAGGCGTTGCAGCAGGCCATCTCCCTGACCCACAAA
GGGCACTACTCGGTAGGCGGGATGACCCAGGGACTGGGTTGGGAGAGTTACGCCTATCCC
GTCAGCGAGCAGACATTGCTGGCGGGCAATTCGGCCAAGGTGATCCTCGAAGCCAATCCG
ACGGCGGCGCCCCGGGAGTCGGGGAGCCAGATGCTCTTCAACAAGACCGGCTCGACCAGC
GGCTTCGGCGCCTATGTGGCCTTCGTGCCGGCCAAAGGGATCGGCATCGTCATGCTGGCC
AACCGCAACTATCCTATCCCGGCCAGGGTGAAAGCGGCCCACGCCATCCTGACGCAACTG
GCCAGGTAA
>91__CMY-MOX_Bla__MOX-3__357 no;no;MOX-3;Bla;EU515248;1-1149;1149
ATGCAACAACGACAATCCATCCTGTGGGGGGCCGTGGCCACCCTGATGTGGGCCGGTCTG
GCCCATGCAGGTGAGACTTCACCGGTCGATCCCCTGCGCCCCGTGGTGGATGCCAGCATC
CAGCCGCTGCTCAAGGAGCACAGGATCCCGGGCATGGCGGTGGCCGTGCTCAAGGATGGC
AAGGCCCACTATTTCAACTACGGTGTGGCCGATCGGGAGCGCGCAGTCGGTGTCAGCGAG
CAGACCCTGTTCGAGATAGGCTCCGTGAGCAAGCCCCTGACCGCGACCCTAGGAGCCTAT
GCGGTGGTCAAGGGAGCGATGCAACTGGATGACAAGGCGAGCCGGCACGCCCCCTGGCTC
AAGGGATCCGCCTTTGACAGCATCACCATGGGGGAGCTGGCTACCTACAGCGCGGGCGGC
TTGCCGCTGCAATTCCCCGAGGAGGTGGATTCGCTCGAGAAGATGCAGGCCTACTACCGC
CAGTGGACCCCAGCCTACTCGCCGGGTTCCCATCGCCAGTACTCTAACCCCAGCATAGGG
CTGTTCGGCCACCTGGCGGCGAGCAGCCTGAAGCAGCCGTTTGCCCAGTTGATGGAGCAG
ACGCTCCTGCCGGGGCTTGGCCTGCACCACACCTATGTCAATGTGCCGAAGCAGGCCATG
GCGAGTTATGCCTATGGCTATTCGAAAGAGGACAAGCCCATCAGGGTCAGCCCCGGCATG
CTGGCGGACGAGGCCTACGGCATCAAAACCAGCTCGGCGGATCTGCTGCGCTTTGTGAAG
GCCAACATCAGCGGGGTTGATGACAAGGCGTTGCAGCAGGCCATCTCCCTGACCCACAAA
GGGCACTACTCGGTAGGCGGGATGACCCAGGGACTGGGTTGGGAGCGTTACGCCTATCCC
GTCAGCGAGCAGACATTGCTGGCGGGCAATTCGGCCAAGGTGATCCTCGAAGCCAATCCG
ACGGCGGCGCCCCGGGAGTCGGGGAGCCAGATGCTCTTCAACAAGACCGGCTCGACCAGC
GGCTTCGGCGCCTATGTGGCCTTCGTGCCGGCCAAAGGGATCGGCATCGTCATGCTGGCC
AACCGCAACTATCCTATCCCGGCCAGGGTGAAAGCGGCCCACGCCATCCTGACGCAACTG
GCCAGGTAA
>91__CMY-MOX_Bla__MOX-4__358 no;no;MOX-4;Bla;FJ262599;1-1149;1149
ATGCAACAACGACAATCCATCCTGTGGGGCGCTTTGGCCACCCTGATGTGGGCCGGTCTG
GCTCATGCCGGTGACACTTCAGCGGTCGATCCCCTGCGCCCCGTGGTGGATGCCAGCATC
CGGCCGCTGCTCAAGGAGCACAGGATCCCGGGCATGGCGGTGGCCGTGCTCAAGGATGGC
AAGGCCCACTATTTCAACTACGGTGTGGCCGATCGGGAGCGCGCGGTCGGTGTCAGCGAG
CAGACCCTGTTCGAGATAGGCTCCGTGAGCAAGCCCCTGACCGCGACCCTAGGAGCCTAT
GCGGTGGTCAAGGGAGCGATGCAACTGGATGACAAGGCGAGCCGGCACGCCCCCTGGCTC
AAGGGATCCGCCTTTGACAGCATCACCATGGGGGAGCTGGCTACCTACAGCGCGGGCGGC
TTGCCGCTGCAATTCCCCGAGGAGGTGGATTCGCTCGAGAAGATGCAGGCCTACTACCGC
CAGTGGACCCCAGCCTACTCGCCGGGTTCCCATCGCCAGTACTCTAACCCCAGCATAGGG
CTGTTCGGCCACCTGGCGGCGAGCAGCATGAAGCAGCCGTTTGCCCAGTTGATGGAGCAG
ACGCTCCTGCCGGGGCTTGGCCTGCACCACACCTATGTCAATGTGCCGAAGCAGGCCATG
GCGAGTTATGCCTATGGCTATTCGAAAGAGGACAAGCCCATCAGGGTCAGCCCCGGCATG
CTGGCGGACGAGGCCTACGGCATCAAGACCAGCTCGGCGGATCTGCTGCGCTTTGTGAAG
GCCAACATCAGCGGGGTTGATGACAAGGCGTTGCAGCAGGCCATCTCCCTGACCCACAAA
GGGCACTACTCGGTAGGCGGGATGACCCAGGGACTGGGTTGGGAGAGTTACGCCTATCCC
GTCAGCGAGCAGACATTGCTGGCGGGCAATTCGGCCGAGGTGATTCTCGAAGCCAATCCG
ACGGCGGCGCCCCGGGAGTCGGGGAACCTGATGCTCTTCAACAAGACCGGCTCGACCAGC
GGCTTCGGCGCCTATGTGGCCTTCGTGCCGGCCAAAGGGATCGGCATCGTCATGCTGGCC
AACCGCAACTATCCTATCCCGGCCAGGGTGAAAGCGGCCCACGCCATCCTGACGCAACTG
GCCAGGTAA
>91__CMY-MOX_Bla__MOX-5__359 no;no;MOX-5;Bla;GQ152600;1-1152;1152
ATGCAACAACGACAATCCATCCTGTGGGGCGCTCTGGCCACCCTGATGTGGGCCGGTTTG
GCCCATGCCGGTGACAAGGCGGCGACCGATCCCCTGCGCCCCGTGGTGGATGCCAGCATC
CGGCCGCTGCTCAAGGAGCACAGGATCCCGGGCATGGCGGTGGCCGTGCTCAAGGATGGC
AAGGCCCACTATTTCAACTACGGTGTGGCCGATCGGGAGCGCGCGGTCGGTGTCAGCGAG
CAGACCCTGTTCGAGATAGGCTCCGTGAGCAAGACCCTGACCGCGACGCTGGGGGCCTAC
GCCGTGGTGCAGGGGGGCTTCGAGCTCGATGACAAGGCGAGTCTGTTCGCCCCCTGGCTC
AAGGGATCCGCCTTTGACAACATCACCATGGGGGAGCTGGCTACCTACAGCGCGGGCGGC
TTGCCGCTGCAATTCCCCGAGGAGGTGGATTCGCTCGAGAAGATGCAGGCCTACTACCGC
CAGTGGACCCCAGCCTACTCGCGGGGTTCCCATCGCCAGTACGCCAACCCCAGCATCGGG
CTTTTTGGCTATCTGGCGGCGAGCAGCATGAAGCAGCCGTTCGATCGCTTGATGGAGCAG
ACGATGCTGCCGGGGCTTGGCCTGTACCATACCTACCTCAATGTGCCCGAGCAGCCCATG
GGGCACTACGCCTACGGTTACTGGAAGGAGGACAAGCCATTCCGCGTCACTCCCGCCATG
CTGGCGGAGGAGCCTTACGGCATCAAGACCAGCTCGGCGGATCTGCTGCGCTTCGTGAAG
GCGAACATCAGCGGGGTGGATAATGCGGCCATGCAGCAGGCCATCGATCTGACTCACCAG
GGCCAGTATGCGGTGGGGGAGATGACCCAGGGACTGGGCTGGGAGCGTTACCCCTATCCC
GTCAGCGAGCAGACGCTGCTGGCGGGCAACTCCCCGGCGATGATTTACAATGCCAACCCG
GCGGCGCCCGCGCCCGCTGCGGCAGGGCACCCTGTGCTCTTCAAAAAGACCGGCTCGACC
AATGGCTTCGGGGCCTATGTGGCCTTCGTGCCGGCCAAAGGGATCGGCGTCGTCATGCTG
GCCAATCGCAACTACCCCAACGAGGGCACGCTCAAGGCGGGCCACGCCATCCTGACGCAA
CTGGCCAGGTAA
>91__CMY-MOX_Bla__MOX-6__360 no;no;MOX-6;Bla;GQ152601;1-1152;1152
ATGCAACAACGACAATCCATCCTGTGGGGCGTTCTGCCCACCCTGATGTGGGCCGGCCTG
GCCCATGCAGGTGACAGGGCGGCGACCGATCCCCTGCGCCCCGTGGTGGATGCCAGCATC
CGGCCGCTGCTCAAGGAGCACAGGATCCCGGGCATGGCGGTGGCCGTGCTCAAGGATGGC
AAGGCCCACTATTTCAACTACGGTGTGGCCGATCGGGAGCGCGCAGTCGGTGTCAGCGAG
CAGACCCTGTTCGAGATAGGTTCCGTGAGCAAGACCCTGACCGCGACGCTGGGGGCCTAC
GCCGTGGTGCAGGGGAGCTTCGAGCTCGATGACAAGGCGAGTCTGTTCGCCCCCTGGCTC
AAGGGATCCGTCTTTGACAACATCACCATGGGGGAGCTGGCTACCTACAGCGCGGGCGGC
TTGCCGCTGCAATTCCCCGAGGAGGTGGATTCGCTCGAGAAGATGCAGGCCTACTACCGC
CAGTGGACCCCAGCCTACTCGCCGGGTTCCCATCGCCAGTACGCCAACCCCAGCATCGGG
CTCTTTGGCTATCTGGCGGCGAGCAGCATGAAGCAGCCGTTCGATCGCCTGATGGAGCAG
ACGATCCTGCCGGGGCTTGGCCTGTACCATACCTACCTCAATGTGCCCGAGCAGGCCATG
GGGCACTACGCCTACGGCTACTCGAAGGAGGACAAGCCCATCCGCGTCACTCCCGGCATG
CTGGCGGACGAGGCCTACGGCATCAAGACCAGCTCGGCGGATCTGCTGCGCTTTGTGAAG
GCCAACATCAGCGGGGTGGATAATGCGGCCATGCAGCAGGCCATCGACCTGACTCACCAG
GGGCAGTATGCGGTGGGGGAGATGACCCAGGGACTGGGCTGGGAGCGTTACGCCTATCCC
GTCAGCGAGCAGACGCTGCTGGCGGGCAACTCCGCGGCGATGATTTACAATGCGAACCCG
GCTGCGCCCGCGCCCGCTGCAAGGGGGCACCCTGTGCTCTTCAACAAGACCGGCTCGACC
AACGGCTTCGGGGCCTATGTGGCCTTCGTGCCGGCCAAAGGGATCGGCATCGTCATGCTG
GCCAATCGCAACTCTCCCATCGAGGGCACGCTCAAGGCGGGCCACGCCATCCTGACGCAA
CTGGCCAGGTAA
>91__CMY-MOX_Bla__MOX-7__361 no;no;MOX-7;Bla;GQ152602;1-1152;1152
ATGCAACAACGACAATCCATCCTGTGGGGCGCTCTGGCCACCTTGATGTGGGCCGGCTTG
GTTCATGCCGGTGACAAGGCGGCGACCGATCCCCTGCGCCCCGTGGTGGATGCCAGCATC
CGGCCGCTGCTCAAGGAGCACAGGATCCCGGGCATGGCGGTGGCCGTGCTCAAGGATGGC
AAGGCCCACTATTTCAACTACGGTGTGGCCGATCGGGAGCGCGCAGTCGGTGTCAGCGAG
CAGACCCTGTTCGAGATAGGTTCCGTGAGCAAGACCCTGACCGCGACGCTGGGGGCCTAC
GCCGTGGTGCAGGGGAGCTTCGAGCTCGATGACAAGGCGAGTCTGTTCGCCCCCTGGCTC
AAGGGATCCGTCTTTGACAACATCACCATGGGGGAGCTGGCTACCTACAGCGCAGGCGGC
TTGCCGCTGCAATTCCCCGAGGAGGTGGATTCGCTCGAGAAGATGCAGGCCTACTACCGC
CAGTGGACTCCAGCCTACTCGCCGGGTTCCCATCGCCAGTACGCCAACCCCAGCATCGGG
CTCTTTGGCTATCTGGCGGCGAGCAGCATGAAGCAGCCGTTCGATCGCCTGATGGAGCAG
ACGATGCTGCCGGGGCTAGGCCTGTACCATACTTACCTCACTGTGCCCGAGCAGGCCATG
GGGCACTACGCCTACGGCTACTCGAAGGAGGACAAGCCGATCCGCGTCACTCCCGGCATG
CTGGCGGACGAGGCCTACGGCATCAAGACCAGTTCGGCGGATCTGCTGCGCTTTGTGAAG
GCGAACATCGGCGGGGTGGATAATGCGGCCATGCAGCAGGCCATCGACCTGACTCACCAG
GGCCAGTATGCGGTGGGGGAGATGACCCAGGGACTGGGCTGGGAGCGTTACGCCTATCCC
GTCAGCGAGCAGACGCTGCTGGCGGGCAACTCCCCGGCGATGATTTACAATGCCATCCCG
GCTGTGCCCGCGCCCGCTGCGGCAGGCCACCCTGTGCTTTTCAACAAGACCGGCTCGACC
AATGGCTTCGGGGCTTATGTGGCCTTCGTGCCGGCCAAAGGGATCGGCATCGTCATGCTG
GCCAATCGCAACTCTCCCATCGAGGCGCGCATCAAGGCGGCTCACGCAATCCTGACGCAA
CTGGCCAGGTAA
>92__CMY_Bla__BIL-1__372 no;no;BIL-1;Bla;X74512;127-1272;1146
ATGATGAAAAAATCGTTATGCTGCGCTCTGCTGCTGACAGCCTCTTTCTCCACATTTGCT
GCCGCAAAAACAGAACAACAGATTGCCGATATCGTTAATCGCACCATCACCCCGTTGATG
CAGGAGCAGGCTATTCCGGGTATGGCCGTTGCCGTTATCTACCAGGGAAAACCCTATTAT
TTCACCTGGGGTAAAGCCGATATCGCCAATAACCACCCAGTCACGCAGCAAACGCTGTTT
GAGCTAGGATCGGTTAGTAAGACGTTTAACGGCGTGTTGGGCCGCGATGCTATCGCGCGC
GGCGAAATTAAGCTCAGCGATCCGGTCACGAAATACTGGCCAGAACTGACAGGCAAACAG
TGGCAGGGTATCCGCCTGCTGCACTTAGCCACCTATACGGCAGGCGGCCTACCGCTGCAG
ATCCCCGATGACGTTAGGGATAAAGCCGCATTACTGCATTTTTATCAAAACTGGCAGCCG
CAATGGACTCCGGGCGCTAAGCGACTTTACGCTAACTCCAGCATTGGTCTGTTTGGCGCG
CTGGCGGTGAAACCCTCAGGAATGAGTTACGAAGAGGCAATGACCAGACGCGTCCTGCAA
CCATTAAAACTGGCGCATACCTGGATTACGGTTCCGCAGAACGAACAAAAAGATTATGCC
TGGGCGTATCGCGAAGGGAAGCCCGTACACGTTTCTCCGGGACAACTTGACGCCGAAGCC
TATGGCGTGAAATCCAGCGTTATTGATATGGCCCGCTGGGTTCAGGCCAACATGGATGCC
AGCCACGTTCAGGAGAAAACGCTCCAGCAGGGCATTGCGCTTGCGCAGTCTCGCTACTGG
CGTATTGGCGATATGTACCAGGGATTAGGCTGGGAGATGCTGAACTGGCCGCTGAAAGCT
GATTCGATCATCAACGGCAGCGACACGAAAGTGGCATTGGCAGCCGTTCCCGCCGTTGAG
GTAAACCCGCCCGCCCCCGCAGTGAAAGCCTCATGGGTGCATAAAACGGGCTCCACTGGT
GGATTTGGCAGCTACGTAGCCTTCGTTCCAGAAAAAAACCTTGGCATCGTGATCGTGGCA
AACAAAAGCTATCCTAACCCTGTCCGTGTCGAGGCGGCCTGGCGCATTCTTGAAAAGCTG
CAATAA
>92__CMY_Bla__CFE-1__371 no;no;CFE-1;Bla;AB107899;1008-2153;1146
ATGATGAAAAAATCGATATGCTGCGCGCTGCTGCTGACAGCCTCTTTTTCCACCTTTGCC
GCCGCAAAAACAGAACAACAAATTGCCGATATCGTTAACCGCACCATCACACCGCTGATG
CAGGAGCAGGCTATTCCGGGTATGGCCGTTGCGATTATCTACCAGGGAAAACCTTATTAC
TTTACCTGGGGTAAAGCTGATATCGCCAATAACCGTCCAGTCACTCAGCAAACGCTGTTT
GAACTCGGCTCGGTCAGTAAAACGTTCAACGGCGTGCTGGGCGGCGATGCTATCGCTCGC
GGCGAAATCAAGCTCAGCGATCCGGTCACGCAATACTGGCCTGAGCTGACGGGTAAGCAG
TGGCAGGGTATCAGCCTGCTGCACTTAGCGACCTACACGGCAGGCGGCCTGCCGCTTCAG
GTTCCCGACGACGTCACGGATAAAGCCGCCTTACTGCGTTTTTATCAAAACTGGCAGCCA
CAATGGGCACCGGGCGCTAAACGTCTTTACGCTAACTCCAGCATTGGTCTGTTTGGCGCA
CTGGCGGTGAAACCTTCAGGCATGAGCTACGAAGAGGCGATGACCACCCGCGTCCTGCAG
CCCTTAAAACTGGCGCATACATGGATTACGGTTCCACAGAGCGAACAAAAAGATTATGCA
TTGGGCTATCGCGAAGGAAAGCCTGTGCATGTATCCCCTGGCCAACTTGATGCCGAAGCC
TATGGGGTAAAATCAAGCGTTGTCGATATGACCCGCTGGGTCCAGGCCAACATGGATGCC
AGCCAGGTTCAGGAGAAAACGCTCCAGCAGGGAATCAAGCTTGCGCAGTCACGTTACTGG
CGTATTGGCGATATGTACCAGGGTCTGGGCTGGGAGATGCTGAACTGGCCGGTGAAAGCC
GACTCAATAATTAACGGTAGCGACAGCAAAGTGGCGCTGGCAGCGCTTCCCGCCGTTGAG
GTAAACCCGCCCGCGCCTGCTGTGAAAGCATCATGGGTGCATAAAACGGGCTCCACTGGC
GGATTCGGCAGCTACGTTGCTTTCGTTCCAGAAAAAAACCTTGGCATTGTGATGCTGGCA
AACAAGAGCTATCCAAACCCTGCTCGCGTCGAGGCCGCCTGGCGCATTCTTGAAAAACTG
CAGTAA
>92__CMY_Bla__CMY-104__451 no;no;CMY-104;Bla;KF150216;1-1146;1146
ATGATGAAAAAATCGTTATGCTGCGCTCTGCTGCTGACAGCCTCTTTCTCCACGTTTGCC
GCCGCAAAAACAGAACAACAGATTGCCGATATCGTTAATCACACCATCACCCCGTTGATG
CAGAAGCAGGCTATTCCGGGGATGGCCGTTGCAGTTATCTACCAGGGTAAACCCTATTAT
TTCACCTGGGGTAAAGCCGATATCGCCAATAACCACCCAGTCACGCAGCAAACGCTGTTT
GAGCTAGGATCGGTCAGTAAGACGTTTAACGGCGTGTTGGGCGGCGACGCTATCGCCCGC
GGTGAAATTAAGCTCAGCGATCCGGTCACGAAATACTGGCCAGAACTGACAGGCAAACAG
TGGCAGGGTATCAGCCTGCTGCACTTAGCCACCTATACGGCAGGTGGCCTGCCGCTGCAG
ATCCCCGATGACGTTACGGATAAAGCCGCATTACTGCGCTTTTATCAAAACTGGCAGCCA
CAATGGACTCCGAGCACTAAGCGTCTTTACGCTAACTCCAGCATTGGTCTGTTTGGCGCG
CTGGCGGTGAAACCCTCAGGTATGAGCTACGAAGAGGCGATGACCAGACGCGTCCTGCAA
CCATTAAAACTGGCGCATACCTGGATTACGGTTCCGCAAAGCGAACAAAAAGATTATGCC
TGGGGCTATCGCGAAGGGAAGCCCGTACACGTTTCTCCGGGACAACTTGACGCCGAAGCC
TATGGCGTGAAATCCAGCGTTATTGATATGGCCCGCTGGGTTCAGGCCAACATGGACGCC
AGCCAGGTTCAGGAAAAAACACTCCAGCAGGGCATTGAGCTTGCGCAGTCTCGCTACTGG
CGTATTGGCGATATGTACCAGGGATTAGGCTGGGAGATGCTGAACTGGCCGTTGAAAGCT
GATTCGATCATCAACGGTAGCGACAGCAAAGTGGCATTGGCAGCGCTTCCCGCCGTTGAG
GTAAACCCGCCCGCCCCCGCAGTGAAAGCCTCATGGGTACATAAAACGGGATCCACTGGT
GGATTTGGCAGCTACGTTGCCTTCGTTCCAGAAAAAAACCTTGGCATCGTGATGCTGGCA
AACAAAAGCTATCCTAACCCTGCCCGCGTCGATGCAGCCTGGCGTATTCTTGAAAAACTG
CAATAA
>92__CMY_Bla__CMY-12__378 no;no;CMY-12;Bla;FR716828;847-1992;1146
ATGATGAAAAAATCGTTATGCTGCGCTCTGCTGCTGACAGCCTCTTTCTCCACATTTGCT
GCCGCAAAAACAGAACAACAGATTGCCGATATCGTTAATCGCACCATCACCCCGTTGATG
CAGGAGCAGGCTATTCCGGGTATGGCCGTTGCCGTTATCTACCAGGGAAAACCCTATTAT
TTCACCTGGGGTAAAGCCGATATCGCCAATAACCACCCAGTCACGCAGCAAACGCTGTTT
GAGCTAGGATCGGTTAGTAAGACGTTTAACGGCGTGTTGGGCGGCGATGCTATCGCCCGC
GGCGAAATTAAGCTCAGCGATCCGGTCACGAAATACTGGCCAGAACTGACAGGCAAACAG
TGGCAGGGTATCCGCCTGCTGCACTTAGCCACCTATACGGCAGGCGGCCTACCGCTGCAG
ATCCCCGATGACGTTAGGGATAAAGCCGCATTACTGCATTTTTATCAAAACTGGCAGCCG
CAATGGACTCCGGGCGCTAAGCGACTTTACTCTAACTCCAGCATTGGTCTGTTTGGCGCG
CTGGCGGTGAAACCCTCAGGAATGAGTTACGAAGAGGCAATGACCAGACGCGTCCTGCAA
CCATTAAAACTGGCGCATACCTGGATTACGGTTCCGCAGAACGAACAAAAAGATTATGCC
CGGGGCTATCGCGAAGGGAAGCCCGTACACGTTTCTCCGGGACAACTTGACGCCGAAGCC
TATGGCGTGAAATCCAGCGTTATTGATATGGCCCGCTGGGTTCAGGCCAACATGGATGCC
AGCCACGTTCAGGAGAAAACGCTCCAGCAGGGCATTGCGCTTGCGCAGTCTCGCTACTGG
CGTATTGGCGATATGTACCAGGGATTAGGCTGGGAGATGCTGAACTGGCCGCTGAAAGCT
GATTCGATCATCAACGGCAGCGACAGCAAAGTGGCATTGGCAGCGCTTCCCGCCGTTGAG
GTAAACCCGCCCGCCCCCGCAGTGAAAGCCTCATGGGTGCATAAAACGGGCTCCACTGGT
GGATTTGGCAGCTACGTAGCCTTCGTTCCAGAAAAAAACCTTGGCATCGTGATGCTGGCA
AACAAAAACTATCCTAACCCTGTCCGTGTCGAGGCGGCCTGGCGCATTCTTGAAAAGCTA
CAATAA
>92__CMY_Bla__CMY-13__379 no;no;CMY-13;Bla;AY339625;4786-3641;1146
ATGATGAAAAAATCGTTATGCTGCGCTCTGCTGCTGACAGCCTCTTTCTCCACGTTTGCC
TCCGCCAAAACAGAACAACAGATTGCCGATATCGTTAATCGCACCATCACCCCGTTGATG
CAGGAGCAGGCTATTCCGGGTATGGCCGTTGCCATTATCTACCAGGGAAAACCCTATTAT
TTCACCTGGGGTAAAGCCGATATCGCCAATAACCACCCAGTCACGCAGCAAACGCTGTTT
GAGCTAGGGTCGGTCAGTAAGACGTTTAACGGCGTGTTGGGCGGCGATGCTATCGCCCGC
GGCGAAATTAAGCTCAGCGATCCGGTCACGAAATACTGGCCAGAACTGACAGGCAAACAG
TGGCAGGGTATCAGCCTGCTGCACTTAGCCACCTATACGGCAGGCGGCCTACCGCTGCAG
ATCCCCGATGACGTTACTGATAAAGCCGCATTACTGCGTTTTTATCAAAACTGGCAGCCG
CAATGGGCCCCGGGCGCTAAGCGTCTTTACGCTAACTCCAGCATTGGTCTGTTTGGCGCG
CTGGCGGTGAAACCCTCAGGAATGAGTTACGAAGAGGCAATGACCAGACGCGTCCTGCAA
CCATTAAAACTGGCGCATACCTGGATTACAGTTCCGCAGAACGAACAAAAAGATTATGCC
TGGGGCTATCGCGAAGGGAAACCTGTACACGTTTCTCCGGGACAACTTGACGCCGAAGCC
TATGGCGTGAAATCCAACGTTACCGATATGGCACGCTGGGTTCAGGTCAACATGGACGCC
AGCCGCGTTCAGGAGAAAACGCTCCAGCAGGGCATTGCGCTTGCGCAGTCTCGCTACTGG
CGTATTGGCGATATGTACCAGGGATTAGGCTGGGAGATGCTGAACTGGCCGCTGAAAGCT
GATTCGATCATCAACGGTAGCGACAGCAAAGTGGCATTGGCAGCGCTTCCCGCCGTTGAG
GTAAACCCGCCCGCCCCGGCAGTGAAAGCCTCATGGGTGCATAAAACGGGATCCACTGGA
GGATTTGGCAGCTACGTAGCCTTCGTTCCAGAAAAAAACCTTGGCATCGTGATGCTGGCA
AACAAAAGCTATCCTAACCCTGTCCGTGTCGAGGCGGCCTGGCGCATTCTTGAAAAGCTG
CAATAA
>92__CMY_Bla__CMY-14__380 no;no;CMY-14;Bla;EU600193;1702-2847;1146
ATGATGAAAAAATCGTTATGCTGCGCTCTGCTGCTGACAGCCTCTTTCTCCACATTTGCT
GCCGCAAAAACAGAACAACAGATTGCCGATATCGTTAATCGCACCATCACCCCGTTGATG
CAGGAGCAGGCTATTCCGGGTATGGCCGTTGCCGTTATCTACCAGGGAAAACCCTATTAT
TTCACCTGGGGTAAAGCCGATATCGCCAATAACCACCCAGTCACGCAGCAAACGCTGTTT
GAGCTAGGATCGGTTAGTAAGACGTTTAACGGCGTGTTGGGCGGCGATGCTATCGCCCGC
GGCGAAATTAAGCTCAGCGATCCGGTCACGAAATACTGGCCAGAACTGACAGGCAAACAG
TGGCAGGGTATCCGCCTGCTGCACTTAGCCACCTATACGGCAGGCGGCCTACCGCTGCAG
ATCCCCGATGACGTTAGGGATAAAGCCGCATTACTGCATTTTTATCAAAACTGGCAGCCG
CAATGGACTCCGGGCGCTAAGCGACTTTACGCTAACTCCAGCATTGGTCTGTTTGGCGCG
CTGGCGGTGAAACCCTCAGGAATGAGTTACGAAGAGGCAATGACCAGACGCGTCCTGCAA
CCATTAAAACTGGCGCATACCTGGATTACGGTTCCGCAGAACGAACAAAAAGATTATGCC
CGGGGCTATCGCGAAGGGAAGCCCGTACACGTTTCTCCGGGACAACTTGACGCCGAAGCC
TATGGCGTGAAATCCAGCGTTATTGATATGGCCCGCTGGGTTCAGGCCAACATGGATGCC
AGCCACGTTCAGGAGAAAACGCTCCAGCAGGGCATTGCGCTTGCGCAGTCTCGCTACTGG
CGTATTGGCGATATGTACCAGGGATTAGGCTGGGAGATGCTGAACTGGCCGCTGAAAGCT
GATTCGATCATCAACGGCAGCGACAGCAAAGTGGCATTGGCAGCGCTTCCCGCCGTTGAG
ATAAACCCGCCCGCCCCCGCAGTGAAAGCCTCATGGGTGCATAAAACGGGCTCCACTGGT
GGATTTGGCAGCTACGTAGCCTTCGTTCCAGAAAAAAACCTTGGCATCGTGATGCTGGCA
AACAAAAGCTATCCTAACCCTGTCCGTGTCGAGGCGGCCTGGCGCATTCTTGAAAAGCTA
CAATAA
>92__CMY_Bla__CMY-15__381 no;no;CMY-15;Bla;AJ555823;1-1146;1146
ATGATGAAAAAATCGTTATGCTGCGCTCTGCTGCTGACAGCCTCTTTCTCCACATTTGCT
GCCGCAAAAACAGAACAACAGATTGCCGATATCGTTAATCGCACCATCACCCCGTTGATG
CAGGAGCAGGCTATTCCGGGTATGGCCGTTGCCGTTATCTACCAGGGAAAACCCTATTAT
TTCACCTGGGGTAAAGCCGATATCGCCAATAACCACCCAGTCACGCAGCAAACGCTGTTT
GAGCTAGGATCGGTTAGTAAGACGTTTAACGGCGTGTTGGGCGGCGATGCTATCGCCCGC
GGCGAAATTAAGCTCAGCGATCCGGTCACGAAATACTGGCCAGAACTGACAGGCAAACAG
TGGCAGGGTATCCGCCTGCTGCACTTAGCCACCTATACGGCAGGCGGCCTACCGCTGCAG
ATCCCCGATGACGTTAGGGATAAAGCCGCATTACTGCATTTTTATCAAAACTGGCAGCCG
CAATGGACTCCGGGCGCTAAGCGACTTTACGCTAACTCCAGCATTGGTCTGTTTGGCGCG
CTGGCGGTGAAACCCTCAGGAATGAGTTACGAAGAGGCAATGACCAGACGCGTCCTGCAA
CCATTAAAACTGGCGCATACCTGGATTACGGTTCCGCAGAACGAACAAAAAGATTATGCC
CGGGGCTATCGCGAAGGGAAGCCCGTACACGTTTCTCCGGGACAACTTGACGCCGAAGCC
TATGGCGTGAAATCCAGCGTTATTGATATGGCCCGCTGGGTTCAGGCCAACATGGATGCC
AGCCACGTTCAGGAGAAAACGCTCCAGCAGGGCATTGCGCTTGCGCAGTCTCGCTACTGG
CGTATTGGCGATATGTACCAGGGATTAGGCTGGGAGATGCTGAACTGGCCGCTGAAAGCT
GATTCGATCATCAACGGCAGCGACAGCAAAGTGGCATTGGCAGCGCTTCCCGCCGTTGAG
GTAAACCCGCCCGCCCCCGCAGTGAAAGCCTCATGGGTGCATAAAACGGGCTCCACTGGT
GGATTTGGCAGCTACGTAGCCTTCGTTCCAGAAAAAAACCTTGGCATCGTGATGCTGGCA
AACAAAAACTATCCTAACCCTGTCCGTGTCGAGGCGGCCTGGCGCATTCTTGAAAAGCTG
CAATAA
>92__CMY_Bla__CMY-16__382 no;no;CMY-16;Bla;FM995219;4817-3672;1146
ATGATGAAAAAATCGTTATGCTGCGCTCTGCTGCTGACAGCCTCTTTCTCCACATTTGCT
GCCGCAAAAACAGAACAACAGATTGCCGATATCGTTAATCGCACCATCACCCCGTTGATG
CAGGAGCAGGCTATTCCGGGTATGGCCGTTGCCGTTATCTACCAGGGAAAACCCTATTAT
TTCACCTGGGGTAAAGCCGATATCGCCAATAACCACCCAGTCACGCAGCAAACGCTGTTT
GAGCTAGGATCGGTTAGTAAGACGTTTAACGGCGTGTTGGGCGGCGATGCTATCGCCCGC
GGCGAAATTAAGCTCAGCGATCCGGTCACGAAATACTGGCCAGAACTGACAGGCAAACAG
TGGCAGGGTATCCGCCTGCTGCACTTAGCCACCTATACGGCAGGCGGCCTACCGCTGCAG
ATCCCCGATGACGTTAGGGATAAAGCCGCATTACTGCATTTTTATCAAAACTGGCAGCCG
CAATGGACTCCGGGCGCTAAGCGACTTTACTCTAACTCCAGCATTGGTCTGTTTGGCGCG
CTGGCGGTGAAACCCTCAGGAATGAGTTACGAAGAGGCAATGACCAGACGCGTCCTGCAA
CCATTAAAACTGGCGCATACCTGGATTACGGTTCCGCAGAACGAACAAAAAGATTATGCC
CGGGGCTATCGCGAAGGGAAGCCCGTACACGTTTCTCCGGGACAACTTGACGCCGAAGCC
TATGGCGTGAAATCCAGCGTTATTGATATGGCCCGCTGGGTTCAGGCCAACATGGATGCC
AGCCACGTTCAGGAGAAAACGCTCCAGCAGGGCATTGCGCTTGCGCAGTCTCGCTACTGG
CGTATTGGCGATATGTACCAGGGATTAGGCTGGGAGATGCTGAACTGGCCGCTGAAAGCT
GATTCGATCATCAACGGCAGCGACAGCAAAGTGGCATTGGCAGCGCTTCCCGCCGTTGAG
GTAAACCCGCCCGCCCCCGCAGTGAAAGCCTCATGGGTGCATAAAACGGGCTCCACTGGT
GGATTTGGCAGCTACGTAGCCTTCGTTCCAGAAAAAAACCTTGGCATCGTGATGCTGGCA
AACAAAAGCTATCCTAACCCTGTCCGTGTCGAGGCGGCCTGGCGCATTCTTGAAAAGCTG
CAATAA
>92__CMY_Bla__CMY-17__383 no;no;CMY-17;Bla;AY513266;165-1310;1146
ATGATGAAAAAATCGTTATGCTGCGCTCTGCTGCTGACAGCCTCTTTCTCCACATTTGCT
GCCGCAAAAACAGAACAACAGATTGCCGATATCGTTAATCGCACCATCACCCCGTTGATG
CAGGAGCAGGCTATTCCGGGTATGGCCGTTGCCGTTATCTACCAGGGAAAACCCTATTAT
TTCACCTGGGGTAAAGCCGATATCGCCAATAACCACCCAGTCACGCAGCAAACGCTGTTT
GAGCTAGGATCGGTTAGTAAGACGTTTAACGGCGTGTTGGGCGGCGATGCTATCGCCCGC
GGCGAAATTAAGCTCAGCGATCCGGTCACGAAATACTGGCCAGAACTGACAGGCAAACAG
TGGCAGGGTATCCGCCTGCTGCACTTAGCCACCTATACGGCAGGCGGCCTACCGCTGCAG
ATCCCCGATGACGTTAGGGATAAAGCCGCATTACTGCATTTTTATCAAAACTGGCAGCCG
CAATGGACTCCGGGCGCTAAGCGACTTTACGCTAACTCCAGCATTGGTCTGTTTGGCGCG
CTGGCGGTGAAACCCTCAGGAATGAGTTACGAAGAGGCAATGACCAGACGCGTCCTGCAA
CCATTAAAACTGGCGCATACCTGGATTACGGTTCCGCAGAACGAACAAAAAGATTATGCC
TGGGGCTATCGCGAAGGGAAGCCCGTACACGTTTCTCCGGGACAACTTGACGCCGAAGCC
TATGGCGTGAAATCCAGCGTTATTGATATGGCCCGCTGGGTTCAGGCCAACATGGATGCC
AGCCACGTTCAGGAGAAAACGCTCCAGCAGGGCATTGCGCTTGCGCAGTCTCGCTACTGG
CGTATTGGCGATATGTACCAGGGATTAGGCTGGGAGATGCTGAACTGGCCGCTGAAAGCT
GATTCGATCATCAACGGCAGCGACAGCAAAGTGGCATTTGCAGCGCTTCCCGCCGTTGAG
GTAAACCCGCCCGCCCCCGCAGTGAAAGCCTCATGGGTGCATAAAACGGGCTCCACTGGT
GGATTTGGCAGCTACGTAGCCTTCGTTCCAGAAAAAAACCTTGGCATCGTGATGCTGGCA
AACAAAAGCTATCCTAACCCTGTCCGTGTCGAGGCGGCCTGGCGCATTCTTGAAAAGCTG
CAATAA
>92__CMY_Bla__CMY-18__384 no;no;CMY-18;Bla;AY743434;47-1198;1152
ATGATGAAAAAATCGTTATGCTGCGCTCTGCTGCTGACAGCCTCTTTCTCCACATTTGCT
GCCGCAAAAACAGAACAACAGATTGCCGATATCGTTAATCGCACCATCACCCCGTTGATG
CAGGAGCAGGCTATTCCGGGTATGGCCGTTGCCGTTATCTACCAGGGAAAACCCTATTAT
TTCACCTGGGGTAAAGCCGATATCGCCAATAACCACCCAGTCACGCAGCAAACGCTGTTT
GAGCTAGGATCGGTTAGTAAGACGTTTAACGGCGTGTTGGGCGGCGATGCTATCGCCCGC
GGCGAAATTAAGCTCAGCGATCCGGTCACGAAATACTGGCCAGAACTGACAGGCAAACAG
TGGCAGGGTATCCGCCTGCTGCACTTAGCCACCTATACGGCAGGCGGCCTACCGCTGCAG
ATCCCCGATGACGTTAGGGATAAAGCCGCATTACTGCATTTTTATCAAAACTGGCAGCCG
CAATGGACTCCGGGCGCTAAGCGACTTTACGCTAACTCCAGCATTGGTCTGTTTGGCGCG
CTGGCGGTGAAACCCTCAGGAATGAGTTACGAAGAGGCAATGACCAGACGCGTCCTGCAA
CCATTAAAACTGGCGCATACCTGGATTACGGTTCCGCAGAACGAACAAAAAGATTATGCC
TGGGGCTATCGCGAAGGGAAGCCCGTACACGTTTCTCCGGGACAACTTGACGCCGAAGCC
TATGGCGTGAAATCCAGCGTTATTGATATGGCCCGCTGGGTTCAGGCCAACATGGATGCC
AGCCACGTTCAGGAGAAAACGCTCCAGCAGGGCATTGCGCTTGCGCAGTCTCGCTACTGG
CGTATTGGCGATATGTACCAGGGATTAGGCTGGGAGATGCTGAACTGGCCGCTGAAAGCT
GATTCGATCATCAACGGCAACGGCAGCGACAGCAAAGTGGCATTGGCAGCGCTTCCCGCC
GTTGAGGTAAACCCGCCCGCCCCCGCAGTGAAAGCCTCATGGGTGCATAAAACGGGCTCC
ACTGGTGGATTTGGCAGCTACGTAGCCTTCGTTCCAGAAAAAAACCTTGGCATCGTGATG
CTGGCAAACAAAAGCTATCCTAACCCTGTCCGTGTCGAGGCGGCCTGGCGCATTCTTGAA
AAGCTGCAATAA
>92__CMY_Bla__CMY-2__373 no;no;CMY-2;Bla;AM779746;1-1146;1146
ATGATGAAAAAATCGTTATGCTGCGCTCTGCTGCTGACAGCCTCTTTCTCCACATTTGCT
GCCGCAAAAACAGAACAACAGATTGCCGATATCGTTAATCGCACCATCACCCCGTTGATG
CAGGAGCAGGCTATTCCGGGTATGGCCGTTGCCGTTATCTACCAGGGAAAACCCTATTAT
TTCACCTGGGGTAAAGCCGATATCGCCAATAACCACCCAGTCACGCAGCAAACGCTGTTT
GAGCTAGGATCGGTTAGTAAGACGTTTAACGGCGTGTTGGGCGGCGATGCTATCGCCCGC
GGCGAAATTAAGCTCAGCGATCCGGTCACGAAATACTGGCCAGAACTGACAGGCAAACAG
TGGCAGGGTATCCGCCTGCTGCACTTAGCCACCTATACGGCAGGCGGCCTACCGCTGCAG
ATCCCCGATGACGTTAGGGATAAAGCCGCATTACTGCATTTTTATCAAAACTGGCAGCCG
CAATGGACTCCGGGCGCTAAGCGACTTTACGCTAACTCCAGCATTGGTCTGTTTGGCGCG
CTGGCGGTGAAACCCTCAGGAATGAGTTACGAAGAGGCAATGACCAGACGCGTCCTGCAA
CCATTAAAACTGGCGCATACCTGGATTACGGTTCCGCAGAACGAACAAAAAGATTATGCC
TGGGGCTATCGCGAAGGGAAGCCCGTACACGTTTCTCCGGGACAACTTGACGCCGAAGCC
TATGGCGTGAAATCCAGCGTTATTGATATGGCCCGCTGGGTTCAGGCCAACATGGATGCC
AGCCACGTTCAGGAGAAAACGCTCCAGCAGGGCATTGCGCTTGCGCAGTCTCGCTACTGG
CGTATTGGCGATATGTACCAGGGATTAGGCTGGGAGATGCTGAACTGGCCGCTGAAAGCT
GATTCGATCATCAACGGCAGCGACAGCAAAGTGGCATTGGCAGCGCTTCCCGCCGTTGAG
GTAAACCCGCCCGCCCCCGCAGTGAAAGCCTCATGGGTGCATAAAACGGGCTCCACTGGT
GGATTAGGCAGCTACGTAGCCTTCGTTCCAGAAAAAAACCTTGGCATCGTGATGCTGGCA
AACAAAAGCTATCCTAACCCTGTCCGTGTCGAGGCGGCCTGGCGCATTCTTGAAAAGCTG
CAATAA
>92__CMY_Bla__CMY-20__385 no;no;CMY-20;Bla;AY960293;1-1143;1143
ATGAAAAAATCGTTATGCTGCGCTCTGCTGCTGACAGCCTCTTTCTCCACATTTGCTGCC
GCAAAAACAGAACAACAGATTGCCGATATCGTTAATCGCACCATCACCCCGTTGATGCAG
GAGCAGGCTATTCCGGGTATGGCCGTTGCCGTTATCTACCAGGGAAAACCCTATTATTTC
ACCTGGGGTAAAGCCGATATCGCCAATAACCACCCAGTCACGCAGCAAACGCTGTTTGAG
CTAGGATCGGTTAGTAAGACGTTTAACGGCGTGTTGGGCGGCGATGCTATCGCCCGCGGC
GAAATTAAGCTCAGCGATCCGGTCACGAAATACTGGCCCGAACTGACAGGCAAACAGTGG
CAGGGTATCAGCCTGCTGCACTTAGCCACCTATACGGCAGGCGGCCTACCGCTGCAGATC
CCCGATGACGTTACGGATAAAGCCGCATTACTGCATTTTTATCAAAACTGGCAGCCGCAA
TGGACTCCGGGCGCTAAGCGACTTTACGCTAACTCCAGCATTGGTCTGTTTGGCGCGCTG
GCGGTGAAACCCTCAGGAATGAGTTACGAAGAGGCAATGACCAGACGCGTCCTGCAACCA
TTAAAACTGGCGCATACCTGGATTACGGTTCCGCAGAACGAACAAAAAGATTATGCCTGG
GGCTATCGCGAAGGGAAGCCCGTACACGTTTCTCCGGGACAACTTGACGCCGAAGCCTAT
GGCGTGAAATCCAGCGTTATTGATATGGCCCGCTGGGTTCAGGCCAACATGGATGCCAGC
CACGTTCAGGAGAAAACGCTCCAGCAGGGCATTGCGCTTGCGCAGTCTCGCTACTGGCGT
ATTGGCGATATGTACCAGGGTTTAGGCTGGGAGATGCTGAACTGGCCGCTGAAAGCTGAT
TCGATCATCAACGGCAGCGACAACAAAGTGGCATTGGCAGCGCTTCCCGCCGTTGAGGTA
AACCCGCCCGCCCCCGCAGTGAAAGCCTCATGGGTGCATAAAACGGGCTCCACTGGTGGA
TTTGGCAGCTACGTAGCCTTCGTTCCAGAAAAAAACCTTGGCATCGTGATGCTGGCAAAC
AAAAGCTATCCTAACCCTGTCCGTGTCGAGGCGGCCTGGCGCATTCTTGAAAAGCTCCAA
TAA
>92__CMY_Bla__CMY-21__386 no;no;CMY-21;Bla;DQ139328;161-1306;1146
ATGATGAAAAAATCGTTATGCTGCGCTCTGCTGCTGACAGCCTCTTTCTCCACATTTGCT
GCCGCAAAAACAGAACAACAGATTGCCGATATCGTTAATCGCACCATCACCCCGTTGATG
CAGGAGCAGGCTATTCCGGGTATGGCCGTTGCCGTTATCTACCAGGGAAAACCCTATTAT
TTCACCTGGGGTAAAGCCGATATCGCCAATAACCACCCAGTCACGCAGCAAACGCTGTTT
GAGCTAGGATCGGTTAGTAAGACGTTTAACGGCGTGTTGGGCGGCGATGCTATCGCCCGC
GGCGAAATTAAGCTCAGCGATCCGGTCACGAAATACTGGCCAGAACTGACAGGCAAACAG
TGGCAGGGTATCCGCCTGCTGCACTTAGCCACCTATACGGCAGGCGGCCTACCGCTGCAG
ATCCCCGATGACGTTAGGGATAAAGCCGCATTACTGCATTTTTATCAAAACTGGCAGCCG
CAATGGACTCCGGGCGCTAAGCGACTTTACGCTAACTCCAGCATTGGTCTGTTTGGCGAG
CTGGCGGTGAAACCCTCAGGAATGAGTTACGAAGAGGCAATGACCAGACGCGTCCTGCAA
CCATTAAAACTGGCGCATACCTGGATTACGGTTCCGCAGAACGAACAAAAAGATTATGCC
TGGGGCTATCGCGAAGGGAAGCCCGTACACGTTTCTCCGGGAAAACTTGACGCCGAAGCC
TATGGCGTGAAATCCAGCGTTATTGATATGGCCCGCTGGGTTCAGGCCAACATGGATGCC
AGCCACGTTCAGGAGAAAACGCTCCAGCAGGGCATTGCGCTTGCGCAGTCTCGCTACTGG
CGTATTGGCGATATGTACCAGGGATTAGGCTGGGAGATGCTGAACTGGCCGCTGAAAGCT
GATTCGATCATCAACGGCAGCGACAGCAAAGTGGCATTGGCAGCGCTTCCCGCCGTTGAG
GTAAACCCGCCCGCCCCCGCAGTGAAAGCCTCATGGGTGCATAAAACGGGCTCCACTGGT
GGATTTGGCAGCTACGTAGCCTTCGTTCCAGAAAAAAACCTTGGCATCGTGATGCTGGCA
AACAAAAGCTATCCTAACCCTGTCCGTGTCGAGGCGGCCTGGCGCATTCTTGAAAAGCTG
CAATAA
>92__CMY_Bla__CMY-22__387 no;no;CMY-22;Bla;DQ256079;1-1146;1146
ATGATGAAAAAATCGTTATGCTGCGCTCTGCTGCTGACAGCCTCTTTCTCCACATTTGCT
GCCGCAAAAACAGAACAACAGATTGCCGATATCGTTAATCGCACCATCACCCCGTTGATG
CAGGAGCAGGCTATTCCGGGTATGGCCGTTGCCGTTATCTACCAGGGAAAACCCTATTAT
TTCACCTGGGGTAAAGCCGATATCGCCAATAACCACCCAGTCACGCAGCAAACGCTGTTT
GAGCTAGGATCGGTTAGTAAGACGTTTAACGGCGTGTTGGGCGGCGATGCTATCGCCCGC
GGCGAAATTAAGCTCAGCGATCCGGTCACGAAATACTGGCCAGAACTGACAGGCAAACAG
TGGCAGGGTATCCGCCTGCTGCACTTAGCCACCTATACGGCAGGCGGCCTACCGCTGCAG
ATCCCCGATGACGTTAGGGATAAAGCCGCATTACTGCATTTTTATCAAAACTGGCAGCCG
CAATGGACTCCGGGCGCTAAGCGACTTTACGCTAACTCCAGCATTGGTCTGTTTGGCGCG
CTGGCGGTGAAACCCTCAGGAATGAGTTACGAAGAGGCAATGACCAGACGCGTCCTGCAA
CCATTAAAACTGGCGCATACCTGGATTACGGTTCCGCAGAACGAACAAAAAGATTATGCC
TGGGGCTATCGCGAAGGGAAGCCCGTACACGTTTCTCCGGGACAACTTGACGCCGAAGCC
TATGGCGTGAAATCCAGCGTTATTGATATGGCCCGCTGGGTTCAGGCCAACATGGATGCC
AGCCACGTTCAGGAGAAAACGCTCCAGCAGGGCATTGCGCTTGCGCAGTCTCGCTACTGG
CGTATTGGCGATATGTACCAGGGATTAGGCTGGGAGATGCTGAACTGGCCGCTGAAAGCT
GATTCGATCATCAACGGCAGCGACAGCAAAGTGGCATTGGCAGCGCTTCCCGCCGTTGAG
GTAAACCCGCCCGCCCCCGCAGTGAAAGCCTCATGGGTGCATAAAACGGGCTCCACTGGT
GGATTTGGCAGCTACGTAGCCTTCGTTCCAGAAAAAAACCTTGGCATCGTGATGCTGGCA
AACAAAAGCTATCCTAACCCTGTCCGTGTCGAGGCGTACTGGCGCATTCTTGAAAAGCTG
CAATAA
>92__CMY_Bla__CMY-23__388 no;no;CMY-23;Bla;DQ438952;161-1306;1146
ATGATGAAAAAATCGTTATGCTGCGCTCTGCTGCTGACAGCCTCTTTCTCCACATTTGCT
GCCGCAAAAACAGAACAACAGATTGCCGATATCGTTAATCGCACCATCACCCCGTTGATG
CAGGAGCAGGCTATTCCGGGTATGGCCGTTGCCGTTATCTACCAGGGAAAACCCTATTAT
TTCACCTGGGGTAAAGCCGATATCGCCAATAACCACCCAGTCACGCAGCAAACGCTGTTT
GAGCTAGGATCGGTTAGTAAGACGTTTAACGGCGTGTTGGGCGGCGATGCTATCGCCCGC
GGCGAAATTAAGCTCAGCGATCCGGTCACGAAATACTGGCCAGAACTGACAGGCAAACAG
TGGCAGGGTATCCGCCTGCTGCACTTAGCCACCTATACGGCAGGCGGCCTACCGCTGCAG
ATCCCCGATGACGTTAGGGATAAAGCCGCATTACTGCATTTTTATCAAAACTGGCAGCCG
CAATGGACTCCGGGCGCTAAGCGACTTTACGCTAACTCCAGCATTGGTCTGTTTGGCGCG
CTGGCGGTGAAACCCTCAGGAATGAGTTACGAAGAGGCAATGACCAGACGCGTCCTGCAA
CCATTAAAACTGGCGCATACCTGGATTACGGTTCCGCAGAACGAACAAAAAGATTATGCC
TGGGGCTATCGCGAAGGGAAGCCCGTACACGTTTCTCCGGGACAACTTGACGCCGGAGCC
TATGGCGTGAAATCCAGCGTTATTGATATGGCCCGCTGGGTTCAGGCCAACATGGATGCC
AGCCACGTTCAGGAGAAAACGCTCCAGCAGGGCATTGCGCTTGCGCAGTCTCGCTACTGG
CGTATTGGCGATATGTACCAGGGATTAGGCTGGGAGATGCTGAACTGGCCGCTGAAAGCT
GATTCGATCATCAACGGCAGCGACAGCAAAGTGGCATTGGCAGCGCTTCCCGCCGTTGAG
GTAAACCCGCCCGCCCCCGCAGTGAAAGCCTCATGGGTGCATAAAACGGGCTCCACTGGT
GGATTTGGCAGCTACGTAGCCTTCGTTCCAGAAAAAAACCTTGGCATCGTGATGCTGGCA
AACAAAAGCTATCCTAACCCTGTCCGTGTCGAGGCGGCCTGGCGCATTCTTGAAAAGCTG
CAATAA
>92__CMY_Bla__CMY-24__389 no;no;CMY-24;Bla;EF415650;1-1146;1146
ATGATGAAAAAATCGTTATGCTGCGCTCTGCTGCTGACAGCCTCTTTCTCCACATTTGCT
GCCGCAAAAACAGAACAACAGATTGCCGATATCGTTAATCGCACCATCACCCCGTTGATG
CAGGAGCAGGCTATTCCGGGTATGGCCGTTGCCGTTATCTACCAGGGAAAACCCTATTAT
TTCACCTGGGGTAAAGCCGATATCGCCAATAACCACCCAGTCACGCAGCAAACGCTGTTT
GAGCTAGGATCGGTTAGTAAGACGTTTAACGGCGTGTTGGGCGGCGATGCTATCGCCCGC
GGCGAAATTAAGCTCAGCGATCCGGTCACGAAATACTGGCCAGAACTGACAGGCAAACAG
TGGCAGGGTATCCGCCTGCTGCACTTAGCCACCTATACGGCAGGCGGCCTACCGCTGCAG
ATCCCCGATGACGTTAGGGATAAAGCCGCATTACTGCATTTTTATCAAAACTGGCAGCCG
CAATGGACTCCGGGCGCTAAGCGACTTTACGCTAACTCCAGCATTGGTCTGTTTGGCGCG
CTGGCGGTGAAACCCTCAGGAATGAGTTACGAAGAGGCAATGACCAGACGCGTCCTGCAA
CCATTAAAACTGGCGCATACCTGGATTACGGTTCCGCAGAACGAACAAAAAGATTATGCC
TGGGGCTATCGCGAAGGGAAGCCCGTATACGTTTCTCCGGGACAACTTGACGCCGAAGCC
TATGGCGTGAAATCCAGCGTTATTGATATGGCCCGCTGGGTTCAGGCCAACATGGATGCC
AGCCACGTTCAGGAGAAAACGCTCCAGCAGGGCATTGCGCTTGCGCAGTCTCGCTACTGG
CGTATTGGCGATATGTACCAGGGATTAGGCTGGGAGATGCTGAACTGGCCGCTGAAAGCT
GATTCGATCATCAACGGCAGCGACAGCAAAGTGGCATTGGCAGCGCTTCCCGCCGTTGAG
GTAAACCCGCCCGCCCCCGCAGTGAAAGCCTCATGGGTGCATAAAACGGGCTCCACTGGT
GGATTTGGCAGCTACGTAGCCTTCGTTCCAGAAAAAAACCTTGGCATCGTGATGCTGGCA
AACAAAAGCTATCCTAACCCTGTCCGTGTCGAGGCGGCCTGGCGCATTCTTGAAAAGCTG
CAATAA
>92__CMY_Bla__CMY-25__390 no;no;CMY-25;Bla;EU515249;1-1146;1146
ATGATGAAAAAATCGTTATGCTGCGCTCTGCTGCTGACAGCCTCTTTCTCCACATTTGCT
GCCGCAAAAACAGAACAACAGATTGCCGATATCGTTAATCGCACCATCACCCCGTTGATG
CAGGAGCAGGCTATTCCGGGTATGGCCGTTGCCGTTATCTACCAGGGAAAACCCTATTAT
TTCACCTGGGGTAAAGCCGATATCGCCAATAACCACCCAGTCACGCAGCAAACGCTGTTT
GAGCTAGGATCGGTTAGTAAGACGTTTAACGGCGTGTTGGGCGGCGATGCTATCGCCCGC
GGCGAAATTAAGCTCAGCGATCCGGTCACGAAATACTGGCCAGAACTGACTGGCAAACAG
TGGCAGGGTATCCGCCTGCTGCACTTAGCCACCTATACGGCAGGCGGCCTACCGCTGCAG
ATCCCCGATGACGTTACGGATAAAGCCGCATTACTGCATTTTTATCAAAACTGGCAGCCG
CAATGGACTCCGGGCGCTAAGCGACTTTACGCTAACTCCAGCATTGGTCTGTTTGGCGCG
CTGGCGGTGAAACCCTCAGGAATGAGTTACGAAGAGGCAATGACCAGACGCGTCCTGCAA
CCATTAAAACTGGCGCATACCTGGATTACAGTTCCGCAGAACGAACAAAAAGATTATGCC
TGGGGCTATCGCGAAGGGAAACCCGTACACGTTTCTCCGGGACAACTTGACGCCGAAGCC
TATGGCGTGAAATCCAGCGTTATTGATATGGCCCGCTGGGTTCAGGCCAACATGGATGCC
AGCCACGTTCAGGAGAAAACGCTCCAGCAGGGCATTGCGCTTGCGCAGTCTCGCTACTGG
CGTATTGGCGATATGTACCAGGGATTAGGCTGGGAGATGCTGAACTGGCCGCTGAAAGCT
GATTCGATCATCAACGGCAGCGACAGCAAAGTGGCATTGGCAGCGCTTCCCGCCGTTGAG
GTAAACCCGCCCGCCCCCGCAGTGAAAGCCTCATGGGTGCATAAAACGGGCTCCACTGGT
GGATTTGGCAGCTACGTAGCCTTCGTTCCAGAAAAAAACCTTGGCATCGTGATGCTGGCA
AACAAAAGCTATCCTAACCCTGTCCGTGTCGAGGCGGCCTGGCGCATTCTTGAAAAGCTG
CAATAA
>92__CMY_Bla__CMY-26__391 no;no;CMY-26;Bla;AB300358;1-1146;1146
ATGATGAAAAAATCGTTATGCTGCGCTCTGCTGCTGACAGCCTCTTTCTCCACGTTTGCC
TCCGCCAAAACAGAACAACAGATTGCCGATATCGTTAATCGCACCATCACCCCGTTGATG
CAGGAGCAGGCTATTCCGGGTATGGCCGTTGCCGTTATCTACCAGGGAAAAACCTATTAT
TTCACCTGGGGTAAAGCCGATATCGCCAATAACCACCCAGTCACGCAGCAAACGCTGTTT
GAGCTAGGGTCGGTCAGTAAGACGTTTAACGGCGTGTTGGGCGGCGATGCTATCGCCCGC
GGCGAAATTAAGCTCAGCGATCCGGTCACGAAATACTGGCCAGAACTGACAGGCAAACAG
TGGCAGGATATCAGCCTGCTGCACTTAGCCACCTATACGGCAGGCGGCCTACCGCTGCAG
ATCCCCGATGACGTTACGGATAAAACCGCATTACTGCACTTTTATCAAAACTGGCAGCCG
CAATGGGCTCCGGGCGCTAAGAGACTTTACGCTAACTCCAGCATTGGTCTGTTTGGCGCG
CTGGCGGTGAAACCCTCAGGTATGAGCTACGAAGAGGCAATGACCAGACGCGTCCTGCAG
CCATTAAAACTGGCGCATACCTGGATTACAGTTCCGCAAAGCGAACAAAAAGATTATGCC
TGGGGCTATCGCGAAGGGAAGCCTGTACACGTTTCTCCGGGACAACTTGATGCCGAAGCC
TATGGCGTGAAATCCAACGTTACCGATATGGCACGCTGGGTTCAGGTCAACATGGACGCC
AGCCGCGTTCAGGAGAAAACGCTCCAGCAGGGCATTGCGCTTGCGCAGTCTCGCTACTGG
CGTATTGGCGATATGTACCAGGGATTAGGCTGGGAGATGCTGAACTGGCCGCTGAAAGCT
GATTCGATCATCAACGGTAGCGACAGCAAAGTGGCATTGGCAGCGCTTCCCGCCGTTGAG
GTAAACCCGCCCGCCCCGGCAGTGAAAGCCTCATGGGTGCATAAAACGGGATCCACTGGT
GGATTTGGCAGCTACGTTGCCTTCGTTCCAGAAAAAAACCTTGGCATCGTGATGCTGGCA
AACAAAAGCTATCCTAACCCTGTCCGTGTCGAGGCGGCCTGGCGCATTCTTGAAAAGCTG
CAATAA
>92__CMY_Bla__CMY-27__392 no;no;CMY-27;Bla;EU515250;1-1146;1146
ATGATGAAAAAATCGTTATGCTGCGCTCTGCTGCTGACAGCCTCTTTCTCCACATTTGCT
GCCGCAAAAACAGAACAACAGATTGCCGATATCGTTAATCGCACCATCACCCCGTTGATG
CAGGAGCAGGCTATTCCGGGTATGGCCGTTGCCGTTATCTACCAGGGAAAACCCTATTAT
TTCACCTGGGGTAAAGCCGATATCGCCAATAACCACCCAGTCACGCAGCAAACGCTGTTT
GAGCTAGGATCGGTTAGTAAGACGTTTAACGGCGTGTTGGGCGGCGATGCTATCGCCCGC
GGCGAAATTAAGCTCAGCGATCCGGTCACGAAATACTGGCCAGAACTGACAGGCAAACAG
TGGCAGGGTATCCGCCTGCTGCACTTAGCCACCTATACGGCAGGCGGCCTACCGCTGCAG
ATCCCCGATGACGTTAGGGATAAAGCCGCATTACTGCATTTTTATCAAAACTGGCAGCCG
CAATGGACTCCGGGCGCTAAGCGACTTTACGCTAACTCCAGCATTGGTCTGTTTGGCGCG
CTGGCGGTGAAACCCTCAGGAATGAGTTACGAAGAGGCAATGACCAGACGCGTCCTGCAA
CCATTAAAACTGGCGCATACCTGGATTACGGTTCCGCAGAACGAACAAAAAGATTATGCC
TGTGGCTATCGCGAAGGGAAGCCCGTACACGTTTCTCCGGGACAACTTGACGCCGAAGCC
TATGGCGTGAAATCCAGCGTTATTGATATGGCCCGCTGGGTTCAGGCCAACATGGATGCC
AGCCACGTTCAGGAGAAAACGCTCCAGCAGGGCATTGCGCTTGCGCAGTCTCGCTACTGG
CGTATTGGCGATATGTACCAGGGATTAGGCTGGGAGATGCTGAACTGGCCGCTGAAAGCT
GATTCGATCATCAACGGCAGCGACAGCAAAGTGGCATTGGCAGCGCTTCCCGCCGTTGAG
GTAAACCCGCCCGCCCCCGCAGTGAAAGCCTCATGGGTGCATAAAACGGGCTCCACTGGT
GGATTTGGCAGCTACGTAGCCTTCGTTCCAGAAAAAAACCTTGGCATCGTGATGCTGGCA
AACAAAAGCTATCCTAACCCTGTCCGTGTCGAGGCGGCCTGGCGCATTCTTGAAAAGCTG
CAATAA
>92__CMY_Bla__CMY-28__393 no;no;CMY-28;Bla;EF561644;1-1146;1146
ATGATGAAAAAATCGTTATGCTGCGCTCTGCTGCTGACAGCCTCTTTCTCCACATTTGCT
GCCGCAAAAACAGAACAACAGATTGCCGATATCGTTAATCGCACCATCACCCCGTTGATG
CAGGAGCAGGCTATTCCGGGTATGGCCGTTGCCGTTATCTACCAGGGAAAACCCTATTAT
TTCACCTGGGGTAAAGCCGATATCGCCAATAACCACCCAGTCACGCAGCAAACGCTGTTT
GAGCTAGGATCGGTTAGTAAGACGTTTAACGGCGTGTTGGGCGGCGATGCTATCGCCCGC
GGCGAAATTAAGCTCAGCGATCCGGTCACGAAATACTGGCCAGAACTGACAGGCAAACAG
TGGCAGGGTATCCGCCTGCTGCACTTAGCCACCTATACGGCAGGCGGCCTACCGCTGCAG
ATCCCCGATGACGTTAGGGATAAAGCCGCATTACTGCATTTTTATCAAAACTGGCAGCCG
CAATGGACTCCGGGCGCTAAGCGACTTTACGCTAACTCCAGCATTGGTCTGTTTGGCGAG
CTGGCGGTGAAACCCTCAGGAATGAGTTACGAAGAGGCAATGACCAGACGCGTCCTGCAA
CCATTAAAACTGGCGCATACCTGGATTACGGTTCCGCAGAACGAACAAAAAGATTATGCC
TGGGGCTATCGCGAAGGGAAGCCCGTACACGTTTCTCCGGGACAACTTGACGCCGAAGCC
TATGGCGTGAAATCCAGCGTTATTGATATGGCCCGCTGGGTTCAGGCCAACATGGATGCC
AGCCACGTTCAGGAGAAAACGCTCCAGCAGGGCATTGCGCTTGCGCAGTCTCGCTACTGG
CGTATTGGCGATATGTACCAGGGATTAGGCTGGGAGATGCTGAACTGGCCGCTGAAAGCT
GATTCGATCATCAACGGCAGCGACAACAAAGTGGCATTGGCAGCGCTTCCCGCCGTTGAG
GTAAACCCGCCCGCCCCCGCAGTGAAAGCCTCATGGGTGCATAAAACGGGCTCCACTGGT
GGATTTGGCAGCTACGTAGCCTTCGTTCCAGAAAAAAACCTTGGCATCGTGATGCTGGCA
AACAAAAGCTATCCTAACCCTGTCCGTGTCGAGGCGGCCTGGCGCATTCTTGAAAAGCTG
CAATAA
>92__CMY_Bla__CMY-29__394 no;no;CMY-29;Bla;EF685371;1-1143;1143
ATGATGAAAAAATCGTTATGCTGCGCTCTGCTGCTGACAGCCTCTTTCTCCACATTTGCT
GCCGCAAAAACAGAACAACAGATTGCCGATATCGTTAATCGCACCATCACCCCGTTGATG
CAGGAGCAGGCTATTCCGGGTATGGCCGTTGCCGTTATCTACCAGGGAAAACCCTATTAT
TTCACCTGGGGTAAAGCCGATATCGCCAATAACCACCCAGTCACGCAGCAAACGCTGTTT
GAGCTAGGATCGGTTAGTAAGACGTTTAACGGCGTGTTGGGCGGCGATGCTATCGCCCGC
GGCGAAATTAAGCTCAGCGATCCGGTCACGAAATACTGGCCAGAACTGACAGGCAAACAG
TGGCAGGGTATCCGCCTGCTGCACTTAGCCACCTATACGGCAGGCGGCCTACCGCTGCAG
TTCCCCGATGACGTTAGGGATAAAGCCGCATTACTGCATTTTTATCAAAACTGGCAGCCG
CAATGGACTCCGGGCGCTAAGCGACTTTACGCTAACTCCAGCATTGGTCTGTTTGGCGAG
CTGGCGGTGAAACCCTCAGGAATGAGTTACGAAGAGGCAATGACCAGACGCGTCCTGCAA
CCATTAAAACTGGCGCATACCTGGATTACGGTTCCGCAGAACGAACAAAAAGATTATGCC
TGGGGCTATCGCGAAGGGAAGCCCGTACACGTTTCTCCGGGACAACTTGACGCCGAAGCC
TATGGCGTGAAATCCAGCGTTATTGATATGGCCCGCTGGGTTCAGGCCAACATGGATGCC
AGCCACGTTCAGGAGAAAACGCTCCAGCAGGGCATTGCGCTTGCGCAGTCTCGCTACTGG
CGTATTGGCGATATGTACCAGGGATTAGGCTGGGAGATGCTGAACTGGCCGCTGAAAGCT
GATTCGATCATCAACGGCAGCGACAGCAAAGTGGCATTGGCAGCGCTTCCCGCCGTTGAG
GTAAACCCGCCCGCCCCCGCAGTGAAAGCCTCATGGGTGCATAAAACGGGCTCCACTGGT
GGATTTGGCAGCTACGTAGCCTTCGTTCCAGAAAAAAACCTTGGCATCGTGATGCTGGCA
AACAAAAGCTATCCTAACCCTGTCCGTGTCGAGGCGGCCTGGCGCATTCTTGAAAAGCTG
CAA
>92__CMY_Bla__CMY-30__395 no;no;CMY-30;Bla;EF685372;1-1143;1143
ATGATGAAAAAATCGTTATGCTGCGCTCTGCTGCTGACAGCCTCTTTCTCCACATTTGCT
GCCGCAAAAACAGAACAACAGATTGCCGATATCGTTAATCGCACCATCACCCCGTTGATG
CAGGAGCAGGCTATTCCGGGTATGGCCGTTGCCGTTATCTACCAGGGAAAACCCTATTAT
TTCACCTGGGGTAAAGCCGATATCGCCAATAACCACCCAGTCACGCAGCAAACGCTGTTT
GAGCTAGGATCGGTTAGTAAGACGTTTAACGGCGTGTTGGGCGGCGATGCTATCGCCCGC
GGCGAAATTAAGCTCAGCGATCCGGTCACGAAATACTGGCCAGAACTGACAGGCAAACAG
TGGCAGGGTATCCGCCTGCTGCACTTAGCCACCTATACGGCAGGCGGCCTACCGCTGCAG
ATCCCCGATGACGTTAGGGATAAAGCCGCATTACTGCATTTTTATCAAAACTGGCAGCCG
CAATGGACTCCGGGCGCTAAGCGACTTTACGCTAACTCCAGCATTGGTCTGTTTGGCGCG
CTGGCGGTGAAACCCTCAGGAATGAGTTACGAAGAGGCAATGACCAGACGCGTCCTGCAA
CCATTAAAACTGGCGCATACCTGGATTACGGTTCCGCAGAACGAACAAAAAGATTATGCC
TGGGGCTATCGCGAAGGGAAGCCCGTACACGGTTCTCCGGGACAACTTGACGCCGAAGCC
TATGGCGTGAAATCCAGCGTTATTGATATGGCCCGCTGGGTTCAGGCCAACATGGATGCC
AGCCACGTTCAGGAGAAAACGCTCCAGCAGGGCATTGCGCTTGCGCAGTCTCGCTACTGG
CGTATTGGCGATATGTACCAGGGATTAGGCTGGGAGATGCTGAACTGGCCGCTGAAAGCT
GATTCGATCATCAACGGCAGCGACAGCAAAGTGGCATTGGCAGCGCTTCCCGCCGTTGAG
GTAAACCCGCCCGCCCCCGCAGTGAAAGCCTCATGGGTGCATAAAACGGGCTCCACTGGT
GGATTTGGCAGCTACGTAGCCTTCGTTCCAGAAAAAAACCTTGGCATCGTGATGCTGGCA
AACAAAAGCTATCCTAACCCTGTCCGTGTCGAGGCGGCCTGGCGCATTCTTGAAAAGCTG
CAA
>92__CMY_Bla__CMY-31__396 no;no;CMY-31;Bla;EF622224;1-1146;1146
ATGATGAAAAAATCGTTATGCTGCGCTCTGCTGCTGACAGCCTCTTTCTCCACATTTGCT
GCCGCAAAAACAGAACAACAGATTGCCGATATCGTTAATCGCACCATCACCCCGTTGATG
CAGGAGCAGGCTATTCCGGGTATGGCCGTTGCCGTTATCTACCAGGGAAAACCCTATTAT
TTCACCTGGGGTAAAGCCGATATCGCCAATAACCACCCAGTCACGCAGCAAACGCTGTTT
GAGCTAGGATCGGTTAGTAAGACGTTTAACGGCGTGTTGGGCGGCGATGCTATCGCCCGC
GGCGAAATTAAGCTCAGCGATCCGGTCACGAAATACTGGCCAGAACTGACAGGCAAACAG
TGGCAGGGTATCCGCCTGCTGCACTTAGCCACCTATACGGCAGGCGGCCTACCGCTGCAG
ATCCCCGATGACGTTAGGGATAAAGCCGCATTACTGCATTTTTATCAAAACTGGCAGCCG
CAATGGACTCCGGGCGCTAAGCGACTTTACGCTAACTCCAGCATTGGTCTGTTTGGCGCG
CTGGCGGTGAAACCCTCAGGAATGAGTTACGAAGAGGCAATGACCAGACGCGTCCTGCAA
CCATTAAAACTGGCGCATACCTGGATTACGGTTCCGCAGAACGAACAAAAAGATTATGCC
TGGGGCTATCGCGAAGGGAAGCCCGTACACGTTTCTCCGGGACGACTTGACGCCGAAGCC
TATGGCGTGAAATCCAGCGTTATTGATATGGCCCGCTGGGTTCAGGCCAACATGGATGCC
AGCCACGTTCAGGAGAAAACGCTCCAGCAGGGCATTGCGCTTGCGCAGTCTCGCTACTGG
CGTATTGGCGATATGTACCAGGGATTAGGCTGGGAGATGCTGAACTGGCCGCTGAAAGCT
GATTCGATCATCAACGGCAGCGACAGCAAAGTGGCATTGGCAGCGCTTCCCGCCGTTGAG
GTAAACCCGCCCGCCCCCGCAGTGAAAGCCTCATGGGTGCATAAAACGGGCTCCACTGGT
GGATTTGGCAGCTACGTAGCCTTCGTTCCAGAAAAAAACCTTGGCATCGTGATGCTGGCA
AACAAAAGCTATCCTAACCCTGTCCGTGTCGAGGCGGCCTGGCGCATTCTTGAAAAGCTG
CAATAA
>92__CMY_Bla__CMY-32__397 no;no;CMY-32;Bla;EU496815;1-1146;1146
ATGATGAAAAAATCGTTATGCTGCGCTCTGCTGCTGACAGCCTCTTTCTCCACATTTGCT
GCCGCAAAAACAGAACAACAGATTGCCGATATCGTTAATCGCACCATCACCCCGTTGATG
CAGGAGCAGGCTATTCCGGGTATGGCCGTTGCCGTTATCTACCAGGGAAAACCCTATTAT
TTCACCTGGGGTAAAGCCGATATCGCCAATAACCACCCAGTCACGCAGCAAACGCTGTTT
GAGCTAGGATCGGTTAGTAAGACGTTTAACGGCGTGTTGGGCGGCGATGCTATCGCCCGC
GGCGAAATTAAGCTCAGCGATCCGGTCACGAAATACTGGCCAGAACTGACAGGCAAACAG
TGGCAGGGTATCCGCCTGCTGCACTTAGCCACCTATACGGCAGGCGGCCTACCGCTGCAG
ATCCCCGATGACGTTAGGGATAAAGCCGCATTACTGCATTTTTATCAAAACTGGCAGCCG
CAATGGACTCCGGGCGCTAAGCGACTTTACGCTAACTCCAGCATTGGTCTGTTTGGCGCG
CTGGCGGTGAAACCCTCAGGAATGAGTTACGAAGAGGCAATGACCAGACGCGTCCTGCAA
CCATTAAAACTGGCGCATACCTGGATTACGGTTCCGCAGAACGAACAAAAAGATTATGCC
TGGGGCTATCGCGAAGGGAAGCCCGTACACGTTTCTCCGGAACAACTTGACGCCGAAGCC
TATGGCGTGAAATCCAGCGTTATTGATATGGCCCGCTGGGTTCAGGCCAACATGGATGCC
AGCCACGTTCAGGAGAAAACGCTCCAGCAGGGCATTGCGCTTGCGCAGTCTCGCTACTGG
CGTATTGGCGATATGTACCAGGGATTAGGCTGGGAGATGCTGAACTGGCCGCTGAAAGCT
GATTCGATCATCAACGGCAGCGACAGCAAAGTGGCATTGGCAGCGCTTCCCGCCGTTGAG
GTAAACCCGCCCGCCCCCGCAGTGAAAGCCTCATGGGTGCATAAAACGGGCTCCACTGGT
GGATTTGGCAGCTACGTAGCCTTCGTTCCAGAAAAAAACCTTGGCATCGTGATGCTGGCA
AACAAAAGCTATCCTAACCCTGTCCGTGTCGAGGCGGCCTGGCGCATTCTTGAAAAGCTG
CAATAA
>92__CMY_Bla__CMY-33__398 no;no;CMY-33;Bla;EU496816;1-1140;1140
ATGATGAAAAAATCGTTATGCTGCGCTCTGCTGCTGACAGCCTCTTTCTCCACATTTGCT
GCCGCAAAAACAGAACAACAGATTGCCGATATCGTTAATCGCACCATCACCCCGTTGATG
CAGGAGCAGGCTATTCCGGGTATGGCCGTTGCCGTTATCTACCAGGGAAAACCCTATTAT
TTCACCTGGGGTAAAGCCGATATCGCCAATAACCACCCAGTCACGCAGCAAACGCTGTTT
GAGCTAGGATCGGTTAGTAAGACGTTTAACGGCGTGTTGGGCGGCGATGCTATCGCCCGC
GGCGAAATTAAGCTCAGCGATCCGGTCACGAAATACTGGCCAGAACTGACAGGCAAACAG
TGGCAGGGTATCCGCCTGCTGCACTTAGCCACCTATACGGCAGGCGGCCTACCGCTGCAG
ATCCCCGATGACGTTAGGGATAAAGCCGCATTACTGCATTTTTATCAAAACTGGCAGCCG
CAATGGACTCCGGGCGCTAAGCGACTTTACGCTAACTCCAGCATTGGTCTGTTTGGCGCG
CTGGCGGTGAAACCCTCAGGAATGAGTTACGAAGAGGCAATGACCAGACGCGTCCTGCAA
CCATTAAAACTGGCGCATACCTGGATTACGGTTCCGCAGAACGAACAAAAAGATTATGCC
TGGGGCTATCGCGAAGGGAAGCCCGTACACGTTTCTCCGGGACAACTTGACGCCGAAGCC
TATGGCGTGAAATCCAGCGTTATTGATATGGCCCGCTGGGTTCAGGCCAACATGGATGCC
AGCCACGTTCAGGAGAAAACGCTCCAGCAGGGCATTGCGCTTGCGCAGTCTCGCTACTGG
CGTATTGGCGATATGTACCAGGGATTAGGCTGGGAGATGCTGAACTGGCCGCTGAAAGCT
GATTCGATCATCAACGGCAGCGACAGCAAAGTGGCAGCGCTTCCCGCCGTTGAGGTAAAC
CCGCCCGCCCCCGCAGTGAAAGCCTCATGGGTGCATAAAACGGGCTCCACTGGTGGATTT
GGCAGCTACGTAGCCTTCGTTCCAGAAAAAAACCTTGGCATCGTGATGCTGGCAAACAAA
AGCTATCCTAACCCTGTCCGTGTCGAGGCGGCCTGGCGCATTCTTGAAAAGCTGCAATAA
>92__CMY_Bla__CMY-34__399 no;no;CMY-34;Bla;EF394370;1-1146;1146
ATGATGAAAAAATCGTTATGCTGCGCTCTGCTGCTGACAGCCTCTTTCTCCACATTTGCT
GCCGCAAAAACAGAACAACAGATTGCCGATATCGTTAATCGCACCATCACCCCGTTGATG
CAGGAGCAGGCTATTCCGGGTATGGCCGTTGCCGTTATCTACCAGGGAAAACCCTATTAT
TTCACCTGGGGTAAAGCCGATATCGCCAATAACCACCCAGTCACGCAGCAAACGCTGTTT
GAGCTAGGATCGGTTAGTAAGACGTTTAACGGCGTGTTGGGCGGCGATGCTATCGCCCGC
GGCGAAATTAAGCTCAGCGATCCGGTCACGAAATACTGGCCAGAACTGACAGGCAAACAG
TGGCAGGGTATCAGCCTGCTGCACTTAGCCACCTATACGGCAGGCGGCCTACCGCTGCAG
ATCCCCGATGACGTTACGGATAAAGCCGCATTACTGCATTTTTATCAAAACTGGCAGCCG
CAATGGACTCCGGGCGCTAAGCGACTTTACGCTAACTCCAGCATTGGTCTGTTTGGCGCG
CTGGCGGTGAAACCCTCAGGAATGAGTTACGAAGAGGCAATGACCAGACGCGTCCTGCAA
CCATTAAAACTGGCGCATACCTGGATTACGGTTCCGCAGAACGAACAAAAAGATTATGCC
TGGGGCTATCGCGAAGGGAAGCCCGTACACGTTTCTCCGGGACAACTTGACGCCGAAGCC
TATGGCGTGAAATCCAGCGTTATTGATATGGCCCGCTGGGTTCAGGCCAACATGGATGCC
AGCCACGTTCAGGAGAAAACGCTCCAGCAGGGCATTGCGCTTGCGCAGTCTCGCTACTGG
CGTATTGGCGATATGTACCAGGGATTAGGCTGGGAGATGCTGAACTGGCCGCTGAAAGCT
GATTCGATCATCAACGGCAGCGACAGCAAAGTAGCATTGGCAGCGCTTCCCGCCGTTGAG
GTAAACCCGCCCGCCCCCGCAGTGAAAGCCTCATGGGTGCATAAAACGGGCTCCACTGGT
GGATTTGGCAGCTACGTAGCCTTCGTTCCAGAAAAAAACCTTGGCATCGTGATGCTGGCA
AACAAAAGCTATCCTAACCCTGTCCGTGTCGAGGCGGCCTGGCGCATTCTTGAAAAGCTG
CAATAA
>92__CMY_Bla__CMY-35__400 no;no;CMY-35;Bla;EF394371;1-1146;1146
ATGATGAAAAAATCGTTATGCTGCGCTCTGCTGCTGACAGCCTCTTTCTCCACATTTGCT
GCCGCAAAAACAGAACAACAGATTGCCGATATCGTTAATCGCACCATCACCCCGTTGATG
CAGGAGCAGGCTATTCCGGGTATGGCCGTTGCCGTTATCTACCAGGGAAAACCCTATTAT
TTCACCTGGGGTAAAGCCGATATCGCCAATAACCACCCAGTCACGCAGCAAACGCTGTTT
GAGCTAGGATCGGTTAGTAAGACGTTTAACGGCGTGTTGGGCGGCGATGCTATCGCCCGC
GGCGAAATTAAGCTCAGCGATCCGGTCACGAAATACTGGCCAGAACTGACAGGCAAACAG
TGGCAGGGTATCCGCCTGCTGCACTTAGCCACCTATACGGCAGGCGGCCTACCGCTGCAG
ATCCCCGATGACGTTAGGGATAAAGCCGCATTACTGCATTTTTATCAAAACTGGCAGCCG
CAATGGACTCCGGGCGCTAAGCGACTTTACGCTAACTCCAGCATTGGTCTGTTTGGCGCG
CTGGCGGTGAAACCCTCAGGAATGAGTTACGAAGAGGCAATGACCAGACGCGTCCTGCAA
CCATTAAAACTGGCGCATACATGGATTACAGTTCCGCAGAACGAACAAAAAGATTATGCC
TGGGGCTATCGCGAAGGGAAGGCTGTACACGTTTCTCCGGGACAACTTGACGCCGAAGCC
TATGGCGTGAAATCCAGTGTTATTGATATGGCCCGCTGGGTTCAGGTCAACATGGACGCC
AGCCGCGTTCAGGAGAAAACGCTCCAGCAGGGCATTGCGCTTGCGCAGTCTCGCTACTGG
CGTATTGGCGATATGTACCAGGGATTAGGCTGGGAGATGCTGAACTGGCCGCTGAAAGCT
GATTCAATCATCAACGGTAGCGACAGCAAAGTGGCATTGGCAGCGCTTCCCGCCGTTGAG
GTAAACCCGCCTGCCCCCGCAGTGAAAGCCTCATGGGTGCATAAAACGGGATCCACTGGA
GGATTTGGCAGCTACGTAGCCTTCGTTCCAGAAAAAAACCTTGGCATCGTGATGCTGGCA
AACAAAAGCTATCCTAACCCTGTCCGTGTCGAGGCGGCCTGGCGCATTCTTGAAAAGCTG
CAATAA
>92__CMY_Bla__CMY-36__401 no;no;CMY-36;Bla;EU331426;2375-3520;1146
ATGATGAAAAAATCGTTATGCTGCGCTCTGCTGCTGACAGCCTCTTTCTCCACATTTGCT
GCCGCAAAAACAGAACAACAGATTGCCGATATCGTTAATCGCACCATCACCCCGTTGATG
CAGGAGCAGGCTATTCCGGGTATGGCCGTTGCCGTTATCTACCAGGGAAAACCCTATTAT
TTCACCTGGGGTAAAGCCGATATCGCCAATAACCACCCAGTCACGCAGCAAACGCTGTTT
GAGCTAGGATCGGTTAGTAAGACGTTTAACGGCGTGTTGGGCGGCGACTGTATCGCCCGC
GGCGAAATTAAGCTCAGCGATCCGGTCACGAAATACTGGCCAGAACTGACAGGCAAACAG
TGGCAGGGTATCCGCCTGCTGCACTTAGCCACCTATACGGCAGGCGGCCTACCGCTGCAG
ATCCCCGATGACGTTAGGGATAAAGCCGCATTACTGCATTTTTATCAAAACTGGCAGCCG
CAATGGACTCCGGGCGCTAAGCGACTTTACGCTAACTCCAGCATTGGTCTGTTTGGCGCG
CTGGCGGTGAAACCTTCAGGAATGAGTTACGAAGAGGCAATGACCAGACGCGTCCTGCAA
CCATTAAAACTGGCGCATACCTGGATTACGGTTCCAGAGAACGAACAAAAAGATTATGCC
TGGGGCTATCGCGAAGGGAAGCCCGTACACGTTTCTCCGGGACAACTTGACGCCGAAGCC
TATGGCGTGAAATCCAGCGTTATTGATATGGCCCGCTGGGTTCAGGCCAACATGGATGCC
AGCCACGTTCAGGAGAAAACGCTCCAGCAGGGCATTGCGCTTGCACAGTCTCGCTACTGG
CGTATTGGCGATATGTACCAGGGATTAGGCTGGGAGATGCTGAACTGGCCGCTGAAAGCT
GATTCGATCATCAACGGCAGCGACAGCAAAGTGGCATTGGCAGCGCTTCCCGCCGTTGAG
GTAAACCCGCCCGCCCCCGCAGTGAAAGCCTCATGGGTGCATAAAACGGGCTCCACTGGT
GGATTTGGCAGCTACGTAGCCTTCGTTCCAGAAAAAAACCTTGGCATCGTGATGCTGGCA
AACAAAAGCTATCCTAACCCTGTCCGTGTCGAGGCGGCCTGGCGCATTCTTGAAAAGCTG
CAATAA
>92__CMY_Bla__CMY-37__402 no;no;CMY-37;Bla;AB280919;1-1146;1146
ATGATGAAAAAATCGTTATGCTGCGCTCTGCTGCTGACAGCCTCATTCTCCACGTTTGCC
GCCGCCAAAACAGAACAACAGATTGCCGATATCGTTAATCGCACCATCACCCCGTTGATG
CAGGAGCAGGCTATTCCGGGTATGGCCGTTGCCGTTATCTACCAGGGAAAACCCTATTAT
TTCACCTGGGGTAAAGCCGATATCGCCAATAACCACCCAGTCACGCAGCAAACGCTGTTT
GAGCTAGGGTCGGTCAGTAAGACGTTTAACGGCGTGTTGGGCGGCGATGCTATCGCCCGC
GGCGAAATTAAGCTCAGCGATCCGGTCACGAAATACTGGTCAGAACTGACAGGCAAACAG
TGGCAGGGTATCAGCCTGCTGCACTTAGCCACCTATACGGCAGGCGGCCTACCGCTGCAG
ATCCCCGATGACGTTACGGATAAAACCGCATTACTGCACTTTTATCAAAACTGGCAGCCT
CAATGGGCTCCGGGCGCTAAGAGACTTTACGCTAACTCCAGCATTGGTCTGTTTGGCGCG
CTGGCGGTGAAACCCTCAGGTATGAGCTACGAAGAGGCAATGACCAGACGCGTCCTGCAG
CCATTAAAACTGGCGCATACCTGGATTACAGTTCCGCAGAGCGAACAAAAAGATTATGCC
TGGGGCTATCGCGAAGGGAAGCCTGTACACGTTTCTCCGGGACAACTTGATGCCGAAGCC
TATGGCGTGAAATCCAGCGTTATTGATATGGCACGCTGGGTTCAGGCCAACATGGATGCC
AGCCGCGTTCAGGAGAAAACGCTCCAGCAGGGCATTGCGCTTGCGCAGTCTCGCTACTGG
CGTATTGGCGATATGTACCAGGGATTAGGCTGGGAGATGCTGAACTGGCCGCTGAAGGCT
GATTCGATCATCAACGGTAGCGACAGCAAAGTGGCATTGGCAGCGATTCCCGCCGTTGAG
GTAAACCCGCCCGCCCCGGCAGTGAAAGCCTCATGGGTGCATAAAACGGGATCCACTGGT
GGATTTGGCAGCTACGTTGCCTTCGTTCCAGAAAAAAACCTTGGCATCGTGATGCTGGCA
AACAAAAGCTATCCTAACCCTATCCGTGTCGAGGCGGCCTGGCGCATTCTTGAAAAGCTG
CAATAA
>92__CMY_Bla__CMY-38__403 no;no;CMY-38;Bla;AM931008;1-1146;1146
ATGATGAAAAAATCGTTATGCTGCGCTCTGCTGCTGACAGCCTCTTTCTCCACATTTGCT
GCCGCAAAAACAGAACAACAGATTGCCGATATCGTTAATCGCACCATCACCCCGTTGATG
CAGGAGCAGGCTATTCCGGGTATGGCCGTTGCCGTTATCTACCAGGGAAAACCCTATTAT
TTCACCTGGGGTAAAGCCGATATCGCCAATAACCACCCAGTCACGCAGCAAACGCTGTTT
GAGCTAGGATCGGTTAGTAAGACGTTTAACGGCGTGTTGGGCGGCGATGCTATCGCCCGC
GGCGAAATTAAGCTCAGCGATCCGGTCACGAAATACTGGCCAGAACTGACAGGCAAACAG
TGGCAGGGTATCCGCCTGCTGCACTTAGCCACCTATACGGCAGGCGGCCTACCGCTGCAG
ATCCCCGATGACGTTAGGGATAAAGCCGCATTACTGCATTTTTATCAAAACTGGCAGCCG
CAATGGACTCCGGGCGCTAAGCGACTTTACGCTAACTCCAGCATTGGTCTGTTTGGCGCG
CTGGCGGTGAAACCCTCAGGAATGAGTTACGAAGAGGCAATGACCAGACGCGTCCTGCAA
CCATTAAAACTGGCGCATACCTGGATTACGGTTCCGCAGAACGAACAAAAAGATTATGCC
CGGGGCTATCGCGAAGGGAAGCCCGTACACGTTTCTCCGGGACAACTTAACGCCGAAGCC
TATGGCGTGAAATCCAGCGTTATTGATATGGCCCGCTGGGTTCAGGCCAACATGGATGCC
AGCCACGTTCAGGAGAAAACGCTCCAGCAGGGCATTGCGCTTGCGCAGTCTCGCTACTGG
CGTATTGGCGATATGTACCAGGGATTAGGCTGGGAGATGCTGAACTGGCCGCTGAAAGCT
GATTCGATCATCAACGGCAGCGACAGCAAAGTGGCATTGGCAGCGCTTCCCGCCGTTGAG
GTAAACCCGCCCGCCCCCGCAGTGAAAGCCTCATGGGTGCATAAAACGGGCTCCACTGGT
GGATTTGGCAGCTACGTAGCCTTCGTTCCAGAAAAAAACCTTGGCATCGTGATGCTGGCA
AACAAAAACTATCCTAACCCTGTCCGTGTCGAGGCGGCCTGGCGCATTCTTGAAAAGCTG
CAATAA
>92__CMY_Bla__CMY-39__404 no;no;CMY-39;Bla;AB372224;1-1146;1146
ATGATGAAAAAATCGTTATGCTGCGCTCTGCTGCTGACAGCCCCTTTATCCACGTTTGCC
GCCGCCAAAACAGAACAACAGATTGCCGATATCGTTAATCGCACCATCACCCCGTTGATG
CAGGAGCAGGCTATTCCGGGTATGGCTGTTGCCGTTATCTACCAGGGAAAACCCTATTAT
TTCACCTGGGGTAAAGCCGATATCACCAATAACCACCCAGTCACGCAGCAAACTCTGTTT
GAGCTAGGGTCGGTCAGTAAGACGTTTAACGGCGTGTTGGGCGGCGATGCTATCGCCCGC
GGCGAAATTAAGCTCAGCGATCCGGTCACGAAATACTGGCCAGAACTGACAGGCAAACAG
TGGCAGGGTATCAGCCTGCTGCACTTAGCCACCTACACGGCAGGCGGCCTGCCGCTGCAG
ATCCCCGATGACGTTACGGATAAAGCCGCATTACTGCGTTTTTATCAAAACTGGCAGCCG
CAATGGGCCCCGGGCGCTAAGCGTCTTTACGCTAACTCCAGCATTGGTCTGTTTGGCGCG
CTGGCGGTGAAACCCTCAGGAATGAGTTACGAAGAGGCAATGACCAGACGCGTCCTGCAA
CCATTAAAACTGGCGCATACCTGGATTAAAGTTCCGCAAAGCGAACAAAAAGATTATGCC
TGGGGCTATCGCGAAGGGAAGGCTGTACACGTTTCTCCGGGACAACTTGACGCCGAAGCC
TATGGCGTGAAATCCAGCGTTATTGATATGGCCCGCTGGGTTCAGGTCAACATGGACGCC
AGCCGCGTTCAGGAGAAAACGCTCCAGCAGGGCATTGCGCTTGCGCAGTCTCGCTACTGG
CGTATTGGCGATATGTACCAGGGATTAGGCTGGGAGATGCTGAACTGGCCGCTGAAAGCT
GATTCAATCATCAACGGTAGCGACAGCAAAGTGGCATTGGCAGCGCTTCCCGCCGTTGAG
GTAAACCCGCCCGCCCCCGCAGTGAAAGCCTCATGGGTGCATAAAACGGGATCCACTGGA
GGATTTGGCAGCTACGTAGCCTTCGTTCCAGAAAAAAACCTTGGCATCGTGATGCTGGCA
AACAAAAGCTATCCTAACCCTGTCCGTGTCGAGGCGGCCTGGCGCATTCTTGAAAAGCTG
CAATAA
>92__CMY_Bla__CMY-4__374 no;no;CMY-4;Bla;AF420597;1-1146;1146
ATGATGAAAAAATCGTTATGCTGCGCTCTGCTGCTGACAGCCTCTTTCTCCACATTTGCT
GCCGCAAAAACAGAACAACAGATTGCCGATATCGTTAATCGCACCATCACCCCGTTGATG
CAGGAGCAGGCTATTCCGGGTATGGCCGTTGCCGTTATCTACCAGGGAAAACCCTATTAT
TTCACCTGGGGTAAAGCCGATATCGCCAATAACCACCCAGTCACGCAGCAAACGCTGTTT
GAGCTAGGATCGGTTAGTAAGACGTTTAACGGCGTGTTGGGCGGCGATGCTATCGCCCGC
GGCGAAATTAAGCTCAGCGATCCGGTCACGAAATACTGGCCAGAACTGACAGGCAAACAG
TGGCAGGGTATCCGCCTGCTGCACTTAGCCACCTATACGGCAGGCGGCCTACCGCTGCAG
ATCCCCGATGACGTTAGGGATAAAGCCGCATTACTGCATTTTTATCAAAACTGGCAGCCG
CAATGGACTCCGGGCGCTAAGCGACTTTACGCTAACTCCAGCATTGGTCTGTTTGGCGCG
CTGGCGGTGAAACCCTCAGGAATGAGTTACGAAGAGGCAATGACCAGACGCGTCCTGCAA
CCATTAAAACTGGCGCATACCTGGATTACGGTTCCGCAGAACGAACAAAAAGATTATGCC
AGGGGCTATCGCGAAGGGAAGCCCGTACACGTTTCTCCGGGACAACTTGACGCCGAAGCC
TATGGCGTGAAATCCAGCGTTATTGATATGGCCCGCTGGGTTCAGGCCAACATGGATGCC
AGCCACGTTCAGGAGAAAACGCTCCAGCAGGGCATTGCGCTTGCGCAGTCTCGCTACTGG
CGTATTGGCGATATGTACCAGGGATTAGGCTGGGAGATGCTGAACTGGCCGCTGAAAGCT
GATTCGATCATCAACGGCAGCGACAGCAAAGTGGCATTGGCAGCGCTTCCCGCCGTTGAG
GTAAACCCGCCCGCCCCCGCAGTGAAAGCCTCATGGGTGCATAAAACGGGCTCCACTGGT
GGATTTGGCAGCTACGTAGCCTTCGTTCCAGAAAAAAACCTTGGCATCGTGATGCTGGCA
AACAAAAGCTATCCTAACCCTGTCCGTGTCGAGGCGGCCTGGCGCATTCTTGAAAAGCTG
CAATAA
>92__CMY_Bla__CMY-40__405 no;no;CMY-40;Bla;EU515251;1-1146;1146
ATGATGAAAAAATCGTTATGCTGCGCTCTGCTGCTGACAGCCTCTTTCTCCACATTTGCT
GCCGCAAAAACAGAACAACAGATTGCCGATATCGTTAACCGCACCATCACACCGCTGATG
CAGGAGCAGGCTATTCCGGGTATGGCCGTTGCGGTTATCTACCAGGGAAAACCCTATTAT
TTTACCTGGGGTAAAGCCGATATCGCCAATAACCACCCAGTCACGCAGCAAACGCTGTTT
GAGCTAGGGTCGGTCAGTAAGACGTTTAACGGCGTGTTGGGCGGCGACGCTATCGCCCGC
GGCGAAATTAAGCTCAGCGATCCGGTCACGAAATACTGGCCAGAACTGACAGGCAAACAG
TGGCAGGGTATCAGTCTGCTGCACTTAGCCACCTATACGGCAGGCGGCCTACCGCTGCAG
ATCCCCGATGACGTTACGGATAAAGCCGCATTACTGCGCTTTTATCAAAACTGGCAACCA
CAATGGACTCCGGGCGCTAAGCGTCTTTACGCTAACTCCAGCATTGGTCTGTTTGGCACG
CTGGCGGTGAAACCCTCCGGTATGAGCTACGAAGAGGCGATGACCAGACGCGTTCTGCAG
CCATTAAAGCTGGCGCATACCTGGATTACGGTTCCACAGAGCGAACAAAAAGATTATGCC
TGGGGCTATCGCGAAGGGAAACCTGTACACGTTTCTCCGGGACAACTTGACGCCGAAGCC
TATGGCGTGAAATCCAGCGTTATCGATATGGCCCACTGGGTACAGGCCAACATGGACGCC
AGCCACGTTCAGGAGAAAACGCTCCAACAGGGCATTGAGCTTGCGCAGTCTCGCTACTGG
CGTATTGGCGATATGTACCAGGGATTAGGCTGGGAGATGCTGAACTGGCCGCTGAAAGCC
GATTCGATCATCAACGGCAGCGACAGCAAAGTAGCATTGGCAGCGCTTCCCGCCGTTGAG
GTAAACCCGCCCGCCCCCGCAGTGAAAGCCTCATGGGTGCATAAAACGGGCTACACTGGT
GGATTTGGCAGCTACGTAGCCTTCGTTCCAGAAAAAAACCTTGGCATCGTGATGCTGGCA
AACAAAAGCTATCCTAACCCTGTCCGTGTCGAGGCGGCCTGGCGCATTCTTGAAAAGCTG
CAATAA
>92__CMY_Bla__CMY-41__406 no;no;CMY-41;Bla;AB429270;15-1160;1146
ATGATGAAAAAATCGATATGCTGCGCGCTGCTGCTGACAGCCTCTTTCTCCACGTTTGCT
GCCACAAAAACAGAACAACAAATTGCCGATATCGTTAACCGCACCATCACACCACTGATG
CAGGAGCAGGCTATTCCGGGTATGGCCGTGGCGATTATCTACGAGGAGAAACCTTATTAC
TTTACCTGGGGTAAAGCCGATATCGCCAATAACCACCCAGTCACGCAGCAAACGCTGTTT
GAATTAGGGTCGGTCAGTAAGACGTTTAACGGCGTGTTGGGCGGCGACGCTATCGCCCGC
GGCGAAATTAAGCTCAGCGATCCGGTCACGAAATACTGGCCAGAACTGACAGGCAAACAG
TGGCGGGGTATCAGCCTGCTGCACTTAGCCACCTATACAGCGGGTGGCCTACCGCTGCAG
ATCCCCGATGAAGTTACGGATAAAGCCGCATTACTGCGCTTTTATCAAAACTGGCAACCA
CAATGGACTCCGGGCGCTAAGCGTCTTTACGCTAACTCCAGCATTGGTCTGTTTGGTGCG
CTGGCGGTGAAACCTTCAGGTATGAGCTACGAAGAGGCAATGACCAGACGCGTCCTGCAA
CCATTAAAACTGGCGCATACCTGGATTACGGTTCCGCAAAGCGAACAAAAAAATTATGCC
TGGGGCTATCGCGAAGGGAAGCCTGTACACGTTTCTCCGGGACAACTTGACGCCGAAGCC
TATGGCGTGAAATCCAGCGTTATCGATATGGCCCGCTGGGTTCAGGCCAACATGGACGCC
AGCCACGTTCAGGAGAAAACGCTCCAGCAGGGCATTGAGCTTGCGCAGTCTCGTTACTGG
CGTATTGGTGATATGTACCAGGGATTAGGCTGGGAGATGCTGAACTGGCCGCTGAAAGCT
GATTCGATCATCAACGGCAGCGACAGCAAAGTGGCATTGGCAGCGCTTCCCGCCGTTGAG
GTAAACCCGCCAGCACCTGCCGTGAAAGCCTCATGGGTGCATAAAACGGGATCCACAGGT
GGATTTGGCAGCTACGTTGCCTTCGTTCCAGAAAAAAACCTTGGCATAGTGATGCTGGCA
AACAAAAGCTACCCCAACCCGGCTCGCGTCGAGGCGGCCTGGCGCATTCTTGAAAAACTG
CAATAA
>92__CMY_Bla__CMY-42__407 no;no;CMY-42;Bla;HM146927;1-1146;1146
ATGATGAAAAAATCGTTATGCTGCGCTCTGCTGCTGACAGCCTCTTTCTCCACATTTGCT
GCCGCAAAAACAGAACAACAGATTGCCGATATCGTTAATCGCACCATCACCCCGTTGATG
CAGGAGCAGGCTATTCCGGGTATGGCCGTTGCCGTTATCTACCAGGGAAAACCCTATTAT
TTCACCTGGGGTAAAGCCGATATCGCCAATAACCACCCAGTCACGCAGCAAACGCTGTTT
GAGCTAGGATCGGTTAGTAAGACGTTTAACGGCGTGTTGGGCGGCGATGCTATCGCCCGC
GGCGAAATTAAGCTCAGCGATCCGGTCACGAAATACTGGCCAGAACTGACAGGCAAACAG
TGGCAGGGTATCCGCCTGCTGCACTTAGCCACCTATACGGCAGGCGGCCTACCGCTGCAG
ATCCCCGATGACGTTAGGGATAAAGCCGCATTACTGCATTTTTATCAAAACTGGCAGCCG
CAATGGACTCCGGGCGCTAAGCGACTTTACGCTAACTCCAGCATTGGTCTGTTTGGCGCG
CTGGCGGTGAAACCCTCAGGAATGAGTTACGAAGAGGCAATGACCAGACGCGTCCTGCAA
CCATTAAAACTGGCGCATACCTGGATTACGGTTCCGCAGAACGAACAAAAAGATTATGCC
TGGGGCTATCGCGAAGGGAAGCCCGTACACAGTTCTCCGGGACAACTTGACGCCGAAGCC
TATGGCGTGAAATCCAGCGTTATTGATATGGCCCGCTGGGTTCAGGCCAACATGGATGCC
AGCCACGTTCAGGAGAAAACGCTCCAGCAGGGCATTGCGCTTGCGCAGTCTCGCTACTGG
CGTATTGGCGATATGTACCAGGGATTAGGCTGGGAGATGCTGAACTGGCCGCTGAAAGCT
GATTCGATCATCAACGGCAGCGACAGCAAAGTGGCATTGGCAGCGCTTCCCGCCGTTGAG
GTAAACCCGCCCGCCCCCGCAGTGAAAGCCTCATGGGTGCATAAAACGGGCTCCACTGGT
GGATTTGGCAGCTACGTAGCCTTCGTTCCAGAAAAAAACCTTGGCATCGTGATGCTGGCA
AACAAAAGCTATCCTAACCCTGTCCGTGTCGAGGCGGCCTGGCGCATTCTTGAAAAGCTG
CAATAA
>92__CMY_Bla__CMY-43__408 no;no;CMY-43;Bla;FJ360626;1-1146;1146
ATGATGAAAAAATCGTTATGCTGCGCTCTGCTGCTGACAGCCTCTTTCTCCACATTTGCT
GCCGCAAAAACAGAACAACAGATTGCCGATATCGTTAATCGCACCATCACCCCGTTGATG
CAGGAGCAGGCTATTCCGGGTATGGCCGTTGCCGTTATCTACCAGGGAAAACCCTATTAT
TTCACCTGGGGTAAAGCCGATATCGCCAATAACCACCCAGTCACGCAGCAAACGCTGTTT
GAGCTAGGATCGGTTAGTAAGACGTTTAACGGCGTGTTGGGCGGCGATGCTATCGCCCGC
GGCGAAATTAAGCTCAGCGATCCGGTCACGAAATACTGGCCAGAACTGACAGGCAAACAG
TGGCAGGGTATCCGCCTGCTGCACTTAGCCACCTATACGGCAGGCGGCCTACCGCTGCAG
ATCCCCGATGACGTTAGGGATAAAGCCGCATTACTGCATTTTTATCAAAACTGGCAGCCG
CAATGGACTCCGGGCGCTAAGCGACTTTACGCTAACTCCAGCATTGGTCTGTTTGCCGCG
CTGGCGGTGAAACCCTCAGGAATGAGTTACGAAGAGGCAATGACCAGACGCGTCCTGCAA
CCATTAAAACTGGCGCATACCTGGATTACGGTTCCGCAGAACGAACAAAAAGATTATGCC
TGGGGCTATCGCGAAGGGAAGCCCGTACACGTTTCTCCGGGACAACTTGACGCCGAAGCC
TATGGCGTGAAATCCAGCGTTATTGATATGGCCCGCTGGGTTCAGGCCAACATGGATGCC
AGCCACGTTCAGGAGAAAACGCTCCAGCAGGGCATTGCGCTTGCGCAGTCTCGCTACTGG
CGTATTGGCGATATGTACCAGGGATTAGGCTGGGAGATGCTGAACTGGCCGCTGAAAGCT
GATTCGATCATCAACGGCAGCGACAGCAAAGTGGCATTGGCAGCGCTTCCCGCCGTTGAG
GTAAACCCGCCCGCCCCCGCAGTGAAAGCCTCATGGGTGCATAAAACGGGCTCCACTGGT
GGATTTGGCAGCTACGTAGCCTTCGTTCCAGAAAAAAACCTTGGCATCGTGATGCTGGCA
AACAAAAGCTATCCTAACCCTGTCCGTGTCGAGGCGGCCTGGCGCATTCTTGAAAAGCTG
CAATAA
>92__CMY_Bla__CMY-44__409 no;no;CMY-44;Bla;FJ437066;1-1134;1134
ATGATGAAAAAATCGTTATGCTGCGCTCTGCTGCTGACAGCCTCTTTCTCCACATTTGCT
GCCGCAAAAACAGAACAACAGATTGCCGATATCGTTAATCGCACCATCACCCCGTTGATG
CAGGAGCAGGCTATTCCGGGTATGGCCGTTGCCGTTATCTACCAGGGAAAACCCTATTAT
TTCACCTGGGGTAAAGCCGATATCGCCAATAACCACCCAGTCACGCAGCAAACGCTGTTT
GAGCTAGGATCGGTTAGTAAGACGTTTAACGGCGTGTTGGGCGGCGATGCTATCGCCCGC
GGCGAAATTAAGCTCAGCGATCCGGTCACGAAATACTGGCCAGAACTGACAGGCAAACAG
TGGCAGGGTATCCGCCTGCTGCACTTAGCCACCTATACGGCAGGCGGCCTACCGCTGCAG
ATCCCCGATGACGTTAGGGATAAAGCCGCATTACTGCATTTTTATCAAAACTGGCAGCCG
CAATGGACTCCGGGCGCTAAGCGACTTTACGCTAACTCCAGCATTGGTCTGTTTGGCGCG
CTGGCGGTGAAACCCTCAGGAATGAGTTACGAAGAGGCAATGACCAGACGCGTCCTGCAA
CCATTAAAACTGGCGCATACCTGGATTACGGTTCCGCAGAACGAACAAAAAGATTATGCC
TGGGGCTATCGCGAAGGGAAGCCCGTACACGTTTCTCCGGGACAACTTGACGCCGAAGCC
TATGGCGTGAAATCCAGCGTTATTGATATGGCCCGCTGGGTTCAGGCCAACATGGATGCC
AGCCACGTTCAGGAGAAAACGCTCCAGCAGGGCATTGCGCTTGCGCAGTCTCGCTACTGG
CGTATTGGCGATATGTACCAGGGATTAGGCTGGGAGATGCTGAACTGGCCGCTGAAAGCT
GATTCGATCATCAACGGCAGCGACAGCAAAGTGGCACCCGCCGTTGAGGTAAACCCGCCC
GCCCCCGCAGTGAAAGCCTCATGGGTGCATAAAACGGGCTCCACTGGTGGATTTGGCAGC
TACGTAGCCTTCGTTCCAGAAAAAAACCTTGGCATCGTGATGCTGGCAAACAAAAGCTAT
CCTAACCCTGTCCGTGTCGAGGCGGCCTGGCGCATTCTTGAAAAGCTGCAATAA
>92__CMY_Bla__CMY-45__410 no;no;CMY-45;Bla;FN546177;1-1146;1146
ATGATGAAAAAATCGTTATGCTGCGCTCTGCTGCTGACAGCCTCTTTCTCCACATTTGCT
GCCGCAAAAACAGAACAACAGATTGCCGATATCGTTAATCGCACCATCACCCCGTTGATG
CAGGAGCAGGCTATTCCGGGTATGGCCGTTGCCGTTATCTACCAGGGAAAACCCTATTAT
TTCACCTGGGGTAAAGCCGATATCGCCAATAACCACCCAGTCACGCAGCAAACGCTGTTT
GAGCTAGGATCGGTTAGTAAGACGTTTAACGGCGTGTTGGGCGGCGATGCTATCGCCCGC
GGCGAAATTAAGCTCAGCGATCCGGTCACGAAATACTGGCCAGAACTGACAGGCAAACAG
TGGCAGGGTATCCGCCTGCTGCACTTAGCCACCTATACGGCAGGCGGCCTACCGCTGAAG
ATCCCCGATGACGTTAGGGATAAAGCCGCATTACTGCATTTTTATCAAAACTGGCAGCCG
CAATGGACTCCGGGCGCTAAGCGACTTTACTCTAACTCCAGCATTGGTCTGTTTGGCGCG
CTGGCGGTGAAACCCTCAGGAATGAGTTACGAAGAGGCAATGACCAGACGCGTCCTGCAA
CCATTAAAACTGGCGCATACCTGGATTACGGTTCCGCAGAACGAACAAAAAGATTATGCC
CGGGGCTATCGCGAAGGGAAGCCCGTACACGTTTCTCCGGGACAACTTGACGCCGAAGCC
TATGGCGTGAAATCCAGCGTTATTGATATGGCCCGCTGGGTTCAGGCCAACATGGATGCC
AGCCACGTTCAGGAGAAAACGCTCCAGCAGGGCATTGCGCTTGCGCAGTCTCGCTACTGG
CGTATTGGCGATATGTACCAGGGATTAGGCTGGGAGATGCTGAACTGGCCGCTGAAAGCT
GATTCGATCATCAACGGCAGCGACAGCAAAGTGGCATTGGCAGCGCTTCCCGCCGTTGAG
GTAAACCCGCCCGCCCCCGCAGTGAAAGCCTCATGGGTGCATAAAACGGGCTCCACTGTT
GGATTTGGCAGCTACGTAGCCTTCGTTCCAGAAAAAAACCTTGGCATCGTGATGCTGGCA
AACAAAAGCTATCCTAACCCTGTCCGTGTCGAGGCGGCCTGGCGCATTCTTGAAAAGCTG
CAATAA
>92__CMY_Bla__CMY-46__411 no;no;CMY-46;Bla;FN556186;1-1146;1146
ATGATGAAAAAATCGTTATGCTGCGCTCTGCTGCTGACAGCCTCATTCTCCACGTTTGCC
GCCGCCAAAACAGAACAACAGATTGCCGATATCGTTAATCGCACCATCACCCCGTTGATG
CAGGAGCAGGCTATTCCGGGTATGGCTGTTGCCGTTATCTACCAGGGAAAACCCTATTAT
TTCACCTGGGGTAAAGCCGATATCACCAATAACCACCCAGTCACGCAGCAAACTCTGTTT
GAGCTAGGGTCGGTCAGTAAGACGTTTAACGGCGTGTTGGGCGGCGATGCTATCGCCCGC
GGCGAAATTAAGCTCAGCGATCCGGTCACGAAATACTGGCCAGAACTGACAGGCAAACAG
TGGCAGGGTATCAGCCTGCTGCACTTAGCCACCTACACGGCAGGCGGCCTGCCGCTGCAG
ATCCCCGATGACGTTACGGATAAAGCCGCATTACTGCGTTTTTATCAAAACTGGCAGCCG
CAATGGGCCCCGGGCGCTAAGCGTCTTTACGCTAACTCCAGCATTGGTCTGTTTGGCGCG
CTGGCGGTGAAACCCTCAGGAATGAGTTACGAAGAGGCAATGACCAGACGCGTCCTGCAA
CCATTAAAACTGGCGCATACCTGGATTACAGTTCCGAAGAACGAACAAAAAGATTATGCC
TGGGGCTATCGCGAAGGGAAGGCTGTACACGTTTCTCCGGGACAACTTGACGCCGAAGCC
TATGGCGTGAAATCCAGCGTTATTGATATGGCCCGCTGGGTTCAGGTCAACATGGACGCC
AGCCGCGTTCAGGAGAAAACACTCCAGCAGGGCATTGCGCTTGCGCAGTCTCGCTACTGG
CGTATTGGCGATATGTACCAGGGATTAGGCTGGGAGATGCTGAACTGGCCGCTGAAAGCT
GATTCGATCATCAACGGTAGCGACAGCAAAGTGGCATTGGCAGCGCTTCCCGCCGTTGAG
GTAAACCCGCCCGCCCCCGCAGTGAAAGCCTCATGGGTGCATAAAACGGGATCCACTGGA
GGATTTGGCAGCTACGTAGCCTTCGTTCCAGAAAAAAACCTTGGCATCGTGATGCTGGCA
AACAAAAGCTATCCTAACCCTGTCCGTGTCGAGGCGGCCTGGCGCATTCTTGAAAAGCTG
CAATAA
>92__CMY_Bla__CMY-47__412 no;no;CMY-47;Bla;HM046998;1040-2185;1146
ATGATGAAAAAATCGATATGCTGCGCGCTGCTGCTGACAGCCTCTTTCTCCACGTTTGCT
GCCGCAAAAACAGAACAACAAATTGCCGATATCGTTAACCGCACCATCACACCACTGATG
CAGGAGCAGGCTATTCCGGGTATGGCCGTGGCGATTATCTACGAGGGGAAACCTTATTAC
TTTACCTGGGGTAAAGCCGATATCGCCAATAACCACCCAGTCACGCAGCAAACGCTGTTT
GAATTAGGGTCGGTCAGTAAGACGTTTAACGGCGTGTTGGGCGGCGACGCTATCGCCCGC
GGCGAAATTAAGCTCAGCGATCCGGTCACGAAATACTGGCCAGAACTGACAGGCAAACAG
TGGCGAGGTATCAGCCTGCTGCACTTAGCCACCTATACAGCGGGTGGCCTGCCGCTGCAG
ATCCCCGATGAAGTTACGGATAAAGCCGAATTACTGCGCTTTTATCAAAACTGGCAACCA
CAATGGACTCCGGGCGCTAAGCGTCTTTACGCTAACTCCAGCATTGGTCTGTTTGGTGCG
TTGGTGGTAAAACCTTCAGGTATGAGCTACGAAGAGGCAATGACCAGACGCGTCCTGCAA
CCATTAAAACTGGCGCATACCTGGATTACGGTTCCGCAAAGCGAACAAAAAAATTATGCC
TGGGGCTATCGCGAAGGGAAGCCTGTACACGTTTCTCCGGGACAACTTGACGCCGAAGCC
TATGGCGTGAAATCCAGCGTTATCGATATGGCCCGCTGGGTTCAGGCCAACATGGACGCC
AGCCACGTTCAGGAGAAAACGCTCCAGCAGGGCATTGAGCTTGCGCAGTCTCGCTACTGG
CGTATTGGTGATATGTACCAGGGATTAGGCTGGGAGATGCTGAACTGGCCGCTGAAAGCT
GATTCGATCATCAACGGCAGCGACAGCAAAGTGGCATTGGCAGCGCTTCCCGCCGTTGAG
GTAAACCCGCCAGCACCTGCCGTGAAAGCCTCATGGGTGCATAAAACGGGATCCACAGGT
GGATTTGGCAGCTACGTTGCCTTCGTTCCAGAAAAAAACCTTGGCATAGTGATGCTGGCA
AACAAAAGCTATCCTAACCCGGCTCGCGTAGAGGCGGCCTGGCGCATTCTTGAAAAACTG
CAATAA
>92__CMY_Bla__CMY-48__413 no;no;CMY-48;Bla;HM569226;1040-2185;1146
ATGATGAAAAAATCGATATGCTGCGCGCTGCTGCTGACAGCCTCTTTCTCCACGTTTGCT
GCCGCAAAAACAGAACAACAAATTGCCGATATCGTTAACCGCACCATCACACCACTGATG
CAGGAGCAGGCTATTCCGGGTATGGCCGTGGCGATTATCTACGAGGGGAAACCTTATTAC
TTTACCTGGGGTAAAGCCGATATCGCCAATAACCACCCAGTCACGCAGCAAACGCTGTTT
GAGCTAGGGTCGGTCAGTAAGACGTTTAACGGCGTGTTGGGCGGCGACGCTATCGCCCGC
GGCGAAATTAAGCTCAGCGATCCGGTCACGAAATACTGGCCAGAACTGACAGGCAAACAG
TGGCGGGGTATCAGCCTGCTGCACTTAGCCACCTATACAGCGGGTGGCCTGCCGCTGCAG
ATCCCCGATGACGTTACGGATAAAGCCGCATTACTGCGCTTTTATCAAAACTGGCAACCA
CAATGGACTCCGGGCGCTAAGCGTCTTTACGCTAACTCCAGCATTGGTCTGTTTGGTGCG
CTGGCGGTGAAACCTTCAGGTATGAGCTACGAAGAGGCAATGACCAGACGCGTCCTGCAA
CCATTAAAACTGGCGCATACCTGGATTACGGTTCCGCAAAGCGAACAAAAAAATTATGCC
TGGGGCTATCGCGAAGGGAAGCCTGTACACGTTTCTCCGGGACAACTTGACGCCGAAGCC
TATGGCGTGAAATCCAGCGTTATCGATATGGCCCGCTGGGTTCAGGCCAACATGGACGCC
AGCCACGTTCAGGAGAAAACGCTCCAGCAGGGCATTGAGCTTGCGCAGTCTCGTTACTGG
CGTATTGGTGATATGTACCAGGGATTAGGCTGGGAGATGCTGAACTGGCCGCTGAAAGCT
GATTCGATCATCAACGGCAGCGACAGCAAAGTGGCATTGGCAGCGCTTCCCGCCGTTGAG
GTAAACCCGCCAGCACCTGCCGTGAAAGCCTCATGGGTGCATAAAACGGGATCCACAGGT
GGATTTGGCAGCTACGTTGCCTTCGTTCCAGAAAAAAACCTTGGCATAGTGATGCTGGCA
AACAAAAGCTATCCTAACCCGGCTCGCGTAGAGGCGGCCTGGCGCATTCTTGAAAAACTG
CAATAA
>92__CMY_Bla__CMY-49__414 no;no;CMY-49;Bla;GQ402541;1-1146;1146
ATGATGAAAAAATCGTTATGCTGCGCTCTGCTGCTGACAGCCTCATTCTCCACGTTTGCC
GCCGCCAAAACAGAACAACAGATTGCCGATATCGTTAATCGCACCATCACCCCGTTGATG
CAGGAGCAGGCTATTCCGGGTATGGCCGTTGCCATTATCTACCAGGGAAAACCCTATTAT
TTCACCTGGGGTAAAGCCGATATCGCCAATAACCACCCAGTCACGCAGCAAACGCTGTTT
GAGCTAGGGTCGGTCAGTAAGACGTTTAACGGCGTGTTGGGCGGCGATGCTATCGCCCGC
GGCGAAATTAAGCTCAGCGATCCGGTCACGAAATACTGGCCAGAACTGACAGGCAAACAG
TGGCAGGGTATCAGCCTGCTGCACTTAGCCACCTATACGGCAGGCGGCCTACCGCTGCAG
ATCCCCGATGACGTTACAGATAAAGCCGCATTACTGCGTTTTTATCAAAACTGGCAGCCG
CAATGGACTCCGGGCGCTAAGCGTCTTTACGCTAACTCCAGCATTGGTCTGTTTGGCGCG
CTGGCGGTGAAACCCTCAGGAATGAGTTACGAAGAGGCAATGACCAGACGCGTCCTGCAA
CCATTAAAACTGGCGCATACCTGGATTACAGTTCCGCAGAACGAACAAAAAGATTATGCC
TGGGGCTATCGCGAAGGGAAGCCCGTACACGTTACTCCTGGACAACTTGACGCCGAAGCC
TATGGCGTGAAATCCAACGTTACCGATATGGCCCGTTGGATTCAGGTCAACATGGACGCC
AGCCGCGTTCAGGAGAAAACGCTCCAGCAGGGCATTGCGCTTGCGCAGTCTCGCTACTGG
CGTATTGGCGATATGTACCAGGGATTAGGCTGGGAGATGCTGAACTGGCCGCTGAAAGCT
GATTCGATCATCAACGGTAGTGACAGCAAAGTGGCATTGGCAGCGCTTCACACCGTTGAG
GTAAACCCGCCCGCCCCGGCAGTGAAAGCCTCATGGGTGCATAAAACGGGATCCACTGGA
GGATTTGGCAGCTACGTAGCCTTCATTCCAGAAAAAAACCTTGGCATCGTGATGCTGGCA
AACAAAAGCTATCCTAACCCTGTCCGTGTCGAGGCGGCCTGGCGCATTCTTGAAAAGCTG
CAATAA
>92__CMY_Bla__CMY-5__375 no;no;CMY-5;Bla;Y17716;2374-3519;1146
ATGATGAAAAAATCGTTATGCTGCGCTCTGCTGCTGACAGCCTCTTTCTCCACATTTGCT
GCCGCAAAAACAGAACAACAGATTGCCGATATCGTTAATCGCACCATCACCCCGTTGATG
CAGGAGCAGGCTATTCCGGGTATGGCCGTTGCCGTTATCTACCAGGGAAAACCCTATTAT
TTCACCTGGGGTAAAGCCGATATCGCCAATAACCACCCAGTCACGCAGCAAACGCTGTTT
GAGCTAGGATCGGTTAGTAAGACGTTTAACGGCGTGTTGGGCGGCGATGCTATCGCCCGC
GGCGAAATTAAGTTCAGCGATCCGGTCACGAAATACTGGCCAGAACTGACAGGCAAACAG
TGGCAGGGTATCCGCCTGCTGCACTTAGCCACTTATACGGCAGGCGGCCTACCGCTGCAG
ATCCCCGATGACGTTAGGGATAAAGCCGCATTACTGCATTTTTATCAAAACTGGCAGCCG
CAATGGACTCCGGGCGCTAAGCGACTTTACGCTAACTCCAGCATTGGTCTGTTTGGCGCG
CTGGCGGTGAAACCCTCAGGAATGAGTTACGAAGAGGCAATGACCAGACGCGTCCTGCAA
CCATTAAAACTGGCGCATACCTGGATTACGGTTCCGCAGAACGAACAAAAAGATTATGCC
TGGGGCTATCGCGAAGGGAAGCCCGTACACGTTTCTCCGGGACAACTTGACGCCGAAGCC
TATGGCGTGAAATCCAGCGTTATTGATATGGCCCGCTGGGTTCAGGCCAACATGGATGCC
AGCCACGTTCAGGAGAAAACGCTCCAGCAGGGCATTGCGCTTGCGCAGTCTCGCTACTGG
CGTATTGGCGATATGTACCAGGGATTAGGCTGGGAGATGCTGAACTGGCCGCTGAAAGCT
GATTCGATCATCAACGGCAGCGACAGCAAAGTGGCATTGGCAGCGCTTCCCGCCGTTGAG
GTAAACCCGCCCGCCCCCGCAGTGAAAGCCTCATGGGTGCATAAAACGGGCTCCACTGGT
GGATTTGGCAGCTACGTAGCCTTCGTTCCAGAAAAAAACCTTGGCATCGTGATGCTGGCA
AACAAAAGCTATCCTAACCCTGTCCGTGTCGAGGCGGCCTGGCGCATTCTTGAAAAGCTG
CAATAA
>92__CMY_Bla__CMY-50__415 no;no;CMY-50;Bla;FN645444;1-1146;1146
ATGATGAAAAAATCGTTATGCTGCGCGCTGCTGCTGACAGCCTCTTTCTCCACGTTTGCT
GCCGCAAAAACAGAACAACAAATTGCCGATATCGTTAACCGCACCATCACACCACTGATG
CAGGAGCAGGCTATTCCGGGTATGGCCGTGGCGATTATCTACGAGGGGAAACCTTATTAC
TTTACCTGGGGTAAAGCCGATATCGCCAATAACCACCCAGTCACGCAGCAAACGCTGTTT
GAGTTAGGGTCGGTCAGTAAGACGTTTAACGGCGTGTTGGGCGGCGACGCTATCGCCCGC
GGCGAAATTAAGCTCAGCGACCCGGTCACGAAATACTGGCCAGAACTGACAGGCAAACAG
TGGCGGGGTATCAGCCTGCTACACTTAGCCACCTATACAGCGGGTGGCCTGCCGCTGCAG
ATCCCCGATGAAGTTACGGATAAAGCCGCATTACTGCGCTTTTATCAAAACTGGCAACCA
CAATGGACTCCGGGCGCTAAGCGTCTTTACGCTAACTCCAGCATTGGTCTGTTTGGTGCG
CTGGCGGTGCAACCTTCAGGTATGAGCTACGAAGAGGCAATGACCAGACGCGTCCTGCAA
CCATTAAAACTGGCGCATACCTGGATTACGGTTCCGCAAAGCGAACAAAAAAATTATGCC
TGGGGCTATCGCGAAGGGAAGCCTGTACACGTTTCTCCGGGACAACTTGACGCCGAAGCC
TATGGCGTGAAATCCAGCGTTATCGATATGGCCCGCTGGGTTCAGGCCAACATGGACGCC
AGCCACGTTCAGGAGAAAACGCTCCAGCAGGGCATTGAGCTTGCGCAGTCTCGCTACTGG
TGTATTGGTGATATGTACCAGGGATTAGGCTGGGAGATGCTGAACTGGCCGCTGAAAGCT
GATTCGATCATCAACGGCAGCGACAGCAAAGTGGCATTGGCAGCGCTTCCCGCCGTTGAG
GTAAACCCGCCAGCACCTGCCGTGAAAGCCTCATGGGTGCATAAAACAGGATCCACAGGC
GGATTTGGCAGCTACGTTGCCTTCGTTCCAGAAAAAAACCTTGGCATCGTAATGTTGGCA
AACAAAAGCTACCCTAACCCGGTCCGCGTAGAGGCGGCCTGGCGCATTCTTGAAAAGCTG
CAATAA
>92__CMY_Bla__CMY-51__416 no;no;CMY-51;Bla;JQ733571;1028-2173;1146
ATGATGAAAAAATCGATATGCTGCGCGCTGCTGCTGACAGCCTCTTTCTCCACGTTTGCT
GCCGCAAAAACAGAACAACAAATTGCCGATATCGTTAACCGCACCATCACACCACTGATG
CAGGAGCAGGCTATTCCGGGCATGGCCGTGGCAATTATCTACGAGGGGAAACCTTATTAC
TTTACCTGGGGTAAAGCCGATATCGCCAATAACCACCCAGTCACGCAGCAAACGCTGTTT
GAGTTAGGGTCGGTCAGTAAGACGTTTAACGGCGTGTTGGGCGGCGACGCTATCGCCCGC
GGCGAAATTAAGCTCAACGACCCGGTCACGAAATACTGGCCAGAACTGACAGGCAAACAG
TGGCGGGGTATCAGCCTGCTACACTTAGCCACCTATACAGCGGGTGGCCTGCCGCTGCAG
ATCCCCGATGACGTTACGGATAAAGCCGCATTACTGCGCTTTTATCAAAACTGGCAACCA
CAATGGACTCCGGGCGCTAAGCGTCTTTACGCTAACTCCAGCATTGGTCTGTTTGGTGCG
CTGGCGGTGCAACCTTCAGGTATGAGCTACGAAGAGGCAATGACCAGACGCGTCCTGCAA
CCATTAAAACTGGCGCATACCTGGATTACGGTTCCGCAAAGCGAACAAAAAAATTATGCC
TGGGGCTATCGCGAAGGGAAGCCTGTACACGTTTCTCCGGGACAACTTGACGCCGAAGCC
TATGGCGTGAAATCCAGCGTTATCGATATGGCCCGCTGGGTTCAGGCCAACATGGACGCC
AGCCACGTTCAGGAGAAAACGCTCCAGCAGGGCATTGAGCTTGCGCAGTCTCGCTACTGG
CGTATTGGTGATATGTACCAGGGATTAGGCTGGGAGATGCTGAACTGGCCGCTGAAAGCT
GATTCGATCATCAACGGCAGCGACAGCAAAGTGGCATTGGCAGCGCTTCCCGCCGTTGAG
GTAAACCCGCCAGCACCTGCCGTGAAAGCCTCATGGGTGCATAAAACGGGATCCACAGGT
GGATTTGGCAGCTACGTTGCCTTCGTTCCAGAAAAAAACCTTGGCATAGTGATGCTGGCA
AACAAAAGCTATCCTAACCCGGCTCGCGTAGAGGCGGCCTGGCGCATTCTTGAAAAACTG
CAATAA
>92__CMY_Bla__CMY-53__417 no;no;CMY-53;Bla;HQ336940;1-1146;1146
ATGATGAAAAAATCGTTATGCTGCGCTCTGCTGCTGACAGCCTCTTTCTCCACATTTGCT
GCCGCAAAAACAGAACAACAGATTGCCGATATCGTTAATCGCACCATCACCCCGTTGATG
CAGGAGCAGGCTATTCCGGGTATGGCCGTTGCCGTTATCTACCAGGGAAAACCCTATTAT
TTCACCTGGGGTAAAGCCGATATCGCCAATAACCACCCAGTCACGCAGCAAACGCTGTTT
GAGCTAGGATCGGTTAGTAAGACGTTTAACGGCGTGTTGGGCGGCGATGCTATCGCCCGC
GGCGAAATTAAGCTCAGCGATCCGGTCACGAAATACTGGCCAGAACTGACAGGCAAACAG
TGGCAGGGTATCTGCCTGCTGCACTTAGCCACCTATACGGCAGGCGGCCTACCGCTGCAG
ATCCCCGATGACGTTAGGGATAAAGCCGCATTACTGCATTTTTATCAAAACTGGCAGCCG
CAATGGACTCCGGGCGCTAAGCGACTTTACGCTAACTCCAGCATTGGTCTGTTTGGCGCG
CTGGCGGTGAAACCCTCAGGAATGAGTTACGAAGAGGCAATGACCAGACGCGTCCTGCAA
CCATTAAAACTGGCGCATACCTGGATTACGGTTCCGCAGAACGAACAAAAAGATTATGCC
TGGGGCTATCGCGAAGGGAAGCCCGTACACGTTTCTCCGGGACAACTTGACGCCGAAGCC
TATGGCGTGAAATCCAGCGTTATTGATATGGCCCGCTGGGTTCAGGCCAACATGGATGCC
AGCCACGTTCAGGAGAAAACGCTCCAGCAGGGCATTGAGCTTGCGCAGTCTCGCTACTGG
CGTATTGGCGATATGTACCAGGGATTAGGCTGGGAGATGCTGAACTGGCCGCTGAAAGCT
GATTCGATCATCAACGGCAGCGACAGCAAAGTGGCATTGGCAGCGCTTCCCGCCGTTGAG
GTAAACCCGCCCGCCCCCGCAGTGAAAGCCTCATGGGTGCATAAAACGGGCTCCACTGGT
GGATTTGGCAGCTACGTAGCCTTCGTTCCAGAAAAAAACCTTGGCATCGTGATGCTGGCA
AATAAAAGCTATCCTAACCCTGCCCGCGTCGAGGCGGCCTGGCGTATTCTTGAAAAACTG
CAATAA
>92__CMY_Bla__CMY-54__418 no;no;CMY-54;Bla;HM544039;1-1152;1152
ATGATGAAAAAATCGTTATGCTGCGCTCTGCTGCTGACAGCCTCTTTCTCCACATTTGCT
GCCGCAAAAACAGAACAACAGATTGCCGATATCGTTAATCGCACCATCACCCCGTTGATG
CAGGAGCAGGCTATTCCGGGTATGGCCGTTGCCGTTATCTACCAGGGAAAACCCTATTAT
TTCACCTGGGGTAAAGCCGATATCGCCAATAACCACCCAGTCACGCAGCAAACGCTGTTT
GAGCTAGGATCGGTTAGTAAGACGTTTAACGGCGTGTTGGGCGGCGATGCTATCGCCCGC
GGCGAAATTAAGCTCAGCGATCCGGTCACGAAATACTGGCCAGAACTGACAGGCAAACAG
TGGCAGGGTATCCGCCTGCTGCACTTAGCCACCTATACGGCAGGCGGCCTACCGCTGCAG
ATCCCCGATGACGTTAGGGATAAAGCCGCATTACTGCATTTTTATCAAAACTGGCAGCCG
CAATGGACTCCGGGCGCTAAGCGACTTTACGCTAACTCCAGCATTGGTCTGTTTGGCGCG
CTGGCGGTGAAACCCTCAGGAATGAGTTACGAAGAGGCAATGACCAGACGCGTCCTGCAA
CCATTAAAACTGGCGCATACCTGGATTACGGTTCCGCAGAACGAACAAAAAGATTATGCC
TGGGGCTATCGCGAAGGGAAGCCCGTACACGTTTCTCCGGGACAACTTGAACTTGACGCC
GAAGCCTATGGCGTGAAATCCAGCGTTATTGATATGGCCCGCTGGGTTCAGGCCAACATG
GATGCCAGCCACGTTCAGGAGAAAACGCTCCAGCAGGGCATTGCGCTTGCGCAGTCTCGC
TACTGGCGTATTGGCGATATGTACCAGGGATTAGGCTGGGAGATGCTGAACTGGCCGCTG
AAAGCTGATTCGATCATCAACGGCAGCGACAGCAAAGTGGCATTGGCAGCGCTTCCCGCC
GTTGAGGTAAACCCGCCCGCCCCCGCAGTGAAAGCCTCATGGGTGCATAAAACGGGCTCC
ACTGGTGGATTTGGCAGCTACGTAGCCTTCGTTCCAGAAAAAAACCTTGGCATCGTGATG
CTGGCAAACAAAAGCTATCCTAACCCTGTCCGTGTCGAGGCGGCCTGGCGCATTCTTGAA
AAGCTGCAATAA
>92__CMY_Bla__CMY-55__419 no;no;CMY-55;Bla;HM544040;1-1146;1146
ATGATGAAAAAATCGTTATGCTGCGCTCTGCTGCTGACAGCCTCTTTCTCCACATTTGCT
GCCGCAAAAACAGAACAACAGATTGCCGATATCGTTAATCGCACCATCACCCCGTTGATG
CAGGAGCAGGCTATTCCGGGTATGGCCGTTGCCGTTATCTACCAGGGAAAACCCTATTAT
TTCACATGGGGTAAAGCCGATATCGCCAATAACCACCCAGTCACGCAGCAAACGCTGTTT
GAGCTAGGATCGGTTAGTAAGACGTTTAACGGCGTGTTGGGCGGCGAAGCTATCGCCCGC
GGCGAAATTAAGCTCAGCGATCCGGTCACGAAATACTGGCCAGAACTGACAGGCAAACAG
TGGCAGGGTATCCGCCTGCTGCACTTAGCCACCTATACGGCAGGCGGCCTACCGCTGCAG
ATCCCCGATGACGTTAGGGATAAAGCCGCATTACTGCATTTTTATCAAAACTGGCAGCCG
CAATGGACTCCGGGCGCTAAGCGACTTTACGCTAACTCCAGCATTGGTCTGTTTGGCGCG
CTGGCGGTGAAACCCTCAGGAATGAGTTACGAAGAGGCAATGACCAGACGCGTCCTGCAA
CCATTAAAACTGGCGCATACCTGGATTACGGTTCCGCAGAACGAACAAAAAGATTATGCC
TGGGGCTATCGCGAAGGGAAGCCCGTACACGTTTCTCCGGGACAACTTGACGCCGAAGCC
TATGGCGTGAAATCCAGCGTTATTGATATGGCCCGCTGGGTTCAGGCCAACATGGATGCC
AGCCACGTTCAGGAGAAAACGCTCCAGCAGGGCATTGCGCTTGCGCAGTCTCGCTACTGG
CGTATTGGCGATATGTACCAGGGATTAGGCTGGGAGATGCTGAACTGGCCGCTGAAAGCT
GATTCGATCATCAACGGCAGCGACAGCAAAGTGGCATTGGCAGCGCTTCCCGCCGTTGAG
GTAAACCCGCCCGCCCCCGCAGTGAAAGCCTCATGGGTGCATAAAACGGGCTCCACTGGT
GGATTTGGCAGCTACGTAGCCTTCGTTCCAGAAAAAAACCTTGGCATCGTGATGCTGGCA
AACAAAAGCTATCCTAACCCTGTCCGTGTCGAGGCGGCCTGGCGCATTCTTGAAAAGCTG
CAATAA
>92__CMY_Bla__CMY-56__420 no;no;CMY-56;Bla;HQ322613;1-1146;1146
ATGATGAAAAAATCGTTATGCTGCGCTCTGCTGCTGACAGCCTCTTTCTCCACATTTGCT
GCCGCAAAAACAGAACAACAGATTGCCGATATCGTTAATCGCACCATCACCCCGTTGATG
CAGGAGCAGGCTATTCCGGGTATGGCCGTTGCCGTTATCTACCAGGGAAAACCCTATTAT
TTCACCTGGGGTAAAGCCGATATCGCCAATAACCACCCAGTCACGCAGCAAACGCTGTTT
GAGCTAGGATCGGTTAGTAAGACGTTTAACGGCGTGTTGGGCGGCGATGCTATCGCCCGC
GGCGAAATTAAGCTCAGCGATCCGGTCACGAAATACTGGCCAGAACTGACAGGCAAACAG
TGGCAGGGTATCCGCCTGCTGCACTTAGCCACCTATACGGCAGGCGGCCTACCGCTGCAG
ATCCCCGATGACGTTAGGGATAAAGCCGCATTACTGCATTTTTATCAAAACTGGCAGCCG
CAATGGACTCCGGGCGCTAAGCGACTTTACGCTAACTCCAGCATTGGTCTGTTTGGCGCG
CTGGCGGTGAAACCCTCAGGAATGAGTTACGAAGAGGCAATGACCAGACGCGTCCTGCAA
CCATTAAAACTGGCGCATACCTGGATTACGGTTCCGCAGAACGAACAAAAAGATTATGCC
TGGGGCTATCGCGAAGGGAAGCCCGTACACGTTTCTCCGGGACAACTTGACGCCGAAGCC
TATGGCGTGAAATCCAGCGTTATTGATATGGCCCGCTGGGTTCAGGCCAACATGGATGCC
AGCCACGTTCAGGAGAAAACGCTCCAGCAGGGCATTGCGCTTGCGCAGTCTCGCTACTGG
CGTATTGGCGATATGTACCAGGGATTAGGCTGGGAGATGCTGAACTGGCCGCTGAAAACT
GATTCGATCATCAACGGCAGCGACAGCAAAGTGGCATTGGCAGCGCTTCCCGCCGTTGAG
GTAAACCCGCCCGCCCCCGCAGTGAAAGCCTCATGGGTGCATAAAACGGGCTCCACTGGT
GGATTTGGCAGCTACGTAGCCTTCGTTCCAGAAAAAAACCTTGGCATCGTGATGCTGGCA
AACAAAAGCTATCCTAACCCTGTCCGTGTCGAGGCGGCCTGGCGCATTCTTGAAAAGCTG
CAATAA
>92__CMY_Bla__CMY-57__421 no;no;CMY-57;Bla;HQ285243;1-1146;1146
ATGATGAAAAAATCGTTATGCTGCGCTCTGCTGCTGACAGCCTCTTTCTCCACATTTGCT
GCCGCAAAAACAGAACAACAGATTGCCGATATCGTTAATCGCACCATCACCCCGTTGATG
CAGGAGCAGGCTATTCCGGGTATGGCCGTTGCCGTTATCTACCAGGGAAAACCCTATTAT
TTCACCTGGGGTAAAGCCGATATCGCCAATAACCACCCAGTCACGCAGCAAACGCTGTTT
GAGCTAGGATCGGTTAGTAAGACGTTTAACGGCGTGTTGGGCGGCGATGCTATCGCCCGC
GGCGAAATTAAGCTCAGCGATCCGGTCACGAAATACTGGCCAGAACTGACAGGCAAACAG
TGGCAGGGTATCCGCCTGCTGCACTTAGCCACCTATACGGCAGGCGGCCTACCGCTGCAG
ATCCCCGATGACGTTAGGGATAAAGCCGCATTACTGCATTTTTATCAAAACTGGCAGCCG
CAATGGACTCCGGGCGCTAAGCGACTTTACGCTAACTCCAGCATTGGTCTGTTTGGCGCG
CTGGCGGTGAAACCCTCAGGAATGAGTTACGAAGAGGCAATGACCAGACGCGTCCTGCAA
CCATTAAAACTGGCGCATACCTGGATTACGGTTCCGCAGAACGAACAAAAAGATTATGCC
TGGGGCTATCGCGAAGGGAAGCCCGTACACGTTTCTCCGGGACAATTTGACGCCGAAGCC
TATGGCGTGAAATCCAGCGTTATTGATATGGCCCGCTGGGTTCAGGCCAACATGGATGCC
AGCCACGTTCAGGAGAAAACGCTCCAGCAGGGCATTGCGCTTGCGCAGTCTCGCTACTGG
CGTATTGGCGATATGTACCAGGGATTAGGCTGGGAGATGCTGAACTGGCCGCTGAAAGCT
GATTCGATCATCAACGGCAGCGACAGCAAAGTGGCATTGGCAGCGCTTCCCGCCGTTGAG
GTAAACCCGCCCGCCCCCGCAGTGAAAGCCTCATGGGTGCATAAAACGGGCTCCACTGGT
GGATTTGGCAGCTACGTAGCCTTCGTTCCAGAAAAAAACCTTGGCATCGTGATGCTGGCA
AACAAAAGCTATCCTAACCCTGTCCGTGTCGAGGCGGCCTGGCGCATTCTTGAAAAGCTG
CAATAA
>92__CMY_Bla__CMY-58__422 no;no;CMY-58;Bla;HQ185697;1268-2413;1146
ATGATGAAAAAATCGTTATGCTGCGCTCTGCTGCTGACAGCCTCTTTCTCCACATTTGCT
GCCGCAAAAACAGAACAACAGATTGCCGATATCGTTAATCGCACCATCACCCCGTTGATG
CAGGAGCAGGCTATTCCGGGTATGGCCGTTGCCGTTATCTACCAGGGAAAACCCTATTAT
TTCACCTGGGGTAAAGCCGATATCGCCAATAACCACCCAGTCACGCAGCAAACGCTGTTT
GAGCTAGGATCGGTTAGTAAGACGTTTAACGGCGTGTTGGGCGGCGATGCTATCGCCCGC
GGCGAAATTAAGCTCAGCGATCCGGTCACGAAATACTGGCCAGAACTGACAGGCAAACAG
TGGCAGGGTATCCGCCTGCTGCACTTAGCCACCTATACGGCAGGCGGCCTACCGCTGCAG
ATCCCCGATGACGTTAGGGATAAAGCCGCATTACTGCATTTTTATCAAAACTGGCAGCCG
CAATGGACTCCGGGCGCTAAGCGACTTTACGCTAACTCCAGCATTGGTCTGTTTGGCGCG
CTGGCGGTGAAACCCTCAGGAATGAGTTACGAAGAGGCAATGACCAGACGCGTCCTGCAA
CCATTAAAACTGGCGCATACCTGGATTACGGTTCCGCAGAACGAACAAAAAGATTATGCC
TGGGGCTATCGCGAAGGGAAGCCCGTACACGTTTCTCCGGGACAACTTGACGCCGAAGCC
TATTGCGTGAAATCCAGCGTTATTGATATGGCCCGCTGGGTTCAGGCCAACATGGATGCC
AGCCACGTTCAGGAGAAAACGCTCCAGCAGGGCATTGCGCTTGCGCAGTCTCGCTACTGG
CGTATTGGCGATATGTACCAGGGATTAGGCTGGGAGATGCTGAACTGGCCGCTGAAAGCT
GATTCGATCATCAACGGCAGCGACAGCAAAGTGGCATTGGCAGCGCTTCCCGCCGTTGAG
GTAAACCCGCCCGCCCCCGCAGTGAAAGCCTCATGGGTGCATAAAACGGGCTCCACTGGT
GGATTTGGCAGCTACGTAGCCTTCGTTCCAGAAAAAAACCTTGGCATCGTGATGCTGGCA
AACAAAAGCTATCCTAACCCTGTCCGTGTCGAGGCGGCCTGGCGCATTCTTGAAAAGCTG
CAATAA
>92__CMY_Bla__CMY-6__376 no;no;CMY-6;Bla;AJ011293;1-1146;1146
ATGATGAAAAAATCGTTATGCTGCGCTCTGCTGCTGACAGCCTCTTTCTCCACATTTGCT
GCCGCAAAAACAGAACAACAGATTGCCGATATCGTTAATCGCACCATCACCCCGTTGATG
CAGGAGCAGGCTATTCCGGGTATGGCCGTTGCCGTTATCTACCAGGGAAAACCCTATTAT
TTCACCTGGGGTAAAGCCGATATCGCCAATAACCACCCAGTCACGCAGCAAACGCTGTTT
GAGCTAGGATCGGTTAGTAAGACGTTTAACGGCGTGTTGGGCGGCGATGCTATCGCCCGC
GGCGAAATTAAGCTCAGCGATCCGGTCACGAAATACTGGCCAGAACTGACAGGCAAACAG
TGGCAGGGTATCCGCCTGCTGCACTTAGCCACCTATACGGCAGGCGGCCTACCGCTGCAG
ATCCCCGATGACGTTAGGGATAAAGCCGCATTACTGCATTTTTATCAAAACTGGCAGCCG
CAATGGACTCCGGGCGCTAAGCGACTTTACGCTAACTCCAGCATTGGTCTGTTTGGCGCG
CTGGCGGTGAAACCCTCAGGAATGAGTTACGAAGAGGCAATGACCAGACGCGTCCTGCAA
CCATTAAAACTGGCGCATACCTGGATTACGGTTCCGCAGAACGAACAAAAAGATTATGCC
TTGGGCTATCGCGAAGGGAAGCCCGTACACGTTTCTCCGGGACAACTTGACGCCGAAGCC
TATGGCGTGAAATCCAGCGTTATTGATATGGCCCGCTGGGTTCAGGCCAACATGGATGCC
AGCCACGTTCAGGAGAAAACGCTCCAGCAGGGCATTGCGCTTGCGCAGTCTCGCTACTGG
CGTATTGGCGATATGTACCAGGGATTAGGCTGGGAGATGCTGAACTGGCCGCTGAAAGCT
GATTCGATCATCAACGGCAGCGACAGCAAAGTGGCATTGGCAGCGCTTCCCGCCGTTGAG
GTAAACCCGCCCGCCCCCGCAGTGAAAGCCTCATGGGTGCATAAAACGGGCTCCACTGGT
GGATTTGGCAGCTACGTAGCCTTCGTTCCAGAAAAAAACCTTGGCATCGTGATGCTGGCA
AACAAAAGCTATCCTAACCCTGTCCGTGTCGAGGCGGCCTGGCGCATTCTTGAAAAGCTG
CAATAA
>92__CMY_Bla__CMY-60__424 no;no;CMY-60;Bla;JF460794;1-1146;1146
ATGATGAAAAAATCGTTATGCTGCGCTCTGCTGCTGACAGCCTCTTTCTCCACATTTGCT
GCCGCAAAAACAGAACAACAGATTGCCGATATCGTTAATCGCACCATCACCCCGTTGATG
CAGGAGCAGGCTATTCCGGGTATGGCCGTTGCCGTTATCTACCAGGGAAAACCCTATTAT
TTCACCTGGGGTAAAGCCGATATCGCCAATAACCACCCAGTCACGCAGCAAACGCTGTTT
GAGCTAGGATCGGTTAGTAAGACGTTTATCGGCGTGTTGGGCGGCGATGCTATCGCCCGC
GGCGAAATTAAGCTCAGCGATCCGGTCACGAAATACTGGCCAGAACTGACAGGCAAACAG
TGGCAGGGTATCCGCCTGCTGCACTTAGCCACCTATACGGCAGGCGGCCTACCGCTGCAG
ATCCCCGATGACGTTAGGGATAAAGCCGCATTACTGCATTTTTATCAAAACTGGCAGCCG
CAATGGACTCCGGGCGCTAAGCGACTTTACGCTAACTCCAGCATTGGTCTGTTTGGCGCG
CTGGCGGTGAAACCCTCAGGAATGAGTTACGAAGAGGCAATGACCAGACGCGTCCTGCAA
CCATTAAAACTGGCGCATACCTGGATTACGGTTCCGCAGAACGAACAAAAAGATTATGCC
TGGGGCTATCGCGAAGGGAAGCCCGTACACGTTTCTCCGGGACAACTTGACGCCGAAGCC
TATGGCGTGAAATCCAGCGTTATTGATATGGCCCGCTGGGTTCAGGCCAACATGGATGCC
AGCCACGTTCAGGAGAAAACGCTCCAGCAGGGCATTGCGCTTGCGCAGTCTCGCTACTGG
CGTATTGGCGATATGTACCAGGGATTAGGCTGGGAGATGCTGAACTGGCCGCTGAAAGCT
GATTCGATCATCAACGGCAGCGACAGCAAAGTGGCATTGGCAGCGCTTCCCGCCGTTGAG
GTAAACCCGCCCGCCCCCGCAGTGAAAGCCTCATGGGTGCATAAAACGGGCTCCACTGGT
GGATTTGGCAGCTACGTAGCCTTCGTTCCAGAAAAAAACCTTGGCATCGTGATGCTGGCA
AACAAAAGCTATCCTAACCCTGTCCGTGTCGAGGCGGCCTGGCGCATTCTTGAAAAGCTG
CAATAA
>92__CMY_Bla__CMY-61__425 no;no;CMY-61;Bla;JF460795;1-1143;1143
ATGATGAATCGTTATGCTGCAGCTCTGCTGCTGACAGCCTCTTTCTCCACATTTGCTGCC
GCAAAAACAGAACAACAGATTGCCGATATCGTTAATCGCACCATCACCCCGTTGATGCAG
GAGCAGGCTATTCCGGGTATGGCCGTTGCCGTTATCTACCAGGGAAAACCCTATTATTTC
ACCTGGGGTAAAGCCGATATCGCCAATAACCACCCAGTCACGCAGCAAACGCTGTTTGAG
CTAGGATCGGTTAGTAAGACGTTTAACGGCGTGTTGGGCGGCGATGCTATCGCCCGCGGC
GAAATTAAGCTCAGCGATCCGGTCACGAAATACTGGCCAGAACTGACAGGCAAACAGTGG
CAGGGTATCCGCCTGCTGCACTTAGCCACCTATACGGCAGGCGGCCTACCGCTGCAGATC
CCCGATGACGTTAGGGATAAAGCCGCATTACTGCATTTTTATCAAAACTGGCAGCCGCAA
TGGACTCCGGGCGCTAAGCGACTTTACGCTAACTCCAGCATTGGTCTGTTTGGCGCGCTG
GCGGTGAAACCCTCAGGAATGAGTTACGAAGAGGCAATGACCAGACGCGTCCTGCAACCA
TTAAAACTGGCGCATACCTGGATTACGGTTCCGCAGAACGAACAAAAAGATTATGCCTGG
GGCTATCGCGAAGGGAAGCCCGTACACGTTTCTCCGGGACAACTTGACGCCGAAGCCTAT
GGCGTGAAATCCAGCGTTATTGATATGGCCCGCTGGGTTCAGGCCAACATGGATGCCAGC
CACGTTCAGGAGAAAACGCTCCAGCAGGGCATTGCGCTTGCGCAGTCTCGCTACTGGCGT
ATTGGCGATATGTACCAGGGATTAGGCTGGGAGATGCTGAACTGGCCGCTGAAAGCTGAT
TCGATCATCAACGGCAGCGACAGCAAAGTGGCATTGGCAGCGCTTCCCGCCGTTGAGGTA
AACCCGCCCGCCCCCGCAGTGAAAGCCTCATGGGTGCATAAAACGGGCTCCACTGGTGGA
TTTGGCAGCTACGTAGCCTTCGTTCCAGAAAAAAACCTTGGCATCGTGATGCTGGCAAAC
AAAAGCTATCCTAACCCTGTCCGTGTCGAGGCGGCCTGGCGCATTCTTGAAAAGCTGCAA
TAA
>92__CMY_Bla__CMY-62__426 no;no;CMY-62;Bla;JF460796;1-1146;1146
ATGATGAAAAAATCGTTATGCTGCGCTCTGCTGCTGACAGCCTCTTTCTCCACATTTGCT
GCCGCAAAAACAGAACAACAGATTGCCGATATCGTTAATCGCACCATCACCCCGTTGATG
CAGGAGCAGGCTATTCCGGGTATGGCCGTTGCCGTTATCTACCAGGGAAAACCCTATTAT
TTCACCTGGGGTAAAGCCGATATCGCCAATAACCACCCAGTCACGCAGCAAACGCTGTTT
GAGCTAGGATCGGTTAGTAAGACGTTTAACGGCGTGTTGGGCGGCGATGCTATCGCCCGC
GGCGAAATTAAGCTCAGCGATCCGGTCACGAAATACTGGCCAGAACTGACAGGCAAACAG
TGGCAGGGTATCCGCCTGCTGCACTTAGCCACCTATACGGCAGGCGGCCTACCGCTGCAG
ATCCCCGATGACGTTAGGGATAAAGCCGCATTACTGCATTTTTATCAAAACTGGCAGCCG
CAATGGACTCCGGGCGCTAAGCGACTTTACGCTAACTCCAGCATTGGTCTGTTTAGCGCG
CTGGCGGTGAAACCCTCAGGAATGAGTTACGAAGAGGCAATGACCAGACGCGTCCTGCAA
CCATTAAAACTGGCGCATACCTGGATTACGGTTCCGCAGAACGAACAAAAAGATTATGCC
TGGGGCTATCGCGAAGGGAAGCCCGTACACGTTTCTCCGGGACAACTTGACGCCGAAGCC
TATGGCGTGAAATCCAGCGTTATTGATATGGCCCGCTGGGTTCAGGCCAACATGGATGCC
AGCCACGTTCAGGAGAAAACGCTCCAGCAGGGCATTGCGCTTGCGCAGTCTCGCTACTGG
CGTATTGGCGATATGTACCAGGGATTAGGCTGGGAGATGCTGAACTGGCCGCTGAAAGCT
GATTCGATCATCAACGGCAGCGACAGCAAAGTGGCATTGGCAGCGCTTCCCGCCGTTGAG
GTAAACCCGCCCGCCCCCGCAGTGAAAGCCTCATGGGTGCATAAAACGGGCTCCACTGGT
GGATTTGGCAGCTACGTAGCCTTCGTTCCAGAAAAAAACCTTGGCATCGTGATGCTGGCA
AACAAAAGCTATCCTAACCCTGTCCGTGTCGAGGCGGCCTGGCGCATTCTTGAAAAGCTG
CAATAA
>92__CMY_Bla__CMY-63__427 no;no;CMY-63;Bla;HQ650104;64-1209;1146
ATGATGAAAAAATCGTTATGCTGCGCTCTGCTGCTGACAGCCTCATTCTCCACGTTTGCC
GCCGCCAAAACAGAACAACAGATTGCCGATATCGTTAATCGCACCATCACCCCGTTGATG
CAGGAGCAGGCTATTCCGGGTATGGCCGTTGCCGTTATCTACCAGGGAAAACCCTATTAT
TTCACCTGGGGTAAAGCCGATATCACCAATAACCACCCAGTCACGCAGCAAACTCTGTTT
GAGCTAGGGTCGGTCAGTAAGACGTTTAACGGCGTGTTGGGCGGCGATGCTATCGCCCGC
GGCGAAATTAAGCTCAGCGATCCGGTCACGAAATACTGGCCAGAACTGACAGGCAAACAG
TGGCAGGGTATCAGCCTGCTGCACTTAGCCACCTACACGGCAGGCGGCCTGCCGCTGCAG
ATCCCCGATGACGTTACGGATAAAGCCGCATTACTGCGTTTTTATCAAAACTGGCAGCCG
CAATGGGCCCCGGGCGCTAAGAGACTTTACGCTAACTCCAGCATTGGTCTGTTTGGCGCG
CTGGCGGTGAAACCCTCAGGTATGAGCTACGAAGAGGCAATGACCAGACGCGTCCTGCAA
CCATTAAAACTGGCGCATACCTGGATTACAGTTCCGCAGAACGAACAAAAAGATTATGCC
TGGGGCTATCGCGAAGGGAAGGCTGTACACGTTTCTCCGGGACAACTTGACGCCGAAGCC
TATGGCGTGAAATCCAGTGTTATTGATATGGCCCGCTGGGTTCAGGTCAACATGGACGCC
AGCCGCGTTCAGGAGAAAACGCTCCAGCAGGGCATTGCGCTTGCGCAGTCTCGCTACTGG
CGTATTGGCGATATGTACCAGGGATTAGGCTGGGAGATGCTGAACTGGCCGCTGAAAGCT
GATTCAATCATCAACGGTAGCGACAGCAAAGTGGCATTGGCAGCGCTTCCCGCCGTTGAG
GTAAACCCGCCTGCCCCCGCAGTGAAAGCCTCATGGGTGCATAAAACGGGATCCACTGGA
GGATTTGGCAGCTACGTAGCCTTCGTTCCAGAAAAAAAACTTGGCATCGTGATGCTGGCA
AACAAAAGCTATCCTAACCCTGTCCGTGTCGAGGCGGCCTGGCGCATTCTTGAAAAGCTG
CAATAA
>92__CMY_Bla__CMY-64__428 no;no;CMY-64;Bla;HQ832678;1-1146;1146
ATGATGAAAAAATCGTTATGCTGCGCTCTGCTGCTGACAGCCTCTTTATCCACGTTTGCC
GCCGCCAAAACAGAACAACAGATTGCCGATATCGTTAATCGCACCATCACCCCGTTGATG
CAGGAGCAGGCTATTCCGGGTATGGCTATTGCCGTTATCTACCAGGGAAAACCCTATTAT
TTCACCTGGGGTAAAGCCGATATCACCAATAACCACCCAGTCACGCAGCAAACTCTGTTT
GAGCTAGGGTCGGTCAGTAAGACGTTTAACGGCGTGTTGGGCGGCGATGCTATCGCCCGC
GGCGAAATTAAGCTCAGCGATCCGGTCACGAAATACTGGCCAGAACTGACAGGCAAACAG
TGGCAGGGTATCAGCCTGCTGCACTTAGCCACCTACACGGCAGGCGGCCTGCCGCTGCAG
ATCCCCGATGACGTTACGGATAAAGCCGCATTACTGCGTTTTTATCAAAACTGGCAGCCG
CAATGGGCCCCGGGCGCTAAGCGTCTTTACGCTAACTCCAGCATTGGTCTGTTTGGCGCG
CTGGCGGTGAAACCCTCAGGAATGAGTTACGAAGAGGCAATGACCAGACGCGTCCTGCAA
CCATTAAAACTGGCGCATACCTGGATTACAGTTCCGCAGAACGAACAAAAAGATTATGCC
TGGGGCTATCGCGAAGGGAAGGCTGTACACGTTTCTCCGGGACAACTTGACGCCGAAGCC
TATGGCGTGAAATCCAGTGTTATTGATATGGCCCGCTGGGTTCAGGTCAACATGGACGCC
AGCCGCGTTCAAGAGAAAACGCTCCAGCAGGGCATTGCGCTTGCGCAGTCTCGCTACTGG
CGTATTGGCGATATGTACCAGGGATTAGGCTGGGAGATGCTGAACTGGCCGCTGAAAGCT
GATTCAATCATCAACGGTAGCGACAGCAAAGTGGCATTGGCAGCGCTTCCCGCCGTTGAG
GTAAACCCGCCTGCCCCCGCAGTGAAAGCCTCATGGGTGCATAAAACGGGATCCACTGGA
GGATTTGGCAGCTACGTAGCCTTCGTTCCAGAAAAAAACCTTGGCATCGTGATGCTGGCA
AACAAAAGCTATCCTAACCCTGTCCGTGTCGAGGCGGCCTGGCGCATTCTTGAAAAGCTG
CAATAA
>92__CMY_Bla__CMY-65__429 no;no;CMY-65;Bla;JN714479;1041-2186;1146
ATGATGAAAAAATCGATATGCTGCGCACTGCTGCTGACAGCCTCTTTCTCCACGTTTGCT
GCCGCAAAAACAGAACAACAAATTGCCGATATCGTTAACCGCACCATCACACCACTGATG
CAGGAGCAGGCTATTCCGGGTATGGCCGTGGCGATTATCTACGAGGGGAAACCTTATTAC
TTTACCTGGGGTAAAGCCGATATCGCCAATAACCACCCAGTCACGCAGCAAACGCTGTTT
GAGCTAGGGTCGGTCAGTAAGACGTTTAACGGCGTGTTGGGCGGCGACGCTATCGCCCGC
GGCGAAATTAAGCTCAGCGATCCGGTCACGAAATACTGGCCAGAACTGACAGGCAAACAG
TGGCGGGGTATCAGCCTGCTGCACTTAGCCACCTATACAGCGGGTGGCCTGCCGCTGCAG
ATCCCCGATGACGTTACGGATAAAGCCGAATTACTGCGCTTTTATCAAAACTGGCAACCA
CAATGGACTCCGGGCGCTAAGCGTCTTTACGCTAACTCCAGCATTGGTCTGTTTGGTGCG
CTGGTGGTAAAACCTTCAGGTATGAGCTACGAAGAGGCAATGACCAGACGCGTCCTGCAA
CCATTAAAACTGGCGCATACCTGGATTACGGTTCCGCAAAGCGAACAAAAAAATTATGCC
TGGGGCTATCGCGAAGGGAAGCCTGTACACGTTTCTCCGGGGCAACTTGACGCCGAAGCC
TATGGCGTGAAATCCAGCGTTATCGATATGGCCCGCTGGGTTCAGGCCAACATGGACGCC
AGCCACGTTCAGGAGAAAACGCTCCAGCAGGGCATTGAGCTTGCGCAGTCTCGCTACTGG
CGTATTGGTGATATGTACCAGGGATTAGGCTGGGAGATGCTGAACTGGCCGCTGAAAGCT
GATTCGATCATCAACGGCAGCGACAGCAAAGTGGCATTGGCAGCGCTTCCCGCCGTTGAG
GTAAACCCGCCAGCACCTGCCGTGAAAGCCTCATGGGTGCATAAAACGGGATCCACAGGT
GGATTTGGCAGCTACGTTGCCTTCGTTCCAGAAAAAAACCTTGGCATAGTGATGCTGGCA
AACAAAAGCTATCCTAACCCGGCTCGCGTAGAGGCGGCCTGGCGCATTCTTGAAAAACTG
CAATAA
>92__CMY_Bla__CMY-66__430 no;no;CMY-66;Bla;JN714478;1035-2180;1146
ATGATGAAAAAATCGATATGCTGCGCACTGCTGCTGACAGCCTCTTTCTCCACGTTTGCT
GCCGCAAAAACAGAACAACAAATTGCCGATATCGTTAACCGCACCATCACACCACTGATG
CAGGAGCAGGCTATTCCGGGTATGGCCGTGGCGATTATCTACGAGGGGAAACCTTATTAC
TTTACCTGGGGTAAAGCCGATATCGCCAATAACCACCCAGTCACGCAGCAAACGCTGTTT
GAGCTAGGGTCGGTCAGTAAGACGTTTAACGGCGTGTTGGGCGGCGACGCTATCGCCCGC
GGCGAAATTAAGCTCAGCGATCCGGTCACGAAATACTGGCCAGAACTGACAGGCAAACAG
TGGCGGGGTATCAGCCTGCTGCACTTAGCCACCTATACAGCGGGTGGCCTGCCGCTGCAG
ATCCCCGATGACATTACGGATAAAGCCGCATTACTGCGCTTTTATCAAAACTGGCAACCA
CAATGGACTCCGGGCGCTAAGCGTCTTTACGCTAACTCCAGCATTGGTCTGTTTGGTGCG
CTGGTGGTAAAACCTTCAGGTATGAGCTACGAAGAGGCAATGACCAGACGCGTCCTGCAA
CCATTAAAACTGGCGCATACCTGGATTACGGTTCCGCAAAGCGAACAAAAAAATTATGCC
TGGGGCTATCGCGAAGGGAAGCCTGTACACGTTTCTCCGGGGCAACTTGACGCCGAAGCC
TATGGCGTGAAATCCAGCGTTATCGATATGGCCCGCTGGGTTCAGGCCAACATGGACGCC
AGCCTCGTTCAGGAGAAAACGCTCCAGCAGGGCATTGAGCTTGCGCAGTCTCGCTACTGG
CGTATTGGTGATATGTACCAGGGATTAGGCTGGGAGATGCTGAACTGGCCGCTGAAAGCT
GATTCGATCATCAACGGCAGCGACAGCAAAGTGGCATTGGCAGCGCTTCCCGCCGTTGAG
GTAAACCCGCCAGCACCTGCCGTGAAAGCCTCATGGGTGCATAAAACAGGATCCACAGGC
GGATTTGGCAGCTACGTTGCCTTCGTTCCAGAAAAAAACCTTGGCATCGTAATGTTGGCA
AACAAAAGCTACCCCAACCCGGCTCGCGTCGAGGCGGCCTGGCGCATTCTTGAAAAACTG
CAATAA
>92__CMY_Bla__CMY-67__431 no;no;CMY-67;Bla;JQ711185;1028-2173;1146
ATGATGAAAAAATCGATATGCTGCGCGCTGCTGCTGACAGCCTCTTTCTCCACGTTTGCT
GCCGCAAAAACAGAACAACAAATTGCCGATATCGTTAACCGCACCATCACACCACTGATG
CAGGAGCAGGCTATTCCGGGCATGGCCGTGGCAATTATCTACGAGGGGAAACCTTATTAC
TTTACCTGGGGTAAAGCCGATATCGCCAATAACCACCCAGTCACGCAGCAAACGCTGTTT
GAGTTAGGGTCGGTCAGTAAGACGTTTAACGGCGTGTTGGGCGGCGACGCTATCGCCCGC
GGCGAAATTAAGCTCAGCGACCCGGTCACGAAATACTGGCCAGAACTGACAGGCAAACAG
TGGCGGGGTATCAGCCTGCTACACTTAGCCACCTATACAGCGGGTGGCCTGCCGCTGCAG
ATCCCCGATGAAGTTACGGATAAAGCCGCATTACTGCGCTTTTATCAAAACTGGCAACCA
CAATGGACTCCGGGCGCTAAGCGTCTTTACGCTAACTCCAGCATTGGTCTGTTTGGTGCG
CTGGCGGTGCAACCTTCAGGTATGAGCTACGAAGAGGCAATGACCAGACGCGTCCTGCAA
CCATTAAAACTGGCGCATACCTGGATTACGGTTCCGCAAAGCGAACAAAAAAATTATGCC
TGGGGCTATCGCGAAGGGAAGCCTGTACACGTTTCTCCGGGACAACTTGACGCCGAAGCC
TATGGCGTGAAATCCAGCGTTATCGATATGGCCCGCTGGGTTCAGGCCAACATGGACGCC
AGCCACGTTCAGGAGAAAACGCTCCAGCAGGGCATTGAGCTTGCGCAGTCTCGCTACTGG
CGTATTGGTGATATGTACCAGGGATTAGGCTGGGAGATGCTGAACTGGCCGCTGAAAGCT
GATTCGATCATCAACGGCAGCGACAGCAAAGTGGCATTGGCAGCGCTTCCCGCCGTTGAG
GTAAACCCGCCAGCACCTGCCGTGAAAGCCTCATGGGTGCATAAAACAGGATCCACAGGC
GGATTTGGCAGCTACGTTGCCTTCGTTCCAGAAAAAAACCTTGGCATCGTAATGTTGGCA
AACAAAAGCTACCCCAACCCGGCTCGCGTCGAGGTGGCCTGGCGCATTCTTGAAAAACTG
CAATAA
>92__CMY_Bla__CMY-68__432 no;no;CMY-68;Bla;JN714480;1040-2185;1146
ATGATGAAAAAATCGATATGCTGCGCACTGCTGCTGACAGCCTCTTTCTCCACGTTTGCT
GCCGCAAAAACAGAACAACAAATTGCCGATATCGTTAACCGCACCATCACACCACTGATG
CAGGAGCAGGCTATTCCGGGCATTGCCGTGGCAATTATCTACGAGGGGAAACCTTATTAC
TTTACCTGGGGTAAAGCCGATATCGCCAATAACCACCCAGTCACGCAGCAAACGCTGTTT
GAATTAGGGTCGGTCAGTAAGACGTTTAACGGCGTGTTGGGCGGCGACGCTATCGCCCGC
GGCGAAATTAAGCTCAGCGATCCGGTCACGAAATACTGGCCAGAACTGACAGGCAAACAG
TGGCGGGGTATCAGCCTGCTGCACTTAGCCACCTATACAGCGGGTGGCCTGCCGCTGCAG
ATCCCCGATGAAGTTACGGATAAAGCCGAATTACTGCGCTTTTATCAAAACTGGCAACCA
CAATGGACTCCGGGCGCTAAGCGTCTTTACGCTAACTCCAGCATTGGTCTGTTTGGTGCG
TTGGTGGTAAAACCTTCAGGTATGAGCTACGAAGAGGCAATGACCAGACGCGTCCTGCAA
CCATTAAAACTGGCGCATACCTGGATTACGGTTCCGCAAAGCGAACAAAAAAATTATGCC
TGGGGCTATCGCGAAGGGAAGCCTGTACACGTTTCTCCGGGACAACTTGACGCCGAAGCC
TATGGCGTGAAATCCAGCGTTATCGATATGGCCCGCTGGGTTCAGGCCAACATGGACGCC
AGCCACGTTCAGGAGAAAACGCTCCAGCAGGGCATTGAGCTTGCGCAGTCTCGCTACTGG
CGTATTGGTGATATGTACCAGGGATTAGGCTGGGAGATGCTGAACTGGCCGCTGAAAGCT
GATTCGATCATCAACGGCAGCGACAGCAAAGTGGCATTGGCAGCGCTTCCCGCCGTTGAG
GTAAACCCGCCAGCACCTGCCGTGAAAGCCTCATGGGTGCATAAAACGGGATCCACAGGT
GGATTTGGCAGCTACGTTGCCTTCGTTCCAGAAAAAAACCTTGGCATAGTGATGCTGGCA
AACAAAAGCTATCCTAACCCTGTCCGCGTCGAGGCGGCCTGGCGCATTCTTGAAAAACTG
CAATAA
>92__CMY_Bla__CMY-69__433 no;no;CMY-69;Bla;JX049132;1-1146;1146
ATGATGAAAAAATCGTTATGCTGCGCTCTGCTGCTGACAGCCTCTTTCTCCACATTTGCT
GCCGCAAAAACAGAACAACAGATTGCCGATATCGTTAATCGCACCATCACCCCGTTGATG
CAGGAGCAGGCTATTCCGGGTATGGCCGTTGCCGTTATCTACCAGGGAAAACCCTATTAT
TTCACCTGGGGTAAAGCCGATATCGCCAATAACCACCCAGTCACGCAGCAAACGCTGTTT
GAGCTAGGATCGGTTAGTAAGACGTTTAACGGCGTGTTGGGCGGCGATGCTATCGCCCGC
GGCGAAATTAAGCTCAGCGATCCGGTCACGAAATACTGGCCAGAACTGACAGGCAAACAG
TGGCAGGGTATCCGCCTGCTGCACTTAGCCACCTATACGGCAGGCGGCCTACCGCTGCAG
ATCCCCGATGACGTTAGGGATAAAGCCGCATTACTGCATTTTTATCAAAACTGGCAGCCG
CAATGGACTCCGGGCGCTAAGCGACTTTACGCTAACTCCAGCATTGGTCTGTTTGGCGCG
CTGGCGGTGAAACCCTCAGGAATGAGTTACGAAGAGGCAATGACCAGACGCGTCCTGCAA
CCATTAAAACTGGCGCATACCTGGATTACGGTTCCGCAGAACGAACAAAAAGATTATGCC
TGGGGCTATCGCGAAGGGAAGCCCGTACACGTTTCTCCGGGACAACTTGACGCCGAAGCC
TATGGCGTGAAATCCAGCGTTATTGATATGGCCCGCTGGGTTCAGGCCAACATGGATGCC
AGCCACGTTCAGGAGAAAACGCTCCAGCAGGGCATTGCGCTTGCGCAGTCTCGCTACTGG
CGTATTGGCGATATGTACCAGGGATTAGGCTGGGAGATGCTGAACTGGCCGCTGAAAGCT
GATTCGATCATCAACGGCAGCGACAGCAAAGTGGCATTGCCAGCGCTTCCCGCCGTTGAG
GTAAACCCGCCCGCCCCCGCAGTGAAAGCCTCATGGGTGCATAAAACGGGCTCCACTGGT
GGATTTGGCAGCTACGTAGCCTTCGTTCCAGAAAAAAACCTTGGCATCGTGATGCTGGCA
AACAAAAGCTATCCTAACCCTGTCCGTGTCGAGGCGGCCTGGCGCATTCTTGAAAAGCTG
CAATAA
>92__CMY_Bla__CMY-7__377 no;no;CMY-7;Bla;AJ011291;1-1146;1146
ATGATGAAAAAATCGTTATGCTGCGCTCTGCTGCTGACAGCCTCTTTCTCCACATTTGCT
GCCGCAAAAACAGAACAACAGATTGCCGATATCGTTAATCGCACCATCACCCCGTTGATG
CAGGAGCAGGCTATTCCGGGTATGGCCGTTGCCGTTATCTACCAGGGAAAACCCTATTAT
TTCACCTGGGGTAAAGCCGATATCGCCAATAACCACCCAGTCACGCAGCAAACGCTGTTT
GAGCTAGGATCGGTTAGTAAGACGTTTAACGGCGTGTTGGGCGGCGATGCTATCGCCCGC
GGCGAAATTAAGCTCAGCGATCCGGTCACGAAATACTGGCCAGAACTGACAGGCAAACAG
TGGCAGGGTATCCGCCTGCTGCACTTAGCCACCTATACGGCAGGCGGCCTACCGCTGCAG
ATCCCCGATGACGTTAGGGATAAAGCCGCATTACTGCATTTTTATCAAAACTGGCAGCCG
CAATGGACTCCGGGCGCTAAGCGACTTTACGCTAACTCCAGCATTGGTCTGTTTGGCGAG
CTGGCGGTGAAACCCTCAGGAATGAGTTACGAAGAGGCAATGACCAGACGCGTCCTGCAA
CCATTAAAACTGGCGCATACCTGGATTACGGTTCCGCAGAACGAACAAAAAGATTATGCC
TGGGGCTATCGCGAAGGGAAGCCCGTACACGTTTCTCCGGGACAACTTGACGCCGAAGCC
TATGGCGTGAAATCCAGCGTTATTGATATGGCCCGCTGGGTTCAGGCCAACATGGATGCC
AGCCACGTTCAGGAGAAAACGCTCCAGCAGGGCATTGCGCTTGCGCAGTCTCGCTACTGG
CGTATTGGCGATATGTACCAGGGATTAGGCTGGGAGATGCTGAACTGGCCGCTGAAAGCT
GATTCGATCATCAACGGCAGCGACAGCAAAGTGGCATTGGCAGCGCTTCCCGCCGTTGAG
GTAAACCCGCCCGCCCCCGCAGTGAAAGCCTCATGGGTGCATAAAACGGGCTCCACTGGT
GGATTTGGCAGCTACGTAGCCTTCGTTCCAGAAAAAAACCTTGGCATCGTGATGCTGGCA
AACAAAAGCTATCCTAACCCTGTCCGTGTCGAGGCGGCCTGGCGCATTCTTGAAAAGCTG
CAATAA
>92__CMY_Bla__CMY-70__434 no;no;CMY-70;Bla;JX440350;1027-2172;1146
ATGATGAAAAAATCGATATGCTGCGCGCTGCTGCTGACAGCTTCTTTCTCCACGTTTGCC
GCCGCAAAAACAGAACAACAAATTGCCGATATCGTTAACCGCACCATCACACCGCTGATG
CAGGAGCAGGCAATTCCGGGTATGGCCGTTGCGATTATCTATCAGGGGAAACCTTATTAC
TTTACCTGGGGTAAAGCCGATATCGCCAATAACCGTCCAGTCACGCAACAAACGCTGTTT
GAACTCGGATCGGTCAGTAAAACGTTCAACGGTGTGCTGGGCGGCGATGCTATAGCCCGC
GGCGAAATTAAGCTCAGCGATCCGGTCACGCAGTACTGGCCTGAACTGACTGGTAAGCAG
TGGCAGGGTATCAGCCTGCTGCACTTAGCCACCTACACGGCAGGCGGCCTGCCGCTTCAG
GTTCCGGACGACGTTACGGATAAAGCCGCGTTACTACGCTTTTATCAAAACTGGCAGCCG
CAATGGGCCCCAGGCGCTAAACGTCTTTATGCTAACTCCAGCATTGGTCTGTTTGGCGCC
CTGGCAGTGAAACCCTCAGGCATGAGCTACGAAGAGGCGATGTCCAAACGCGTCCTGCAC
CCCTTAAAACTGGCGCATACCTGGATTACGGTTCCGCAGAGCGAACAAAAAGATTATGCC
TGGGGTTATCGCGAAGGAAAGCCAGTGCATGTATCCCCTGGCCAACTTGATGCCGAAGCA
TACGGGGTGAAATCGAGCGTTATCGATATGACCCGTTGGGTTCAGGCCAACATGGACGCC
AGCCAGGTTCAGGAGAAAACGCTCCAGCAGGGCATCGAGCTTGCGCAGTCACGTTACTGG
CGTATTGGCGATATGTACCAGGGCCTGGGCTGGGAGATGCTGAACTGGCCGGTGAAGGCC
GACTCGATAATTAGCGGTAGCGACAGCAAAGTGGCACTGGCAGCGCTTCCTGCCGTTGAG
GTAAACCCGCCCGCGCCTGCCGTGAAAGCCTCATGGGTGCATAAAACGGGCTCCACTGGC
GGATTCGGCAGCTACGTTGCTTTCGTTCCAGAAAAAAACCTTGGCATCGTGATGCTGGCA
AACAAGAGCTACCCAAACCCTGTTCGCGTCGAGGCCGCCTGGCGCATTCTTGAAAAACTG
CAGTAA
>92__CMY_Bla__CMY-71__435 no;no;CMY-71;Bla;JQ711184;1027-2172;1146
ATGATGAAAAAATCGTTATGCTGCGCTCTGCTGCTGACAGCCCCTTTCTCCACGTTTGCC
GCAGCCAAAACAGAACAACAGATTGCCGATACCGTTAATCGCACCATCACCCCGTTGATG
CAGGAGCAGGCTATTCCGGGTATGGCCGTTGCCGTTATCTACCAGGGAAAACCCTATTAT
TTCACCTGGGGTAAAGCCGATATCACCAATAACCACCCAGTCACGCAGCAAACTCTGTTT
GAGCTAGGGTCGGTCAGTAAGACGTTTAACGGCGTGTTGGGCGGCGATGCTATCGCCCGC
GGCGAAATTAAGCTCAGCGATCCGGTCACGAAATACTGGCCAGAACTGACAGGCAAACAG
TGGCAGGGTATCAGCCTGCTGCACTTAGCCACCTACACGGCAGGCGGCCTGCCGCTGCAG
ATCCCCGATGACGTTACGGATAAAGCCGCATTACTGCGTTTTTATCAAAACTGGCAGCCG
CAATGGGCCCCGGGCGCTAAGCGTCTTTACGCTAACTCCAGCATTGGTCTGTTTGGCGCG
CTGGCGGTGAAACCCTCAGGAATGAGTTACGAAGAGGCAATGACCAGACGCGTCCTGCAA
CCATTAAAACTGGCGCATACCTGGATTACAGTTCCGCAGAACGAACAAAAAGATTATGCC
TGGGGCTATCGCGAAGGGAAGGCTGTACACGTTTCTCCGGGACAACTTGACGCCGAAGCC
TATGGCGTGAAATCCAGCGTTATTGATATGGCCCGCTGGGTTCAGGTCAACATGGACGCC
AGCCGCGTTCAGGAGAAAACGCTCCAGCAGGGCATTGCGCTTGCGCAGTCTCGCTACTGG
CGTATTGGCGATATGTACCAGGGATTAGGGTGGGAGATGCTGAACTGGCCGCTGAAAGCT
GATTCGATCATCAACGGTAGCGACAGCAAAGTGGCATTGGCAGCGCTTCCCGCCGTTGAG
GTAAACCCGCCCGCCCCCGCAGTGAAAGCCTCATGGGTGCATAAAACGGGATCCACTGGA
GGATTTGGCAGCTACGTAGCCTTCGTTCCAGAAAAAAAACTTGGCATCGTGATGCTGGCA
AACAAAAGCTATCCTAACCCTGTCCGTGTCGAGGCGGCCTGGCGCATTCTTGAAAAGCTG
CAATAA
>92__CMY_Bla__CMY-72__436 no;no;CMY-72;Bla;JX440352;1028-2173;1146
ATGATGAAAAAATCGATATGCTGCGCGCTGCTGCTGACAGCCTCTTTCTCCACGTTTGCT
GCCGCAAAAACAGAACAACAAATTGCCGATATCGTTAACCGCACCATCACACCACTGATG
CAGGAGCAGGCTATTCCGGGTATGGCCGTGGCGATTATCTACGAGGGGAAACCTTATTAC
TTTACCTGGGGTAAAGCCGATATCGCCAATAACCACCCAGTCACGCAGCAAACGCTGTTT
GAGCTAGGGTCGGTCAGTAAGACGTTTAACGGCGTGTTGGGCGGCGACGCTATCGCCCGC
GGCGAAATTAAGCTCAGCGATCCGGTCACGAAATACTGGCCAGAACTGACAGGCAAACAG
TGGCGGGGTATCAGCCTGCTGCACTTAGCCACCTATACAGCGGGTGGCCTGCCGCTGCAG
ATCCCCGATGACGTTACGGATAAAGCCGAATTACTGCGCTTTTATCAAAACTGGCAACCA
CAATGGACTCCGGGCGCTAAGCGTCTTTACGCTAACTCCAGCATTGGTCTGTTTGGTGCG
CTGGCGGTGAAATCTTCAGGTATGAGCTACGAAGAGGCAATGACCAGACGCGTCCTGCAA
CCATTAAAACTGGCGCATACCTGGATTACGGTTCCGCAAAGCGAACAAAAAAACTATGCC
TGGGGCTATCTCGAAGGGAAGCCTGTGCACGTTTCTCCGGGACAACTTGACGCCGAAGCC
TATGGCGTGAAATCCAGCGTTATCGATATGGCCCGCTGGGTTCAGGCCAACATGGACGCC
AGCCACGTTCAGGAGAAAACGCTCCAGCAGGGCATTGAGCTTGCGCAGTCTCGCTACTGG
CGTATTGGTGATATGTACCAGGGATTAGGCTGGGAGATGCTGAACTGGCCGCTGAAAGCT
GATTCGATCATCAACGGCAGCGACAGCAAAGTGGCATTGGCAGCGCTTCCCGCCGTTGAG
GTAAACCCGCCAGCACCTGCCGTGAAAGCCTCATGGGTGCATAAAACGGGATCCACAGGT
GGATTTGGCAGCTACGTTGCCTTCGTTCCAGAAAAAAACCTTGGCATAGTGATGCTGGCA
AACAAAAGCTATCCTAACCCGGCTCGCGTAGAGGCGGCCTGGCGCATTCTTGAAAAACTG
CAATAA
>92__CMY_Bla__CMY-73__437 no;no;CMY-73;Bla;GQ351345;1-1146;1146
ATGATGAAAAAATCGTTATGCTGCGCTCTGCTGCTGACAGCCTCATTCTCCACGTTTGCC
GCCGCCAAAACAGAACAACAGATTGCCGATATCGTTAATCGCACCATCACCCCGTTGATG
CAGGAGCAGGCTATTCCGGGTATGGCCGTTGCCGTTCTCTACCAGGGAAAACCCTATTAT
TTCACCTGGGGTAAAGCCGATATCGCCAATAACCACCCAGTCACGCAGCAAACGCTGTTT
GAGCTAGGGTCGGTCAGTAAGACGTTTAACGGCGTGTTGGGCGGCGATGCTATCGCCCGC
GGCGAAATTAAGCTCAGCGATCCGGTCACGAAATACTTGCCAGAACTGACAGGCAAGCAG
TGGCAGGGTATCAGCCTGCTGCACTTAGCCACCTATACGGCAGGCGGCCTACCGCTGCAG
ATCCCCGATGACGTTACAGATAAAGCCGCATTACTGCGTTTTTATCAAAACTGGCAGCCG
CAATGGACTCCGGGCGCTAAGCGTCTTTACGCTAACTCCAGCATTGGTCTGTTTGGCGCG
CTGGCGGTGAAACCCTCAGGAATGAGTTACGAAGAGGCAATGACCAGACGCGTCCTGCAA
CCATTAAAACTGGCGCATACCTGGATTACAGTTCCGCAGAACGAACAAAAAGATTATGCC
TGGGGCTATCGCGAAGGGAAGCCCGTACACGTTACTCCTGGACAACTTGACGCCGAAGCC
TATGGCGTGAAATCCAACGTTACCGATATGGCCCGTTGGATTCAGGTCAACATGGACGCC
AGCCGCGTTCAGGAGAAAACGCTCCAGCAGGGCATTGCGCTTGCGCAGTCTCGCTACTGG
CGTATTGGCGATATGTACCAGGGATTAGGCTGGGAGATGCTGAACTGGCCGCTGAAAGCT
GATTCGATCATCAACGGCAGTGACAGCAAAGTGGCATTGGCAGCGCTTCCCACCGTTGAG
GTAAACCCGCCCGCCCCGGCAGTGAAAGCCTCATGGGTGCATAAAACGGGTTCCACTGGT
GGATTTGGCAGCTACGTTGCCTTCGTTCCAGAAAAAAACCTTGGCATCGTGATGCTGGCA
AACAAAAGCTATCCTAACCCTGTCCGTGTCGAGGCGGCCTGGCGCATTCTTGAAAAGCTA
CAATAA
>92__CMY_Bla__CMY-74__438 no;no;CMY-74;Bla;JX440349;1027-2172;1146
ATGATGAAAAAATCGATATGCTGCGCGCTGCTGCTGACAGCTTCTTTCTCCACGTTTGCC
GCCGCCAAAACAGAACAACAAATTGCCGATATCGTTAACCGCACCATCACACCGCTGATG
CAGGAGCAGGCAATTCCGGGCATGGCCGTTGCGATTATCTATCAGGGGAAACCTTATTAC
TTTACCTGGGGTAAAGCCGATATCGCCAATAACCGTCCAGTCACTCAACAAACGCTGTTT
GAACTCGGATCGGTCAGTAAAACGTTCAACGGCGTGCTGGGCGGCGATGCTATCGCCCGC
GGCGAAATTAAGCTCAGCGATCCGGTCACGCATTACTGGCCTGAACTGACTGGTAAGCAG
TGGCAGGGTATCAGCCTGCTGCACTTAGCCACCTACACGGCAGGCGGCCTGCCGCTTCAG
GTTCCGGACGACGTTACGGATAAAGCCGCGTTACTACGCTTTTATCAAAACTGGCAGCCG
CAATGGGCCCCAGGCGCTAAACGTCTTTATGCTAACTCCAGCATTGGTCTGTTTGGCGCC
CTGGCGGTGAAACCCTCAGGCATGAGCTACGAAGAGGCGATGACCAAACGCGTCCTGCAC
CCCTTAAAACTGGCGCATACCTGGATTACGGTTCCGCAGAGCGAACAAAAAGATTATGCC
TGGGGTTATCGCGAAGGAAAGCCAGTGCATGTATCCCCTGGCCAACTTGATGCCGAAGCC
TACGGGGTGAAATCGAGCGTTATCGATATGACCCGTTGGGTTCAGGCCAACATGGACGCC
AGCCAGGTTCAGGAGAAAACGCTCCAGCAGGGCATCGAGCTTGCGCAGTCACGTTACTGG
CGTGTTGGCGATATGTACCAGGGCCTGGGCTGGGAGATGCTGAACTGGCCGGTGAAAGCC
GACTCGATAATTAGCGGTAGCGACAGCAAAGTGGCACTGGCAGCGCTTCCTGCCGTTGAG
GTAAACCCGCCCGCGCCTGCCGTGAAAGCCTCATGGGTGCATAAAACGGGCTCCACTGGC
GGATTCGGCAGCTACGTTGCTTTCGTTCCAGAAAAAAACCTTGGCATCGTGATGCTGGCA
AATAAGAGCTACCCAAACCCTGTTCGCGTCGAGGCCGCCTGGCGCATTCTTGAAAAACTG
CAGTAA
>92__CMY_Bla__CMY-75__439 no;no;CMY-75;Bla;JQ733572;1028-2173;1146
ATGATGAAAAAATCGATATGCTGCGCGCTGCTGCTGACAGCCTCTTTCTCCACGTTTGCT
GCCGCAAAAACAGAACAACAAATTGCCGATATCGTTAACCGCACCATCACACCACTGATG
CAGGAGCAGGCTATTCCGGGCATGGCCGTGGCAATTATCTACGAGGGGAAACCTTATTAC
TTTACCTGGGGTAAAGCCGATATCGCCAATAACCACCCAGTCACGCAGCAAACGCTGTTT
GAATTAGGGTCGGTCAGTAAGACGTTTAACGGCGTGTTGGGCGGCGACGCTATCGCCCGC
GGCGAAATTAAGCTCAGCGATCCGGTCACGAAATACTGGCCAGAACTGACAGGCAAACAG
TGGCGGGGTATCAGCCTGCTGCACTTAGCCACCTATACAGCGGGTGGCCTGCCGCTGCAG
ATCCCCGATGACGTTACGGATAAAGCCGAATTACTGCGCTTTTATCAAAACTGGCAACCA
CAATGGACTCCGGGCGCTAAGCGTCTTTATGCTAACTCCAGCATTGGTCTGTTTGGTGCG
CTGGTGGTAAAACCTTCAGGTATGAGCTACGAAGAGGCAATGACCAGACGCGTCCTGCAA
CCATTAAAACTGGCGCATACCTGGATTACGGTTCCGCAAAGCGAACAAAAAAATTATGCC
TGGGGCTATCGCGAAGGGAAGCCTGTACACGTTTCTCCGGGACAACTTGACGCCGAAGCC
TATGGCGTGAAATCCAGCGTTATCGATATGGCCCGCTGGGTTCAGGCCAACATGGACGCC
AGCCACGTTCAGGAGAAAACGCTCCAGCAGGGCATTGAGCTTGCGCAGTCTCGCTACTGG
CGTATTGGTGATATGTACCAGGGATTAGGCTGGGAGATGCTGAACTGGCCGCTGAAAGCT
GATTCGATCATCAACGGCAGCGACAGCAAAGTGGCATTGGCAGCGCTTCCCGCCGTTGAG
GTAAACCCGCCAGCACCTGCCGTGAAAGCCTCATGGGTGCATAAAACGGGATCCACAGGT
GGATTTGGCAGCTACGTTGCCTTCGTTCCAGAAAAAAACCTTGGCATAGTGATGCTGGCA
AACAAAAGCTATCCTAACCCTGTCCGCGTCGAGGCGGCCTGGCGCATTCTTGAAAAACTG
CAATAA
>92__CMY_Bla__CMY-76__440 no;no;CMY-76;Bla;JQ733573;1028-2173;1146
ATGATGAAAAAATCGATATGCTGCGCGCTGCTGCTGACAGCCTCTTTCTCCACGTTTGCT
GCCGCAAAAACAGAACAACAAATTGCCGATATCGTTAACCGCACCATCACACCACTGATG
CAGGAGCAGGCTATTCCGGGTATGGCCGTGGCGATTATCTACGAGGAGAAACCTTATTAC
TTTACCTGGGGTAAAGCCGATATCGCCAATAACCACCCAGTCACGCAGCAAACGCTGTTT
GAATTAGGGTCGGTCAGTAAGACGTTTAACGGCGTGTTGGGCGGCGACGCTATCGCCCGC
GGCGAAATTAAGCTCAGCGATCCGGTCACGAAATACTGGCCAGAACTGACAGGCAAACAG
TGGCGGGGTATCAGCCTGCTGCACTTAGCCACCTATACAGCGGGTGGCCTGCCGCTGCAG
ATCCCCGATGACGTTACGGATAAAGCCGCATTACTGCGCTTTTATCAAAACTGGCAACCA
CAATGGACTCCGGGCGCTAAGCGTCTTTACGCTAACTCCAGCATTGGTCTGTTTGGTGCG
CTGGCGGTGCAACCTTCAGGTATGAGCTACGAAGAGGCAATGACCAGACGCGTCCTGCAA
CCATTAAAACTGGCGCATACCTGGATTACGGTTCCGCAAAGCGAACAAAAAAATTATGCC
TGGGGCTATCGCGAAGGGAAGCCTGTACACGTTTCTCCGGGACAACTTGACGCCGAAGCC
TATGGCGTGAAATCCAGCGTTATCGATATGGCCCGCTGGGTTCAGGCCAACATGGACGCC
AGCCACGTTCAGGAGAAAACGCTCCAGCAGGGCATTGAGCTTGCGCAGTCTCGCTACTGG
CGTATTGGTGATATGTACCAGGGATTAGGCTGGGAGATGCTGAACTGGCCGCTGAAAGCT
GATTCGATCATCAACGGCAGCGACAGCAAAGTGGCATTGGCAGCGCTTCCCGCCGTTGAG
GTAAACCCGCCAGCACCTGCCGTGAAAGCCTCATGGGTGCATAAAACGGGATCCACAGGT
GGATTTGGCAGCTACGTTGCCTTCGTTCCAGAAAAAAACCTTGGCATAGTGATGCTGGCA
AACAAAAGCTATCCTAACCCTGTCCGCGTCGAGGCGGCCTGGCGCATTCTTGAAAAACTG
CAATAA
>92__CMY_Bla__CMY-77__441 no;no;CMY-77;Bla;JX440353;1027-2172;1146
ATGATGAAAAAATCGTTATGCTGCGCTCTGCTGCTGACAGCCCCTTTATCCACGTTTGCC
GCCGCCAAAACAGAACAACAGATTGCCGATATCGTTAATCGCACCATCACCCCGTTGATG
CAGGAGCAGGCTATTCCGGGTATGGCTGTTGCCGTTATCTACCAGGGAAAACCCTATTAT
TTCACCTGGGGTAAAGCCGATATCACCAATAACCACCCAGTCACGCAGCAAACTCTGTTT
GAGCTAGGGTCGGTCAGTAAGACGTTTAACGGCGTGTTGGGCGGCGATGCTATCGCCCGC
GGCGAAATTAAGCTCAGCGATCCGGTCACGAAATACTGGCCAGAACTGACAGGCAAACAG
TGGCAGGGTATCAGCCTGCTGCACTTAGCCACCTACACGGCAGGCGGCCTGCCGCTGCAG
ATCCCCGATGACGTTACGGATAAAGCCGCATTACTGCGTTTTTATCAAAACTGGCAGCCG
CAATGGGCCCCGGGCGCTAAGCGTCTTTACGCTAACTCCAGCATTGGTCTGTTTGGCGCG
CTGGCGGTGAAACCCTCAGGAATGAGTTACGAAGAGGCAATGACCAGACGCGTCCTGCAA
CCATTAAAACTGGCGCATACCTGGATTACAGTTCCGCAGAACGAACAAAAAGATTATGCC
TGGGGCTATCGCGAAGGGAAGGCTGTACACGTTTCTCCGGGACAACTTGATGCCGAAGCC
TATGGCGTGAAATCCAGTGTTATTGATATGGCCCGCTGGGTTCAGGTCAACATGGACGCC
AGCCGCGTTCAGGAGAAAACGCTCCAGCAGGGCATTGCGCTTGCGCAGTCTCGCTACTGG
CGTATTGGTGATATGTACCAGGGATTAGGCTGGGAGATGCTGAACTGGCCGCTGAAAGCT
GATTCAATCATCAACGGTAGCGACAGCAAAGTGGCATTGGCAGCGCTTCCCGCCGTTGAG
GTAAACCCGCCTGCCCCCGCAGTGAAAGCCTCATGGGTGCATAAAACGGGATCCACTGGA
GGATTTGGCAGCTACGTAGCCTTCGTTCCAGAAAAAAACCTTGGCATCGTGATGCTGGCA
AACAAAAGCTATCCTAACCCTGTCCGTGTCGAGGCGGCCTGGCGCATTCTTGAAAAGCTG
CAATAA
>92__CMY_Bla__CMY-78__442 no;no;CMY-78;Bla;JQ733575;1028-2173;1146
ATGATGAAAAAATCGATATGCTGCGCGCTGCTGCTGACAGCCTCTTTCTCCACGTTTGCT
GCCGCAAAAACAGAACAACAAATTGCCGATATCGTTAACCGCACCATCACACCACTGATG
CAGGAGCAGGCTATTCCGGGTATGGCCGTGGCGATTATCTACGAGGGGAAACCTTATTAC
TTTACCTGGGGTAAAGCCGATATCGCCAATAACCACCCAGTCACGCAGCAAACGCTGTTT
GAGCTAGGGTCGGTCAGTAAGACGTTTAACGGCGTGTTGGGCGGCGACGCTATCGCCCGC
GGCGAAATTAAGCTCAGCGATCCGGTCACGAAATACTGGCCAGAACTGACAGGCAAACAG
TGGCGGGGTATCAGCCTGCTGCACTTAGCCACCTATACAGCGGGTGGCCTGCCGCTGCAG
ATCCCCGGTGACGTTACGGATAAAGCCGAATTACTGCGCTTTTATCAAAACTGGCAACCA
CAATGGACTCCGGGCGCTAAGCGTCTTTACGCTAACTCCAGCATTGGTCTGTTTGGTGCG
CTGGCGGTGAAATCTTCAGGTATGAGCTACGAAGAGGCAATGACCAGACGCGTCCTGCAA
CCATTAAAACTGGCGCATACCTGGATTACGGTTCCGCAAAGCGAACAAAAAAACTATGCC
TGGGGCTATCTCGAAGGGAAGCCTGTGCACGTTTCTCCGGGACAACTTGACGCCGAAGCC
TATGGCGTGAAATCCAGCGTTATCGATATGGCCCGCTGGGTTCAGGCCAACATGGACGCC
AGCCACGTTCAGGAGAAAACGCTCCAGCAGGGCATTGAGCTTGCGCAGTCTCGCTACTGG
CGTATTGGTGATATGTACCAGGGATTAGGCTGGGAGATGCTGAACTGGCCGCTGAAAGCT
GATTCGATCATCAACGGCAGCGACAGCAAAGTGGCATTGGCAGCGCTTCCCGCCGTTGAG
GTAAACCCGCCAGCACCTGCCGTGAAAGCCTCATGGGTGCATAAAACAGGATCCACAGGC
GGATTTGGCAGCTACGTTGCTTTCGTTCCAGAAAAAAACCTTGGCATCGTAATGTTGGCA
AACAAAAGCTACCCCAACCCGGCTCGCGTCGAGGCGGCCTGGCGCATTCTTGAAAAACTG
CAATAA
>92__CMY_Bla__CMY-79__443 no;no;CMY-79;Bla;JQ733576;1028-2173;1146
ATGATGAAAAAATCGATATGCTGCGCACTGCTGCTGACAGCCTCTTTCTCCACGTTTGCT
GCCGCAAAAACAGAACAACAAATTGCCGATATCGTTAACCGCACCATCACACCACTGATG
CAGGAGCAGGCTATTCCGGGTATGGCCGTGGCGATTATCTACGAGGGGAAACCTTATTAC
TTTACCTGGGGTAAAGCCGATATCGCCAATAACCACCCAGTCACGCAGCAAACGCTGTTT
GAGCTAGGGTCGGTCAGTAAGACGTTTAACGGCGTGTTGGGCGGCGACGCTATCGCCCGC
GGCGAAATTAAGCTCAGCGATCCGGTCACGAAATACTGGCCAGAACTGACAGGCAAACAG
TGGCGGGGTATCAGCCTGCTGCACTTAGCCACCTATACAGCGGGTGGCCTGCCGCTGCAG
ATCCCCGATGACATTACGGATAAAGCCGCATTACTGCGCTTTTATCAAAACTGGCAACCA
CAATGGACTCCGGGCGCTAAGCGTCTTTACGCTAACTCCAGCATTGGTCTGTTTGGTGCG
CTGGCGGTGAAACCTTCAGGTATGAGCTACGAAGAGGCAATGACCAGACGCGTCCTGCAA
CCATTAAAACTGGCGCATACCTGGATTACGGTTCCGCAAAGCGAACAAAAAAACTATGCC
TGGGGCTATCGCGAAGGGAAGCCTGTGCACGTTTCTCCGGGACAACTTGACGCCGAAGCC
TATGGCGTGAAATCCAGCGTTATCGATATGGCCCGCTGGGTTCAGGCCAACATGGACGCC
AGCCACGTTCAGGATAAAACGCTCCAGCAGGGCATTGAGCTTGCGCAGTCTCGCTACTGG
CGTATTGGTGATATGTACCAGGGATTAGGCTGGGAGATGCTGAACTGGCCGCTGAAAGCT
GATTCGATCATCAACGGCAGCGACAGCAAAGTGGCATTGGCAGCGCTTCCCGCCGTTGAG
GTAAACCCGCCAGTACCTGCCGTGAAAGCCTCATGGGTGCATAAAACGGGATCCACAGGT
GGATTTGGCAGCTACGTTGCCTTCGTTCCAGAAAAAAACCTTGGCATAGTGATGCTGGCA
AACAAAAGCTATCCTAACCCTGTCCGCGTCGAGGCGGCCTGGCGCATTCTTGAAAAACTG
CAATAA
>92__CMY_Bla__CMY-80__444 no;no;CMY-80;Bla;JQ733577;1027-2172;1146
ATGATGAAAAAATCGTTATGCTGCGCTCTGCTGCTGACAGCCTCATTCTCCACGTTTGCC
GCCGCCAAAACAGAACCACAGATTGCCGATATCGTTAATCGCACCATCACCCCGTTGATG
CAGGAGCAGGCTATTCCGGGTATGGCCGTTGCCGTTATCTACCAGGGAAAATCCTATTAT
TTCACCTGGGGTAAAGCCGATATCACCAATAACCACCCAGTCACGCAGCAAACTCTGTTT
GAGCTAGGGTCGGTCAGTAAGACGTTTAACGGCGTGTTGGGCGGCGATGCTATCGCCCGC
GGCGAAATTAAGCTCAGCGATCCGGTCACGAAATACTGGCCAGAACTGACAGGCAAACAG
TGGCAGGGTATCAGCCTGCTGCACTTAGCCACCTACACGGCAGGCGGCCTGCCGCTGCAG
ATCCCCGATGACGTTACGGATAAAGCCGCATTACTGCGTTTTTATCAAAACTGGCAGCCG
CAATGGGCCCCGGGCGCTAAGCGTCTTTACGCTAACTCCAGCATTGGTCTGTTTGGCGCG
CTGGCGGTGAAACCCTCAGGAATGAGTTACGAAGAGGCAATGACCAGACGCGTCCTGCAA
CCATTAAAACTGGCGCATACCTGGATTAAAGTTCCGCAAAGCGAACAAAAAGATTATGCC
TGGGGCTATCGCGAAGGGAAGCCTGTACACGTTTCTCCGGGACAACTTGACGCCGAAGCC
TATGGCGTGAAATCCAGCGTTATTGATATGGCCCGCTGGGTTCAGGTCAACATGGACGCC
AGCCGCGTTCAGGAGAAAACGCTCCAGCAGGGCATTGCGCTTGCGCAGTCTCGCTACTGG
CGTATTGGCGATATGTACCAGGGATTAGGCTGGGAGATGCTGAACTGGCCGCTGAAAGCT
GATTCGATCATCAACGGTAGCGACAGCAAAGTGGCATTGGCAGCGCTTCCCGCCGTTGAG
GTAAACCCGCCCGCCCCCGCAGTGAAAGCCTCATGGGTGCATAAAACGGGATCCACTGGA
GGATTTGGCAGCTACGTAGCCTTCGTTCCAGAAAAAAACCTTGGCATCGTGATGCTGGCA
AACAAAAGCTATCCTAACCCTGTCCGTGTCGAGGCGGCCTGGCGTATTCTTGAAAAGCTG
CAATAA
>92__CMY_Bla__CMY-81__445 no;no;CMY-81;Bla;JQ733578;1008-2153;1146
ATGATGAAAAAATCGATATGCTGCGCGCTGCTGCTGACAGCCTCTTTCTCCACGTTTGCT
GCCGCAAAAACAGAACAACAAATTGCCGATATCGTTAACCGCACCATCACACCACTGATG
CAGGAGCAGGCTATTCCGGGTATGGCCGTGGCGATTATCTACGAGGGGAAACCTTATTAC
TTTACCTGGGGTAAAGCCGATATCGTCAATAACCACCCAGTCACGCAGCAAACGCTGTTT
GAGCTAGGGTCGGTCAGTAAGACGTTTAACGGCGTGTTGGGCGGCGACGCTATCGCCCGC
GGCGAAATTAAGCTCAGCGATCCGGTCACGAAATACTGGCCAGAACTGACAGGCAAACAG
TGGCGGGGTATCAGCCTGCTGCACTTAGCCACCTATACAGCGGGTGGCCTGCCGCTGCAG
ATCCCCGATTACGTTACGGATAAAGCCGAATTACTGCGCTTTTATCAAAACTGGCAACCA
CAATGGACTCCGGGCGCTAAGCGTCTTTACGCTAACTCCAGCATTGGTCTGTTTGGTGCG
CTGGTGGTAAAACCTTCAGGTATGAGCTACGAAGAGGCAATGACCAGACGCGTCCTGCAA
CCATTAAAACTGGCGCATACCTGGATTACGGTTCCGCAAAGCGAACAAAAAAATTATGCC
TGGGGCTATCGCGAAGGGAAGCCTGTACACGTTTCTCCGGGACAACTTGACGCCGAAGCC
TATGGCGTGAAATCCAGCGTTATCGATATGGCCCGCTGGGTTCAGGCCAACATGGACGCC
AGCCACGTTCAGGAGAAAACGCTCCAGCAGGGCATTGAGCTTGCGCAGTCTCGCTACTGG
CGTATTGGTGATATGTACCAGGGATTAGGCTGGGAGATGCTGAACTGGCCGCTGAAAGCT
GATTCGATCATCAACGGCAGCGACAGCAAAGTGGCATTGGCAGCGCTTCCCGCCGTTGAG
GTAAACCCGCCAGCACCTGCCGTGAAAGCCTCATGGGTGCATAAAACAGGATCCACAGGC
GGATTTGGCAGCTACGTTGCCTTCGTTCCAGAAAAAAACCTTGGCATCGTAATGTTGGCA
AACAAAAGCTACCCCAACCCGGCTCGCGTCGAGGCGGCCTGGCGCATTCTTGAAAAACTG
CAATAA
>92__CMY_Bla__CMY-83__446 no;no;CMY-83;Bla;JX440351;1027-2172;1146
ATGATGAAAAAATCGATATGCTGCGCGCTGCTGCTGACAGCTTCGTTCTCCACGTTTGCC
GCCGCAAAAACAGAACAACAAATTGCCGATATCGTTAACCGCACCATCACACCGCTGATG
CAGGAGCAGGCTATTCCGGGTATGGCCGTTGCGATTATCTATCAGGGGAAACCTTATTAC
TTTACCTGGGGTAAAGCCGATATCGCCAATAACCGTCCAGTCACTCAACAAACGCTGTTT
GAACTCGGATCGGTCAGTAAAACGTTCAACGGCGTGCTGGGCGGCGATGCTATCGCCCGC
GGCGAAATTAAGCTCAGCGATCCGGTCACGCATTACTGGCCTGAACTGACTGGTAAGCAG
TGGCAGGGTATCAGCCTGCTGCACTTAGCCACCTACACGGCAGGCGGCCTGCCGCTTCAG
GTTCCGGACGACGTTACGGATAAAGCCGCGTTACTACGCTTTTATCAAAACTGGCAGCCG
CAATGGGCCCCAGGCGCTAAACGTCTTTATGCTAACTCCAGCATTGGTCTGTTTGGCGCC
CTGGCGGTGAACCCCTCAGGCATGAGCTACGAAGAGGCGATGACCAAACGCGTCCTGCGC
CCCTTAAAACTGGCGCATACCTGGATTACGGTTCCGCAGAGCGAACAAAAAGATTATGCC
TGGGGTTATCGCGAAGGAAAGCCAGTGCATGTATCCCCTGGGCAACTTGATGCCGAAGCC
TACGGGGTGAAATCGAGCGTTATCGATATGACCCGTTGGGTTCAGGCCAACATGGACGCC
AGCCAGGTTCAGGAGAAAACGCTCCAGCAGGGCATCGAGCTTGCGCAGTCACGTTACTGG
CGTATTGGCGATATGTACCAGGGCCTGGGCTGGGAGATGCTGAACTGGCCGGTGAAGGCC
GACTCGATAATTAGCGGTAGCGACAGCAAAGTGGCCCTGGCAGCGCTTCCTGCCGTTGAG
GTAAACCCGCCCGCGCCTGCCGTGAAAGCCTCATGGGTGCATAAAACGGGCTCCACTGGC
GGATTCGGCAGCTACGTTGCTTTCGTTCCAGAAAAAAACCTTGGCATCGTGATGCTGGCA
AACAAGAGCTACCCAAACCCTGTTCGCGTCGAAGCCGCCTGGCGCATTCTTGAAAAACTG
CAGTAA
>92__CMY_Bla__CMY-84__447 no;no;CMY-84;Bla;JQ733579;1028-2173;1146
ATGATGAAAAAATCGATATGCTGCGCACTGCTGCTGACAGCCTCTTTCTCCACGTTTGCT
GCCGCAAAAACAGAACAACAAATTGCCGATATCGTTAACCGCACCATCACACCACTGATG
CAGGAGCAGGCTATTCCGGGTATGGCCGTGGCGATTATCTACGAGGGGAAACCTTATTAC
TTTACCTGGGGTAAAGCCGATATCGCCAATAACCACCCAGTCACGCAGCAAACGCTGTTT
GAGCTAGGGTCGGTCAGTAAGACGTTTAACGGCGTGTTGGGCGGCGACGCTATCGCCCGC
GGCGAAATTAAGCTCAGCGATCCGGTCACGAAATACTGGCCAGCACTGACAGGCAAACAG
TGGCGGGGTATCAGCCTGCTGCACTTAGCCACCTATACAGCGGGTGGCCTGCCGCTGCAG
ATCCCCGATGACATTACGGATAAAGCCGCATTACTGCGCTTTTATCAAAACTGGCAACCA
CAATGGACTCCGGGCGCTAAGCGTCTTTACGCTAACTCCAGCATTGGTCTGTTTGGTGCG
CTGGCGGTGAAACCTTCAGGTATGAGCTACGAAGAGGCAATGACCAGACGCGTCCTGCAA
CCATTAAAACTGGCGCATACCTGGATTACGGTTCCGCAAAGCGAACAAAAAAACTATGCC
TGGGGCTATCGCGAAGGGAAGCCTGTGCACGTTTCTCCGGGACAACTTGACGCCGAAGCC
TATGGCGTGAAATCCAGCGTTATCGATATGGCCCGCTGGGTTCAGGCCAACATGGACGCC
AGCCACGTTCAGGAGAAAACGCTCCAGCAGGGCATTGAGCTTGCGCAGTCTCGCTACTGG
CGTATTGGTGATATGTACCAGGGATTAGGCTGGGAGATGCTGAACTGGCCGCTGAAAGCT
GATTCGATCATCAACGGCAGCGACAGCAAAGTGGCATTGGCAGCGCTTCCCGCCGTTGAG
GTAAACCCGCCAGCACCTGCCGTGAAAGCCTCATGGGTGCATAAAACAGGATCCACAGGC
GGATTTGGCAGCTACGTTGCCTTCGTTCCAGAAAAAAACCTTGGCATCGTAATGTTGGCA
AACAAAAGCTATCCCAACCCGGCTCGCGTCGAGGCGGCCTGGCGCATTCTTGAAAAACTG
CAATAA
>92__CMY_Bla__CMY-87__448 no;no;CMY-87;Bla;AB699171;1-1143;1143
ATGATGAAAAAATCGTTATGCTGCGCGCTGCTGCTGACAGCCTCTTTCTCCACGTTTGCT
GCCGCAAAAACAGAACAACAAATTGCCGATATCGTTAACCGCACCATCACACCACTGATG
CAGGAGCAGGCTATTCCGGGCATGGCCGTGGCAATTATCTACGAGGGGAAACCTTATTAC
TTTACCTGGGGTAAAGCCGATATCGCCAATAACCACCCAGTCACGCAGCAAACGCTGTTT
GAGTTAGGGTCGGTCAGTAAGACGTTTAACGGCGTGTTGGGCGGCGACGCTATCGCCCGC
GGCGAAATTAAGCTCAACGACCCGGTCACGAAATACTGGCCAGAACTGACAGGCAAACAG
TGGCGGGGTATCAGCCTGCTACACTTAGCCACCTATACAGCGGGTGGCCTGCCGCTGCAG
ATCCCCGATGACGTTACGGATAAAGCCGCATTACTGCGCTTTTATCAAAACTGGCAACCA
CAATGGACTCCGGGCGCTAAGCGTCTTTACGCTAACTCCAGCATTGGTCTGTTTGGTGCG
CTGGCGGTGCAACCTTCAGGTATGAGCTACGAAGAGGCAATGACCAGACGCGTCCTGCAA
CCATTAAAACTGGCGCATACCTGGATTACGGTTCCGCAAAGCGAACAAAAAAATTATGCC
TGGGGCTATCGCGAAGGGAAGCCTGTACACGTTTCTCCGGGACAACTTGACGCCGAAGCC
TATGGCGTGAAATCCAGCGTTATCGATATGGCCCGCTGGGTTCAGGCCAACATGGACGCC
AGCCACGTTCAGGAGAAAACGCTCCAGCAGGGCATTGAGCTTGCGCAGTCTCGCTACTGG
CGTATTGGTGATATGTACCAGGGATTAGGCTGGGAGATGCTGAACTGGCCGCTGAAAGCT
GATTCGATCATCAACGGCAGCGACAGCAAAGTGGCATTGGCAGCGCTTCCCGCCGTTGAG
GTAAACCCGCCAGCACCTGCCGTGAAAGCCTCATGGGTGCATAAAACGGGATCCACAGGT
GGATTTGGCAGCTACGTTGCCTTCGTTCCAGAAAAAAACCTTGGCATAGTGATGCTGGCA
AACAAAAGCTATCCTAACCCGGCTCGCGTAGAGGCGGCCTGGCGCATTCTTGAAAAGCTG
CAA
>92__CMY_Bla__CMY-94__449 no;no;CMY-94;Bla;JX514368;272-1417;1146
ATGATGAAAAAATCGTTATGCTGCGCTCTGCTGCTGACAGCCTCTTTCTCCACATTTGCT
GCCGCAAAAACAGAACAACAGATTGCCGATATCGTTAATCGCACCATCACCCCGTTGATG
CAGGAGCAGGCTATTCCGGGTATGGCCGTTGCCGTTATCTACCAGGGAAAACCCTATTAT
TTCACCTGGGGTAAAGCCGATATCGCCAATAACCACCCAGTCACGCAGCAAACGCTGTTT
GAGCTAGGATCGGTTAGTAAGACGTTTAACGGCGTGTTGGGCGGCGATGCTATCGCCCGC
GGCGAAATTAAGCTCAGCGATCCGGTCACGAAATACTGGCCAGAACTGACAGGCAAACAG
TGGCAGGGTATCCGCCTGCTGCACTTAGCCACCTATACGGCAGGCGGCCTACCGCTGCAG
ATCCCCGATGACGTTAGGGATAAAGCCGCATTACTGCATTTTTATCAAAACTGGCAGCCG
CAATGGACTCCGGGCGCTAAGCGACTTTACGCTAACTCCAGCATTGGTCTGTTTGGCGCG
CTGGCGGTGAAACCCTCAGGAATGAGTTACGAAGAGGCAATGACCAGACGCGTCCTGCAA
CCATTAAAACTGGCGCATACCTGGATTACGGTTCCGCAGAACGAACAAAAAGATTATGCC
TGGGGCTATCGCGAAGGGAAGCCCGTACACGTTTCTCCGGGACAACTTGACGCCGAAGCC
TATGGCGTGAAATCCAGCGTTATTGATATGGCCCGCTGGGTTCAGGCCAACATGGATGCC
AGCCACGTTCAGGAGAAAACGCTCCAGCAGGGCATTGCGCTTGCGCAGTCTCGCTACTGG
CGTATTGGCGATATGTACCAGGGATTAGGCTGGGAGATGCTGAACTGGCCGCTGAAAGCT
GATTCGATCATCAACGGCAGCGACAGCAAAGTGGCATCGGCAGCGCTTCCCGCCGTTGAG
GTAAACCCGCCCGCCCCCGCAGTGAAAGCCTCATGGGTGCATAAAACGGGCTCCACTGGT
GGATTTGGCAGCTACGTAGCCTTCGTTCCAGAAAAAAACCTTGGCATCGTGATGCTGGCA
AACAAAAGCTATCCTAACCCTGTCCGTGTCGAGGCGGCCTGGCGCATTCTTGAAAAGCTG
CAATAA
>92__CMY_Bla__CMY-95__450 no;no;CMY-95;Bla;JX514369;297-1442;1146
ATGATGAAAAAATCGTTATGCTGCGCTCTGCTGCTGACAGCCTCTTTCTCCACATTTGCT
GCCGCAAAAACAGAACAACAGATTGCCGATATCGTTAATCGCACCATCACCCCGTTGATG
CAGGAGCAGGCTATTCCGGGTATGGCCGTTGCCGTTATCTACCAGGGAAAACCCTATTAT
TTCACCTGGGGTAAAGCCGATATCGCCAATAACCACCCAGTCACGCAGCAAACGCTGTTT
GAGCTAGGATCGGTTAGTAAGACGTTTAACGGCGTGTTGGGCGGCGATGCTATCGCCCGC
GGCGAAATTAAGCTCAGCGATCCGGTCACGAAATACTGGCCAGAACTGACAGGCAAACAG
TGGCAGGGTATCCGCCTGCTGCACTTAGCCACCTATACGGCAGGCGGCCTACCGCTGCAG
ATCCCCGATGACGTTAGGGATAAAGCCGCATTACTGCATTTTTATCAAAACTGGCAGCCG
CAATGGACTCCGGGCGCTAAGCGACTTTACGCTAACTCCAGCATTGGTCTGTTTGGCGCG
CTGGCGGTGAAACCCTCAGGAATGAGTTACGAAGAGGCAATGACCAGACGCGTCCTGCAA
CCATTAAAACTGGCGCATACCTGGATTACGGTTCCGCAGAACGAACAAAAAGATTATGCC
TGGGGCTATCGCGAAGGGAAGCCCGTACACGCTTCTCCGGGACAACTTGACGCCGAAGCC
TATGGCGTGAAATCCAGCGTTATTGATATGGCCCGCTGGGTTCAGGCCAACATGGATGCC
AGCCACGTTCAGGAGAAAACGCTCCAGCAGGGCATTGCGCTTGCGCAGTCTCGCTACTGG
CGTATTGGCGATATGTACCAGGGATTAGGCTGGGAGATGCTGAACTGGCCGCTGAAAGCT
GATTCGATCATCAACGGCAGCGACAGCAAAGTGGCATCGGCAGCGCTTCCCGCCGTTGAG
GTAAACCCGCCCGCCCCCGCAGTGAAAGCCTCATGGGTGCATAAAACGGGCTCCACTGGT
GGATTTGGCAGCTACGTAGCCTTCGTTCCAGAAAAAAACCTTGGCATCGTGATGCTGGCA
AACAAAAGCTATCCTAACCCTGTCCGTGTCGAGGCGGCCTGGCGCATTCTTGAAAAGCTG
CAATAA
>92__CMY_Bla__LAT-1__370 no;no;LAT-1;Bla;X78117;142-1287;1146
ATGATGAAAAAATCGTTATGCTCCGCTCTGCTGCTGACAGCCTCTTTCTCCACATTTGCT
GCCGCAAAAACAGAACAACAGATTGCCGATATCGTTAACCGCACCATCACCCCGTTGATG
CAGGAGCAGGCTATTCCGGGTATGGCCGTTGCCGTTATCTACCAGGGGAAACCCTATTAT
TTCACCTGGGGTAAAGCCGATATCGCCAATAACCACCCAGTCACGCAGCAAACGCTGTTT
GAGCTAGGATCGGTTAGTAAGACGTTTAACGGCGTGTTGGGCGGCGACTGTATCGCCCGC
GGCGAAATTAAGCTCAGCGATCCGGTCACGAAATACTGGCCAGAACTGACAGGCAAAAAG
TGGCAGGGTATCCGCCTGCTGCACTTAGCCACCTATACGGCAGGCGGCCTACCGCTGCAG
ATCCCCGATGACGTTAGGGATAAAGCCGCATTACTGCATTTTTATCAAAACTGGCAGCCG
CAATGGACTCCGGGCGCTAAGCGACTTTACGCTAACTCCAGCATTGGTCTGTTTGGCGCG
CTGGCGGTGAAACCTTCAGGAATGAGTTACGAAGAGGCAATGACCAGACGCGTCCTGCAA
CCATTAAAACTGGCGCATACCTGGATTACGGTTCCGCAGAACGAACAAAAAGATTATGCC
TGGGGCTATCGCGAAGGGAAGCCCGTACACGTTTCTCCGGGACGACTTGACGCCGAAGCC
TATGGCGTGAAATCCAGCGTTATTGATATGGCCCGCTGGGTTCAGGCCAACATGGATGCC
AGCCACGTTCAGGAGAAAACGCTCCAGCAGGGCATTGCGCTTGCGCAGTCTCGCTACTGG
CGTATTGGCGATATGTACCAGGGATTAGGCTGGGAGATGCTGAACTGGCCGCTGAAAGCT
GATTCGATCATCAACGGCAGCGACAGCAAAGTGGCATTGGCAGCGCTTCCCGCCGTTGAG
GTAAACCCGCCCGCCCCCGCAGTGAAAGCCTCATGGGTGCATAAAACGGGCTCCACTGGT
GGATTTGGCAGCTACGTAGCCTTCGTTCCAGAAAAAAACCTTGGCATCGTGATGCTGGCA
AACAAAAGCTATCCTAACCCTGTCCGTGTCGAGGCGGCCTGGCGCATTCTTGAAAAGCTG
CAATAA
>93__TRU-1_Bla__TRU-1__369 no;no;TRU-1;Bla;EU046614;1-1149;1149
ATGAAACAACGAATCGCGCTATCACTGCTGGCATTGGGGCCCCTGTTGCTCGTCCCACGC
GTTTATGCCGCGGCAGATGAGCCCATGGCGAACATAGTGGAAAAGGCTGTCCAGCCGCTG
CTGGAGGAGTACCGGATCCCGGGCATGGCGGTCGCCGTGCTGAAGGAGGGCAAGCCTCAC
TACTTCAATTATGGCGTCGCCAATCGGGAGAGCGGCCGGCGCATCAGCGAGCGGACCCTG
TTCGAGATTGGTTCGGTCAGCAAGACCTTTACTGCGACCTTGGGCACCTACGCGGTCGTC
AAAGGGGGCTTTCGGCTGGATGACAAGGTGAGCCAGCACGCGCCTTGGTTGCAGAATTCG
GCGTTTGATCGCGTCACCATGGCCCAGCTGGCGACCTACAGCGCAGGGGGCTTGCCGTTG
CAGTTTCCCGATGCGGTCGACTCAAACGAGAGAATGCGCCAGTACTACCGGCAGTGGTCA
CCGCTTTATGCGGCAGGCACTCATCGCGAGTACTCCAACCCCAGCATAGGTCTGTTCGGC
CATCTGGCGGCGAGCACCCTGGGCCAACCATTCAGACAACTGATGAGCCAGACTCTGCTG
CCCAAGCTCGATTTGCAGCACACCTATCTCGAGGTGCCAGACGCAGCCATGGTTGACTAC
GCCTATGGCTATTCGAAGGAAGACAAACCCGTCAGGGTCAATCCCGGAGTGCTGGCGGAC
GAAGCCTATGGCATCAAGACCAGCGCGGCGGATCTCATCAAGTTTGTGGGCGCCAACATG
ACAGGCAGTGGCGACAAGGCGGTGCAGCAAGCGCTGGCCATGACCCGTACCGGTTTCTAC
TCGGTGGGAGAGATGACCCAGGGGCTGGGGTGGGAGAGCTACGCCTATCCCGTGACCGAA
CAGGCGCTGCTGGCGGGCAATTCACCGGCGGTGAGCTTCAAGGCCAATCCGGTCAAACCC
TTTGTGGCTCCCAGAGTGATGGGGAACGAGCGACTCTACAACAAGACAGGCTCGACCAAC
GGCTTTGGTGCCTATGTGGTGTTTGTCCCGGCCAGAGGCGTGGGCATCGTCATGCTGGCC
AATCGCAACTACCCCATCGAGGCCAGGGTCAAGGCTGCCTATGCCATCATGCGCCATCTG
GCACCCTGA
>94__FOX-1_Bla__FOX-1__453 no;no;FOX-1;Bla;X77455;701-1849;1149
ATGCAACAACGACGTGCGTTCGCGCTACTGACGCTGGGTAGCCTGCTGCTAGCCCCTTGT
ACTTATGCCCGCGGGGAGGCTCCGCTGACCGCCGCTGTGGACGGCATTATCCAGCCGATG
CTCAAGGAGTATCGGATCCCGGGGATGGCGGTCGCCGTGCTGAAAGATGGCAAGGCCCAC
TATTTCAACTATGGGGTTGCCAACCGCGAGAGTGGTCAGCGCGTCAGCGAGCAGACCCTG
TTCGAGATTGGCTCGGTCAGCAAGACCCTGACCGCGACCCTCGGTGCCTATGCTGCGGTC
AAGGGGGGCTTTGAGCTGGATGACAAGGTGAGCCAGCACGCCCCCTGGCTCAAAGGTTCC
GCCTTTGATGGTGTGACCATGGCCGAGCTTGCCACCTACAGTGCGGGTGGTTTGCCGCTG
CAGTTCCCCGATGAGGTGGATTCGAATGACAAGATGCGCACTTACTATCGGCACTGGTCA
CCGGTTTATCCGGCGGGGACCCATCGCCAGTATTCCAACCCCAGCATAGGCCTGTTTGGT
CACCTGGCCGCAAATAGTCTGGGCCAGCCATTTGAGCAACTGATGAGCCAGACCCTGCTG
CCCAAGCTGGGTTTGCACCACACCTATATTCAGGTGCCGGAGTCGGCCATAGCGAACTAT
GCCTACGGCTATTCGAAGGAAGATAAGCCCGTCCGGGTCACTCCGGGCGTGCTGGCGGCC
GAGGCTTACGGGATCAAGACCGGCTCGGCGGATCTGCTGAAGTTTACCGAGGCCAACATG
GGGTATCAGGGAGATGCCGCGCTAAAAACGCGGATCGCGCTGACCCATACCGGTTTCTAC
TCGGTGGGAGACATGACTCAGGGGCTGGGTTGGGAGAGCTACGCCTATCCGTTGACCGAG
CAGGCGCTGCTGGCGGGCAACTCCCCGGCGGTGAGCTTCCAGGCCAATCCGGTTACGCGC
TTTGCGGTGCCCAAAGCGATGGGCGAGCAGCGGCTCTATAACAAGACGGGCTCGACTGGC
GGCTTTGGCGCCTATGTGGCGTTCGTGCCCGCCAGAGGGATCGCCATCGTCATGCTGGCC
AATCGCAACTATCCCATCGAGGCCAGGGTGAAGGCGGCTCACGCCATCCTGAGTCAGTTG
GCCGAGTGA
>94__FOX-1_Bla__FOX-10__462 no;no;FOX-10;Bla;JX049131;1-1149;1149
ATGCAACAACGGCGTGCGTTCGCGCTACTGACGCTGGGTAGCCTGCTGTTAGCCCCTTGT
ACTTATGCCAGCGGGGAGGCTCCGTTGACCGCCGCTGTGGACGGCATTATCCAGCCGATG
CTCAAGGCGTATCGGATCCCGGGGATGGCGGTCGCCGTACTGAAAGATGGCAAAGCCCAC
TATTTCAACTATGGGGTTGCCAACCGGGAGAGTGGCCAGCGCGTCAGCGAGCAGACCCTG
TTCGAGATTGGCTCGGTCAGCAAGACCCTGACTGCGACCCTCGGTGCCTATGCCGCGGTC
AAGGGGGGCTTTGAGCTGGATGACAAGGTGAGCCAGCACGCCCCCTGGCTCAAAGGTTCC
GCCTTGGATGGTGTGACCATGGCCGAGCTTGCCACCTACAGTGCGGGTGGTTTGCCGCTG
CAGTTCCCCGATGAGGTGGATTCGAATGACAAGATGCGCACTTACTATCGGAGCTGGTCA
CCGGTTTATCCGGCGGGGACCCATCGCCAGTATTCCAACCCCAGCATCAGCCTGTTTGGT
CACCTGGCCGCAAATAGTCTGGGCCAGCCATTTGAGCAACTGATGAGCCAGACCCTGCTG
CCCAAGCTGGGTTTGCACCACACCTATATCCAGGTACCGGAGTCGGCTATGGTGAACTAT
GCCTACGGCTATTCGAAGGAAGATAAGCCCGTCCGGGTCACTCCGGGCGTGCTGGCAGCC
GAGGCTTACGGGATCAAGACCGGCTCGGCGGATCTGCTGAAGTTTGCCGAGGCAAACATG
GGGTATCAGGGAGATGCCGCGGTAAAAAGCGCGATCGCGCTGACCCACACCGGTTTCTAC
TCGGTGGGAGACATGACCCAGGGACTGGGCTGGGAGAGTTACGCCTATCCGGTGACCGAG
CAGACATTGCTGGCGGGTAACGCACCGGCGGTGAGCTTCCAGGCCAATCCGGTTACGCGC
TTTGCGGTGCCCAAGGCGATGGGCGAGCAGCGGCTCTATAACAAGACGGGCTCGACTGGC
GGCTTTGGCGCCTATGTGGCGTTCGTGCCCGCCAGAGGGATCGCCATCGTCATGCTGGCC
AATCGCAACTATCCCATCGAGGCCAGGGTGAAGGCGGCTCACGCCATCCTGAGTCAGTTG
GCCGAGTGA
>94__FOX-1_Bla__FOX-2__454 no;no;FOX-2;Bla;Y10282;19-1167;1149
ATGCAACAACGACGTGCGCTCGCGCTACTGACGCTGGGTAGCCTGCTGCTAGCCCCTTGT
ACTTATGCCAGCGGGGAGGCTCCGCTGACCGCCGCTGTGGACGGCATTATCCAGCCGATG
CTCAAGGAGTATCGGATCCCGGGGATGGCGGTCGCCGTGCTGAAAGATGGCAAGGCCCAC
TATTTCAACTATGGGGTTGCCAACCGCGAGAGTGGCCAGCGCGTCAGCGAGCAGACGCTG
TTCGAGATTGGCTCGGTCAGCAAGACCCTGACCGCGACCCTCGGTGCCTATGCTGCGGTC
AAGGGGGGCTTTGAGCTGGATGACAAGGTGAGCCACCACGCCCCTTGGCTCAAAGGTTCC
GCTTTCGATGGTGTGACTATGGCCGAGCTTGCCACCTACAGTGCGGGTGGTTTGCCGCTG
CAGTTCCCTGATGAGGTGGATTCGAATGACAAGATGCAAACTTACTATCGGAGCTGGTCA
CCGGTTTATCCGGCGGGGACCCATCGCCAGTATTCCAACCCCAGCATAGGCCTGTTTGGT
CACCTGGCCGCAAATAGTCTGGGCCAGCCATTTGAGAAACTGATGAGCCAGACCCTGCTG
CCCAAGCTTGGTTTGCACCACACCTATATCCAGGTGCCGGAGTCGGCCATGGCGAACTAT
GCCTACGGCTATTCGAAGGAAGATAAGCCCATCCGGGTCACTCCGGGCGTACTGGCGGCC
GAGGCTTACGGGATCAAAACCGGCTCGGCGGATCTGCTGAAGTTTGTCGAGGCAAACATG
GGGTATCAGGGAGATGCCGCGCTAAAAAGCGCGATCGCGCTGACCCACACCGGTTTCTAC
TCGGTGGGAGACATGACCCAGGGACTGGGCTGGGAGAGCTACGCCTATCCGGTGACCGAG
CAGGCGTTGCTGGCGGGCAACTCCCCGGCGGTGAGCTTCCAGGCCAATCCGGTTACGCGC
TTTGCGGTGCCCAAAGCGATGGGCGAGCAGCGGCTCTATAACAAGACGGGCTCGACCGGC
GGCTTTGGCGCCTATGTGGCGTTCGTGCCCGCCAGAGGGATCGCCATCGTCATGCTGGCC
AATCGCAACTATCCCATCGAGGCCAGGGTGAAGGCGGCTCACGCCATCCTGAGTCAGTTG
GCCGAGTGA
>94__FOX-1_Bla__FOX-3__455 no;no;FOX-3;Bla;Y11068;17-1165;1149
ATGCAACAACGACGTGCGTTCGCGCTACTGACGCTGGGTAGCCTGCTGCTAGCCCCTTGT
ACTTATGCCAGCGGGGAGGCCCCGCTGACCGCCACTGTGGACGGCATTATCCAGCCGATG
CTCAAGGAGTATCGGATCCCGGGGATAGCGGTCGCCGTACTGAAAGATGGCAAGGCCCAC
TATTTCAACTATGGGGTTGCCAACCGCGAGAGTGGCCAGCGCGTCAGCGAGCAGACCCTG
TTCGAGATTGGCTCGGTCAGCAAGACCCTGACCGCGACCCTCGGTGCCTATGCTGCGGTC
AAGGGGGGCTTTGTGCTGGATGACAAGGTGAGCCAGCACGCCCCCTGGCTCAAAGGTTCC
GCCTTGGATGGTGTGACCATGGCCGAGCTTGCCACCTACAGTGCGGGTGGTTTGCCGCTG
CAGTTCCCCGATAAGGTGGATTCGAATGACAAGATGCAAACTTACTATCGGAGCTGGTCA
CCGGTTTATCCGGCAGGGACTCATCGCCAGTATTCCAACCCCAGCATAGGCCTGTTTGGT
CACCTGGCCGCAAATAGTCTGGGCCAGCCATTTGAGCAACTGATGAGCCAGACCCTGCTG
CCCAAGCTGGGTTTGCACCACACCTATATCCAGGTGCCGGAGTCGGCCATGGCGAACTAT
GCCTACGGCTATTCGAAGGAAGATAAGCCCATCCGGGTCACTCCGGGCGTGCTGGCGGCC
GAGGCTTACGGGATCAAGACCGGCTCGGCGGATCTGCTGAAGTTTGCCGAGGCAAACATG
GGGTATCAGGGAGATGCCCTGGTAAAAAGCGCAATCGCGCTGACCCACACCGGTTTCTAC
TCGGTGGGGGAAATGACCCAGGGGCTGGGCTGGGAGAGTTACGACTATCCCGTCACCGAG
CAGGTGCTGCTGGCGGGCAACTCCCCGGCGGTGAGCTTCCAGGCCAATCCGGTTACGCGC
TTTGCGGTGCCCAAAGCGATGGGCGAGCAGCGGCTCTATAACAAGACGGGCTCGACTGGC
GGCTTTGGCGCCTATGTGGCGTTCGTGCCCGCCAGAGGGATCGCCATCGTCATGCTGGCC
AATCGCAACTATCCCATCGAGGCCAGGGTGAAGGCGGCTCACGCCATCCTGAGTCAGTTG
GCCGAGTGA
>94__FOX-1_Bla__FOX-4__456 no;no;FOX-4;Bla;AJ277535;1-1149;1149
ATGCAACAACGACGTGCGCTCGCGCTACTGATGCTGGGTAGCCTGCTGTTAGCCCCTTGC
ACTTATGCCAGCGGGGAGGCCCCGCTGACCGCCACTGTGGACGGCATTATCCAGCCGATG
CTCAAGGCGTATCGGATCCCGGGGATGGCGGTCGCTGTACTGAAAGATGGCAAGGCCCAC
TATTTCAACTATGGGGTTGCCAACCGCGAGAGCGGCCAGCGCGTCAGCGAGCAGACCCTG
TTCGAGATTGGCTCGGTCAGCAAGACCCTGACCGCGACCCTTGGCGCCTATGCCGCAGTC
AAGGGGGGCTTTGAGCTGGATGACAAGGTGAGCCAGCACGCCCCCTGGCTCAAAGGTTCC
GCCTTTGATGGTGTGACCATGGCCGAGCTTGCCACCTACAGTGCGGGTGGTTTGCCGCTG
CAGTTCCCCGATGAGGTAGATTCGAATGACAAGATGCAAACTTACTATCGGAGCTGGTCA
CCGGTTTATCCGGCGGGGACTCATCGCCAGTATTCCAACCCCAGCATAGGCCTGTTTGGT
CACCTGGCCGCAAATAGTCTGGGCCAGCCATTTGAGCAACTGATGAGCCAGACCCTGCTG
CCCAAACTGGGTTTGCACCACACCTATATCCAGGTGCCGGAGTCGGCCATGGCGAACTAT
GCCTACGGCTATTCGAAGGAAGATAAGCCTATCCGGGCCACTCCGGGCGTGCTGGCTGCC
GAGGCTTACGGGATCAAGACCGGTTCGGCGGATCTGCTGAAGTTTGTCGAGGCCAACATG
GGGTATCAGGGAGATGCCGCGCTAAAAAGCGCGATCGCGCTGACCCACACCGGCTTCCAT
TCGGTGGGGGAAATGACCCAGGGGCTGGGCTGGGAGAGTTACGACTATCCCGTCACCGAG
CAGGTGCTGCTGGCGGGCAACTCACCAGCGGTGAGCTTCCAGGCCAATCCGGTTACGCGC
TTTGCGGTGCCCAAAGCGATGGGCGAGCAGCGGCTCTATAACAAGACGGGCTCGACTGGT
GGCTTTGGCGCCTATGTGGCGTTCGTGCCTGCCAGAGGGATAGCCATCGTCATGCTGGCC
AATCGCAACTATCCCATCGAGGCCAGGGTGAAGGCGGCTCACGCCATCCTGAGTCAGTTG
GCCGAGTGA
>94__FOX-1_Bla__FOX-5__457 no;no;FOX-5;Bla;AY007369;1-1149;1149
ATGCAACAACGGCGTGCGTTCGCGCTACTGACGCTGGGTAGCCTGCTGTTAGCCCCTTGT
ACTTATGCCAGCGGGGAGGCTCCGTTGACCGCCGCTGTGGACGGCATTATCCAGCCGATG
CTCAAGGCGTATCGGATCCCGGGGATGGCGGTCGCCGTACTGAAAGATGGCAAAGCCCAC
TATTTCAACTATGGGGTTGCCAACCGGGAGAGTGGCCAGCGCGTCAGCGAGCAGACCCTG
TTCGAGATTGGCTCGGTCAGCAAGACCCTGACTGCGACCCTCGGTGCCTATGCCGCGGTC
AAGGGGGGCTTTGAGCTGGATGACAAGGTGAGCCAGCACGCCCCCTGGCTCAAAGGTTCC
GCCTTGGATGGTGTGACCATGGCCGAGCTTGCCACCTACAGTGCGGGTGGTTTGCCGCTG
CAGTTCCCCGATGAGGTGGATTCGAATGACAAGATGCGCACTTACTATCGGAGCTGGTCA
CCGGTTTATCCGGCGGGGACCCATCGCCAGTATTCCAACCCCAGCATCGGCCTGTTTGGT
CACCTGGCCGCAAATAGTCTGGGCCAGCCATTTGAGCAACTGATGAGCCAGACCCTGCTG
CCCAAGCTGGGTTTGCACCACACCTATATCCAGGTACCGGAGTCGGCTATGGTGAACTAT
GCCTACGGCTATTCGAAGGAAGATAAGCCCGTCCGGGTCACTCCGGGCGTGCTGGCAGCC
GAGGCTTACGGGATCAAGACCGGCTCGGCGGATCTGCTGAAGTTTGCCGAGGCAAACATG
GGGTATCAGGGAGATGCCGCGGTAAAAAGCGCGATCGCGCTGACCCACACCGGTTTCTAC
TCGGTGGGAGACATGACCCAGGGACTGGGCTGGGAGAGTTACGCCTATCCGGTGACCGAG
CAGACATTGCTGGCGGGTAACGCACCGGCGGTGAGCTTCCAGGCCAATCCGGTTACGCGC
TTTGCGGTGCCCAAGGCGATGGGCGAGCAGCGGCTCTATAACAAGACGGGCTCGACTGGC
GGCTTTGGCGCCTATGTGGCGTTCGTGCCCGCCAGAGGGATCGCCATCGTCATGCTGGCC
AATCGCAACTATCCCATCGAGGCCAGGGTGAAGGCGGCTCACGCCATCCTGAGTCAGTTG
GCCGAGTGA
>94__FOX-1_Bla__FOX-6__458 no;no;FOX-6;Bla;AY034848;52-1200;1149
ATGCAACAACGGCGTGCGTTCGCGCTACTGACGCTGGGTAGCCTGCTGTTAGCCCCTTGT
ACTTATGCCAGCGGGGAGGCTCCGTTGACCGCCGCTGTGGACGGCATTATCCAGCCGATG
CTCAAGGCGTATCGGATCCCGGGGATGGCGGTCGCCGTACTGAAAGATGGCAAAGCCCAC
TATTTCAACTATGGGGTTGCCAACCGGGAGAGTGGCCAGCGCGTCAGCGAGCAGACCCTG
TTCGAGATTGGCTCGGTCAGCAAGACCCTGACTGCGACCCTCGGTGCCTATGCCGCGGTC
AAGGGGGGCTTTGAGCTGGATGACAAGGTGAGCCAGCACGCCCCCTGGCTCAAAGGTTCC
GCCTTGGATGGTGTGACCATGGCCGAGCTTGCCACCTACAGTGCGGGTGGTTTGCCGCTG
CAGTTCCCCGATGAGGTGGATTCGAATGACAAGATGCGCACTTACTATCGGAGCTGGTCA
CCGGTTTATCCGGCGGGGACCCATCGCCAGTATTCCAACCCCAGCATCGGCCTGTTTGGT
CACCTGGCCGCAAATAGTCTGGGCCAGCCATTTGAGCAACTGATGAGCCAGACCCTGCTG
CCCAAGCTGGGTTTGCACCACACCTATATCCAGGTACCGGAGTCGGCTATGGTGAACTAT
GCCTACGGCTATTCGAAGGAAGATAAGCCCGTCCGGGTCACTCCGGGCGTGCTGGCAGCC
GAGGCTTACGGGATCAAGACCGGCTCGGCGGATCTGCTGAAGTTTGCCGAGGCAAACATG
GGGTATCAGGGAGATGCCGCGGTAAAAAGCGCGATCGCGCTCACCCACACCGGTTTCTAC
TCGGTGGGAGACATGACCCAGGGACTGGGCTGGGAGAGTTACGCCTATCCGGTGACCGAG
CAGACATTGCTGGCGGGTAACGCACCGGCGGTGAGCTTCCAGGCCAATCCGGTTACGCGC
TTTGCGGTGCCCAAGGCGATGGGCGAGCAGCGGCTCTATAACAAGACGGGCTCGACTGGC
GGCTTTGGCGCCTATGTGGCGTTCGTGCCCGCCAGAGGGATCGCCATCGTCATGCTGGCC
AATCGCAACTATCCCATCGAGGCCAGGGTGAAGGCGGCTCACGCCATCCTGAGTCAGTTG
GCCGAGTGA
>94__FOX-1_Bla__FOX-7__459 no;no;FOX-7;Bla;AJ703796;1-1149;1149
ATGCAACAACGACGTGCGTTCGCGCTACTGACGCTGGGTAGCCTGCTGCTAGCCCCTTGT
ACTTATGCCCGCGGGGAGGCTCCGCTGACCGCCGCTGTGGACGGCATTATCCAGCCGATG
CTCAAGGAGTATCGGATCCCGGGGATGGCGGTCGCCGTGCTGAAAGATGGCAAGGCCCAC
TATTTCAACTATGGGGTTGCCAACCGCGAGAGTGGTCAGCGCGTCAGCGAGCAGACCCTG
TTCGAGATTGGCTCGGTCAGCAAGACCCTGACCGCGACCCTCGGTGCCTATGCTGCGGTC
AAGGGGGGCTTTGAGCTGGATGACAAGGTGAGCCAGCACGCCCCCTGGCTCAAAGGTTCC
GCCTTTGATGGTGTGACCATGGCCGAGCTTGCCACCTACAGTGCGGGTGGTTTGCCGCTG
CAGTTCCCCGATGAGGTGGATTCGAATGACAAGATGCGCACTTACTATCGGCACTGGTCA
CCGGTTTATCCGGCGGGGACCCATCGCCAGTATTCCAACCCCAGCATAGGCCTGTTTGGT
CACCTGGCCGCAAATAGTCTGGGCCAGCCATTTGAGCAACTGATGAGCCAGACCCTGCTG
CCCAAGCTGGGTTTGCACCACACCTATATTCAGGTGCCGGAGTCGGCCATAGCGAACTAT
GCCTACGGCTATTCGAAGGAAGATAAGCCCGTCCGGGCCACTCCGGGCGTGCTGGCGGCC
GAGGCTTACGGGATCAAGACCGGCTCGGCGGATCTGCTGAAGTTTACCGAGGCCAACATG
GGGTATCAGGGAGATGCCGCGCTAAAAAGCGCGATCGCGCTGACCCATACCGGTTTCTAC
TCGGTGGGAGACATGACTCAGGGGCTGGGTTGGGAGAGCTACGCCTATCCGTTGACCGAG
CAGGCGCTGCTGGCGGGCAACTCCCCGGCGGTGAGCTTCCAGGCCAATCCGGTTACGCGC
TTTGCGGTGCCCAAAGCGATGGGCGAGCAGCGGCTCTATAACAAGACGGGCTCGACTGGC
GGCTTTGGCGCCTATGTGGCGTTCGTGCCCGCCAGAGGGATCGCCATCGTCATGCTGGCC
AATCGCAACTATCCCATCGAGGCCAGGGTGAAGGCGGCTCACGCCATCCTGAGTCAGTTG
GCCGAGTGA
>94__FOX-1_Bla__FOX-8__460 no;no;FOX-8;Bla;HM565917;1-1149;1149
ATGCAACAACGACGTGCGTTCGCGCTACTGACGCTGGGTAGCCTGCTGCTAGCCCCTTGT
ACTTATGCCAGCGGGGAGGCCCCGCTGACCGCCACTGTGGACGGCATTATCCAGCCGATG
CTCAAGGAGTATCGGATCCCGGGGATAGCGGTCGCCGTACTGAAAGATGGCAAGGCCCAC
TATTTCAACTATGGGGTTGCCAACCGCGAGAGTGGCCAGCGCGTCAGCGAGCAGACCCTG
TTCGAGATTGGCTCGGTCAGCAAGACCCTGACCGCGACCCTCGGTGCCTATGCTGCGGTC
AAGGGGGGCTTTGTGCTGGATGACAAGGTGAGCCAGCACGCCCCCTGGCTCAAAGGTTCC
GCCTTGGATGGTGTGACCATGGCCGAGCTTGCCACCTACAGTGCGGGTGGTTTGCCGCTG
CAGTTCCCCGATAAGGTGGATTCGAATGACAAGATGCAAACTTACTATCGGAGCTGGTCA
CCGGTTTATCCGGCAGGGACTCATCGCCAGTATTCCAACCCCAGCATAGGCCTGTTTGGT
CACCTGGCCGCAAATAGTCTGGGCCAGCCATTTGAGCAACTGATGAGCCAGACCCTGCTG
CCCAAGCTGGGTTTGCACCACACCTATATCCAGGTGCCGGAGTCGGCCATGGCGAACTAT
GCCTACGGCTATTCGAAGGAAGATAAGCCCATCCGGGTCACTCCGGGCGTGCTGGCGGCC
GAGGCTTACGGGATCAAGACCGGCTCGGCGGATCTGCTGAAGTTTGCCGAGGCAAACATG
GGGTATCAGGGAGATGCCCTGGTAAAAAGCGCAATCGCGCTGACCCACACCGGTTTCTAC
TCGGTGGGGGAAATGACCCAGGGGCTGGGCTGGGAGAGTTACGACTATCCCGTCACCGAG
CAGGTGCTGCTGGCGGGCAACTCCCCGGCGGTGAGCCTCCAGGCCAATCCGGTTACGCGC
TTTGCGGTGCCCAAAGCGATGGGCGAGCAGCGGCTCTATAACAAGACGGGCTCGACTGGC
GGCTTTGGCGCCTATGTGGCGTTCGTGCCCGCCAGAGGGATCGCCATCGTCATGCTGGCC
AATCGCAACTATCCCATCGAGGCCAGGGTGAAGGCGGCTCACGCCATCCTGAGTCAGTTG
GCCGAGTGA
>94__FOX-1_Bla__FOX-9__461 no;no;FOX-9;Bla;JF896803;1-1149;1149
ATGCAACAACGACGTGCGTTCGCGCTACTGACGCTGGGTAGCCTGCTGTTAGCCCCTTGT
ACCTATGCCAGCGGGGAGGCCCCGCTGACCGTCACTGTGGACGGCATTATCCAGCCGATG
CTCAAGGCGTATCGGATCCCGGGGATGGCGGTCGCCGTACTGAAAGATGGCAAGGCCCAC
TATTTCAACTATGGGGTTGCCAACCGCGAGAGTGGTCAGCGCGTCAGCGAGCAGACCCTG
TTCGAGATTGGCTCGGTCAGCAAAACCCTGACCGCGACCCTTGGCGCTTATGCAGCGGTC
AAGGGAGGCTTTGAGCTGGATGACAAGGTGAGCCAGCACGCCCCCTGGCTGAAAGGTTCC
GCCTTTGATGGGGTGACCATGGCCGAGCTTGCCACCTACAGTGCGGGTGGTTTGCCGCTG
CAGTTCCCCGAAGAGGTGGATTCGAATGACAAGATGCGCACTTACTATCGGAGTTGGTCA
CCGGTTTATCCGGCGGGGACCCACCGTCAGTACGCCAATACCAGTATCGGTCTGTTCGGC
TATCTGGCTGCCAACTCCCTGGGCCAGTCATTTGAGCAACTGATGAGCCAGACCCTGCTG
CCCAAGCTGGGTTTGCACCACACCTATATCCAGGTGCCGGAGTCGGCCATGGCGAACTAT
GCCTACGGCTATTCGAAGGAAGAGAAGCCCATCCGGGTCACTCCGGGCATGCTGGCGGCC
GAGGCTTACGGGATCAAGACCGGTTCGGCGGATCTGCTGAAGTTTGCCGAGGCAAACATG
GGGTATCAGGGAGATGCCGCGGTAAAAAGCGCGATCGCGCTGACCCACACCGGTTTCTAC
TCGGTGGGAGACATGACTCAGGGGCTGGGCTGGGAGAGTTACGACTATCCCGTCACCGAG
CAGGTGCTGCTGGCGGACAACTCACCAGCGGTGAGCTTCCAGGCCAATCCGGTTACGCGT
TTTGCTGTGCCCAAAGCGATGGGCGAGCAGCGGCTCTATAACAAGACGGGCTCGACCGGC
GGCTTTGGCGCCTATGTGGCGTTCGTGCCCGCCAGAGGGATAGCCATCGTCATGCTGGCC
AATCGCAACTATCCCATCGAGGCCAGGGTGAAGGCGGCTCACGCCATCCTGAGTCAGTTG
GCCGAGTGA
>95__AmpC_Bla__AmpC__452 no;no;AmpC;Bla;AF211348;233-1378;1146
ATGATGAAAAAATCCCTTACAGGCGTACTGCTGCTGGGCGCCTCATTTTCGACTTTTGCC
GCGCCGCAAACGGCGGAGCAGCTTCGCGAACTGGTCAATCAGACCATCACGCCGTTAATG
AAAGAACAGGCGATACCGGGCATGGCGGTGGCGGTGATCTATCACGGCAAACCCTATTAT
TTCACCTGGGGCCAGGCCGATGTTGCCGGGCAGCGTCCGGTGACGCGACAGACGTTGTTT
GAGCTGGGCTCTGTTAGTAAGACTTTCACCGGCGTGCTGGGCGGCGATGCGGTGGCGCGC
GGTGAAATTAAGCTCAGCGATCCGGCGCAGAAGTACTGGCCGCAGCTCACCGGCCAGCAG
TGGCAGGGGATCTCGCTGCTGCATCTCGCCACCTATACCGCAGGCGGTCTGCCGCTGCAG
GTTCCGGACGAGGTGACGGATGAAGCGGCATTACTGCGTTACTATCAGAACTGGCAACCG
CAGTGGGCGCCGGGTAGTAAACGGCTGTACGCCAATGCCAGCATTGGCCTGTTCGGCGCG
CTGGCGGTGAAACCTTCCGGCATGAGCTTTGAACAGGCGATGAGCCAGCGGGTTTTGCAG
CCGTTAAAACTGAGCCACACCTGGATTAACGTACCGCCCGCCCAGAGCAAGGACTACGCC
TGGGGTTATCGTGACGGTAAAGCGGTACATGTTTCGCCGGGGCAGCTGGACGCTGAGGCT
TACGGCGTGAAGTCGAGCATTGAGGATATGGCGCACTGGGTGCTGGCGAATATGAACAGC
GAAGCGGTGCAGGATAAAAATCTGCGGCAGGGGATCCAGCTGGCGCAGTCGCGCTATTGG
CGGGCTGGGGAGATGTATCAGGGGCTCGGCTGGGAGATGCTGAACTGGCCGGTGCCGGCC
GAGGTAGTAATTAACGGCAGCGATAATAAGGTAGCGCTTGCCGCGACGCCGGTAACGGCG
GTCAATCCGCCCGCGCCGTCGGTGAAAGCCTCCTGGGTACATAAAACCGGCTCCACCGGC
GGATTCGGCAGCTACGTGGCTTTTATCCCGCAACAGGATCTCGGTATCGTGATGCTGGCG
AATAAAAGCTACCCCAACCCGGAGCGGGTGAAGGCTGCGTATCATATTCTTGAGGCGCTG
CAGTAA
>96__ACT-MIR_Bla__ACT-1__464 no;no;ACT-1;Bla;U58495;28-1173;1146
ATGATGATGACTAAATCCCTTTGCTGCGCCCTGCTGCTCAGCACCTCCTGCTCGGTATTG
GCTACCCCGATGTCAGAAAAACAGCTGGCTGAGGTGGTGGAACGGACCGTTACGCCGCTG
ATGAAAGCGCAGGCCATTCCGGGTATGGCGGTGGCGGTGATTTATGAGGGTCAGCCGCAC
TACTTCACCTTCGGTAAAGCCGATGTTGCGGCGAACAAACCTGTCACTCCACAAACCTTG
TTCGAACTGGGTTCTATAAGTAAAACCTTCACCGGCGTACTCGGTGGCGATGCCATTGCT
CGCGGTGAAATATCGCTGGGCGATCCGGTGACAAAATACTGGCCTGAGCTGACAGGCAAG
CAGTGGCAGGGGATCCGCATGCTGGATCTGGCAACCTATACCGCAGGAGGTTTGCCGTTA
CAGGTACCGGATGAGGTCAAGGATAACGCCTCTCTGTTGCGCTTTTATCAAAACTGGCAG
CCGCAGTGGAAGCCGGGCACCACGCGTCTTTACGCCAATGCCAGCATCGGTCTTTTTGGC
GCGCTGGCGGTCAAACCTTCCGGCATGAGCTATGAGCAGGCCATAACGACGCGGGTCTTT
AAGCCGCTCAAGCTGGACCATACGTGGATTAACGTTCCGAAAGCGGAAGAGGCGCATTAC
GCCTGGGGATACCGCGACGGTAAAGCAGTACACGTTTCGCCAGGAATGCTGGACGCTGAA
GCCTATGGCGTAAAAACCAACGTGCAGGATATGGCAAGCTGGGTGATGGTCAACATGAAG
CCGGACTCCCTTCAGGATAATTCACTCAGGAAAGGCCTTACCCTGGCGCAGTCTCGCTAC
TGGCGCGTGGGGGCCATGTATCAGGGGTTAGGCTGGGAAATGCTTAACTGGCCGGTCGAT
GCCAAAACCGTGGTTGAAGGTAGCGACAATAAGGTTGCACTGGCACCGCTGCCTGCGAGA
GAAGTGAATCCACCAGCGCCCCCGGTCAACGCATCCTGGGTCCATAAAACAGGCTCTACC
GGCGGGTTTGGCAGCTACGTGGCATTTATTCCTGAAAAGCAGCTCGGTATTGTGATGCTG
GCAAATAAAAGCTATCCGAACCCGGCACGCGTTGAGGCGGCATACCGTATTTTGAGCGCG
CTGTAG
>96__ACT-MIR_Bla__ACT-10__473 no;no;ACT-10;Bla;JN848330;1-1146;1146
ATGATGAAAAAATCCGTTTGCTGCGCCCTGCTGCTCAGCACCTCCTGCTCGGTATTGGCT
GCCCCGATGTCAGAAAAACAGCTGGCTGAGGTGGTGGAACGTACCGTTACGCCGCTGATG
AAAGCTCAGGCCATTCCGGGTATAGCGGTGGCGGTGATTTATCAGGGTCAGCCGCACTAC
TTTACCTTCGGTAAAGCCGATGTTGCGGCGAATAAACCTGTCACCCCACAAACCTTATTC
GAGCTGGGCTCTATAAGTAAAACCTTCACCGGCGTACTCGGCGGCGATGCCATTGCTCGG
GGTGAAATATCGCTGGGCGATCCGGTGACAAAATACTGGCCTGAGCTGACAGGCAAGCAG
TGGAAGGGGATCCGCATGCTGGATCTGGCAACCTATACCGCAGGAGGTTTGCCGTTACAG
GTACCGGATGAGGTCACGGATAACGCCTCTCTGCTGCGCTTTTATCAAAACTGGCAGCCG
CAGTGGAAGCCGGGCACCACGCGTCTTTACGCCAACGCCAGCATCGGTCTTTTTGGCGCG
CTGGCGGTCAAACCTTCCGGCATGAGCTATGAGCAGGCCATAACGACGCGGGTCTTTAAG
CCGCTCAAGCTGGACCATACCTGGATTAACGTTCCGAAAACGGAAGAGGCGCATTACGCC
TGGGGATACCGCGACGGTAAGGCGGTACACGTTTCGCCAGGAATGCTGGACGCTGAAGCC
TATGGCGTAAAAACCAACGTGAAGGATATGGCAAGCTGGGTGATGGTCAACATGAAGCCG
GACTCGCTTGAGGATAGTTCACTCAGGAAAGGCTTTACCCTGGCGCAGTCTCGCTACTGG
CGCGTGGGTGCCATGTATCAGGGGTTAGGCTGGGAAATGCTTAACTGGCCGGTCGATGCC
AAAACCGTGGTTGAAGGTAGCGACAATAAGGTGGCGCTGGCACCGTTGCCTGCGAGAGAA
GTGAATCCACCGGCGCCCCCGGTCAACGCATCCTGGGTCCATAAAACCGGCTCTACCGGC
GGGTTTGGCAGCTACGTGGCGTTTATTCCCGAAAAGCAGCTCGGCATTGTGATGCTGGCG
AATAAAAGCTATCCCAACCCGGCACGCGTTGAGGCGGCATACCGTATCCTCGACGCGCTG
CAGTAA
>96__ACT-MIR_Bla__ACT-12__474 no;no;ACT-12;Bla;JX440355;752-1897;1146
ATGATGAAAAAATCCCTGTGCTGCGCCCTGCTGCTCAGCACCTCCTGCGCTGCATTAGCC
GCACCTCTGTCAGAAACACAGCTGGCGAAGGTCGTGGAACGTACCGTTACGCCCCTGATG
AAAGCGCAGTCTATTCCGGGTATGGCGGTCGCCGTGATCTATCAGGGCCAGCCGCACTAC
TTCACCTTCGGCAAGGCCGATGTCGCCGCGAACACACCCGTCACTGCACAAACGCTGTTT
GAGCTGGGCTCAATCAGCAAAACCTTCACCGGCGTTCTGGGTGGCGATGCTATTGCTCGC
GGTGAAATTTCGCTGGGCGATCCGGTGACCAAATACTGGCCTGAACTGACCGGCAAACAG
TGGCAGGGCGTTCGCATGCTGGACCTGGCAACCTATACTGCCGGTGGCCTGCCGTTACAG
GTGCCCGATGAGGTTACCGATAATGCCTCGCTGCTGCGTTTTTACCAGTCCTGGCAACCA
CAGTGGGCGCCAGGCACCACGCGTCTTTATGCGAATGCCAGCATCGGTCTGTTTGGGGCT
CTGGCAGTGAAACCTTCTGGCATGCGCTTTGAGCAGGCGATGACGGAGCGGGTCCTGAAG
CCGCTTAACCTGAACCATACGTGGATTAACGTTCCGAAGGCAGAAGAACAGCATTACGCC
TGGGGTTATCGTGACGGTAAAGCGGTTCACGTTTCGCCGGGCATGCTCGATGCCGAAGCA
TATGGCGTGAAAACCAACGTGAAGGATATGGCGAGCTGGGTGGTGGCTAACATGGCCCCC
GATGGGGTACAGGATGCCTCACTGAAGCAGGGCATGGTGCTTGCACAGTCTCGCTACTGG
CGCACAGGCTCGATGTACCAGGGCCTGGGCTGGGAGATGCTCAACTGGCCGGTAGAAGCC
AAAACCGTGGTGGAGGGCAGCGACAACAAGGTAGCGCTTGCACCGTTGCCCGTGGCAGAA
GTGAACCCTCCGGCTCCACCGGTAAAAGCGTCATGGGTACATAAAACAGGCTCGACGGGC
GGATTTGGCAGCTACGTGGCATTTATCCCTGAGAAGGAACTCGGCATCGTTATGCTGGCG
AACAAGAGCTACCCGAACCCGGCACGCGTGGAAGCGGCATACCGTATTCTGAGCGCTCTG
CAGTAA
>96__ACT-MIR_Bla__ACT-14__475 no;no;ACT-14;Bla;JX440354;757-1902;1146
ATGATGAAAAAATCTCTTTGCTGCGCCCTGCTGCTCGGCATCTCTTGCTCTGCTCTCGCC
GCGCCAGTGTCAGAAAAACAGCTGGCGGAGGTGGTCGCGAATACGGTTACCCCGCTGATG
AAAGCCCAGTCGATTCCAGGCATGGCGGTGGCCGTTATTTATCAGGGTAAACCGCACTAT
TACACGTTTGGCAAAGCAGATATCGCGGCTAATAAACCCGTTACGCCTCAGACTCTGTTC
GAGCTGGGCTCTATAAGTAAAACCTTCACCGGGGTTTTAGGTGGGGATGCCATTGCTCGC
GGTGAAATTTCGCTGGACGATCCGGTGACCAGATACTGGCCACAGCTAACGGGCAAGCAG
TGGCAGGGGATTCGTATGCTGGATCTCGCAACCTACACCGCTGGCGGCCTGCCGCTACAG
GTACCGGATGAGGTCACGGATAATGCCGCCCTGCTGCGCTTTTATCAAAACTGGCAGCCG
CAGTGGAAGCCTGGCACAACGCGTCTTTACGCCAACGCCAGTATCGGTCTTTTTGGCGCG
CTGGCGGTCAAACCTTCCGGCATGGGCTATGAGCAGGCCATGACGACGCGGGTCCTTAAG
CCGCTCAAGCTGGACCATACCTGGATTAACGTTCCGAAAGCGGAAGAGGCGCATTACGCC
TGGGGCTATCGTGACGGTAAAGCGGTGCGCGTTTCGCCGGGAATGCTGGATGCACAAGCC
TATGGCGTGAAAACCAACGTGCAGGATATGGCGAACTGGGTCATGGCAAACATGGCGCCG
GAGAAGGTTGCTGATGCCTCACTTAAGCAGGGCATCGCGCTGGCGCAGTCGCGCTACTGG
CGTATCGGGTCAATGTATCAGGGTCTGGGCTGGGAGATGCTCAACTGGCCCGTGGAGGCC
AACACGGTGATCGAGGGCAGCGACAGTAAGGTGGCGCTGGCACCGCTGCCCGTGGCAGAA
GTGAATCCACCGGCTCCCCCGGTCAAAGCGTCCTGGGTCCATAAAACGGGCTCTACTGGC
GGGTTTGGCAGCTACTTGGCCTTTATTCCTGAAAAGCAGATCGGTATTGTGATGCTCGCG
AATAAAAGCTATCCGAACCCGGCACGCGTTGAGGCGGCATACCATATCCTCGACGCGCTA
CAGTAA
>96__ACT-MIR_Bla__ACT-15__476 no;no;ACT-15;Bla;JX440356;755-1900;1146
ATGATGAAAAAATCCCTTTGCTGCGCCCTGCTGCTCGGCATTTCTTGCTCTGCTCTCGCC
ACGCCAGTGTCAGAAAAACAGCTGGCGGAGGTGGTCGCGAATACGGTTACCCCGCTGATG
AAAGCCCAGTCTGTTCCAGGCATGGCGGTGGCCGTTATTTATCAGGGAAAACCGCACTAT
TACACGTTTGGCAAGGCCGATATCGCGGCGAATAAACCCGTTACGCCTCAGACCCTGTTC
GAGCTGGGTTCTATAAGTAAAACCTTCACCGGCGTTTTAGGTGGGGATGCCATTGCTCGC
GGTGAAATTTCGCTGGACGATCCGGTGACCAGATACTGGCCACAGCTGACGGGCAAGCAG
TGGCAGGGTATTCGTATGCTGGATCTCGCCACCTACACCGCTGGCGGCCTGCCGCTACAG
GTACCGGATGAGGTCACGGATAACGCCTCCCTGCTGCGCTTTTATCAAAACTGGCAGCCG
CAGTGGAAGTCTGGCACAACGCGTCTTTACGCCAACGCCAGCATCGGTCTTTTTGGTGCG
CTGGCGGTCAAACCTTCTGGCATGCCCTATGAGCAGGCCATGACGACGCGGGTCCTTAAG
CCGCTCAAGCTGGACCATACCTGGATTAACGTGCCGAAAGCGGAAGAGGCGCATTACGCC
TGGGGCTATCGTGACGGTAAAGCGGTGCGCGTTTCGCCGGGTATGCTGGATGCACAAGCC
TATGGCGTGAAAACCAACGTGCAGGATATGGCGAACTGGGTCATGGCAAACATGGCGCCG
GAGAACGTTGCTGATGCCTCACTTAAGCAGGGCATCGCGCTGGCGCAGTCGCGCTACTGG
CGTATCGGGTCAATGTATCAGGGTCTGGGCTGGGAGATGCTCAACTGGCCCGTGGAGGCC
AACACGGTGGTCGAGGGCAGCGACAGTAAGGTAGCGCTGGCGCCGTTGCCCGTGGTAGAA
GTGAATCCACCGGCTCCCCCGGTCAAAGCGTCCTGGGTCCATAAAACGGGCTCTACTGGC
GGGTTTGGCAGCTACGTGGCCTTTATTCCTGAAAAGCAGATCGGTATTGTGATGCTCGCG
AATACAAGCTATCCGAACCCGGCACGTGTTGAGGCGGCATACCATATCCTCGAGGCGCTA
CAGTAA
>96__ACT-MIR_Bla__ACT-16__477 no;no;ACT-16;Bla;AB737978;1-1140;1140
ATGATGAAAAAATCCCTTTGCTGCGCCCTGCTGCTGGGCCTCTCTTGCTCTGCTCTCGCC
GCGCCAGTATCAGAAAAACAGCTGGCGGAGGTGGTCGCGAATACGGTTACCCCGCTGATG
AAAGCCCAGTCTGTTCCAGGCATGGCGGTGGCCGTTATTTATCAGGGAAAATCGCACTAT
TACACGTTTGGCAAGGCCGATATCGCGGCGAATAAACCCGTTACGCCTCAGACCCTGTTC
GAGCTGGGTTCTATAAGTAAAACCTTCACCGGCGTTTTAGGTGGGGATGCCATTGCTCGC
GGTGAAATTTCGCTGGACGATCCGGTGACCAGATACTGGCCACAGCTGACGGGCAAGCAG
TGGCAGGGTATTCGTATGCTGGATCTCGCCACCTACACCGCTGGCGGCCTGCCGCTACAG
GTACCGGATGAGGTCACGGATAACGCCTCCCTGCTGCGCTTTTATCAAAACTGGCAGCCG
CAGTGGAAGCCTGGCACAACGCGTCTTTACGCCAACGCCAGCATCGGTCTTTTTGGTGCG
CTGGCGGTCAAACCTTCTGGCATGCCCTATGAGCAGGCCATGACGACGCGGGTCCTTAAG
CCGCTCAAGCTGGACCATACCTGGATTAACGTTCCGAAAGCGGAAGAGGCGCATTACGCC
TGGGGCTATCGTGACGGTAAAGCGGTGCGCGTTTCGCCGGGAATGCTGGATGCACAAGCC
TATGGCGTGAAAACCAACGTGCAGGATATGGCGAACTGGGTCATGGCAAACATGGCGCCG
GAGAAGGTTGCCGATGCCTCACTTAAGCAGGGCATCGCGCTGGCGCAGTCGCGCTACTGG
CGTATCGGGTCAATGTATCAGGGTCTGGGCTGGGAGATGCTCAACTGGCCCGTGGAGGCC
AACACGGTGGTCGAAGGCAGCGACAGTAAGGTAGCGCTGGCGCCGTTACCCGTGGCAGAA
GTGAATCCACCGGCTCCCCCGGTCAAAGCGTCCTGGGTCCATAAAACGGGTTCTACCGGC
GGGTTTGGCAGCTACGTGGCCTTTATTCCTGAAAAGCAGATCGGTATTGTGATGCTCGCG
AATAAAAGCTATCCGAACCCGGCACGCGTTGAGGCGGCATACCATATCCTCGAGGCGCTA
>96__ACT-MIR_Bla__ACT-2__465 no;no;ACT-2;Bla;AM076977;1-1146;1146
ATGATGATGACTAAATCCCTTTGCTGCGCCCTGCTGCTCAGCACCTCCTGCTCGGTATTG
GCTACCCCGATGTCAGAAAAACAGCTGGCTGAGGTGGTGGAACGGACCGTTACGCCGCTG
ATGAAAGCGCAGGCCATTCCGGGTATGGCGGTGGCGGTGATTTATGAGGGTCAGCCGCAC
TACTTCACCTTCGGTAAAGCCGATGTTGCGGCGAACAAACCTGTCACTCCACAAACCTTG
TTCGAACTGGGTTCTATAAGTAAAACCTTCACCGGCGTACTCGGTGGCGATGCCATTGCT
CGCGGTGAAATATCGCTGGGCGATCCGGTGACAAAATACTGGCCTGAGCTGACAGGCAAG
CAGTGGCAGGGGATCCGCATGCTGGATCTGGCAACCTATACCGCAGGAGGTTTGCCGTTA
CAGGTACCGGATGAGGTCACGGATAACGCCTCTCTGTTGCGCTTTTATCAAAACTGGCAG
CCGCAGTGGAAGCCGGGCACCACGCGTCTTTACGCCAATGCCAGCATCGGTCTTTTTGGC
GCGCTGGCGGTCAAACCTTCCGGCATGAGCTATGAGCAGGCCATAACGACGCGGGTCTTT
AAGCCGCTCAAGCTGGACCATACGTGGATTAACGTTCCGAAAGCGGAAGAGGCGCATTAC
GCCTGGGGATACCGCGACGGTAAAGCGGTACACGTTTCGCCAGGAATGCTGGACGCTGAA
GCCTATGGCGTAAAAACCAACGTGCAGGATATGGCAAGCTGGGTGATGGTCAACATGAAG
CCGGACTCCCTTCAGGATAATTCACTCAGGAAAGGCCTTACCCTGGCGCAGTCTCGCTAC
TGGCGCGTGGGGGCCATGTATCAGGGGTTAGGCTGGGAAATGCTTAACTGGCCGGTCGAT
GCCAAAACCGTGGTTGAAGGTAGCGACAATAAGGTGGCACTGGCACCGCTGCCTGCGAGA
GAAGTGAATCCACCGGCGCCCCCGGTCAACGCATCCTGGGTCCATAAAACAGGCTCTACC
GGCGGGTTTGGCAGCTACGTGGCATTTATTCCTGAAAAGCAGCTCGGTATTGTGATGCTG
GCAAATAAAAGCTATCCGAACCCGGCACGCGTTGAGGCGGCATACCGTATTTTGAGCGCG
CTGTAG
>96__ACT-MIR_Bla__ACT-3__466 no;no;ACT-3;Bla;EU427302;1476-2618;1143
ATGATGACTAAATCCCTTTGCTGCGCCCTGCTGCTCAGCACCTCCTGCTCGGTATTGGCT
GCACCGATGTCAGAAAAACAGCTGGCTGAGGTGGTGGAACGGACCGTTACGCCGCTGATG
AAAGCGCAGGCCATTCCGGGTATGGCGGTGGCGGTGATTTATCAGGGCCAGCCGCACTAC
TTTACCTTCGGTAAAGCCGATGTTGCGGCGAACAAACCTGTCACCCCACAAACCTTGTTC
GAACTGGGTTCTATAAGTAAAACCTTTACCGGCGTACTGGGTGGCGATGCCATTGCTCGG
GGTGAAATATCGCTGGGCGATCCGGTGACAAAATACTGGCCTGAGCTGACGGGCAAGCAG
TGGCAGGGGATCCGCATGCTGGATCTGGCAACCTATACCGCAGGCGGTCTGCCGTTACAG
GTACCGGATGAGGTCGCGGATAACGCCTCTCTGCTGCGCTTTTATCAAAACTGGCAGCCG
CAGTGGAAGCCGGGTACCACGCGTCTTTACGCCAATACCAGCATCGGCCTTTTTGGCGCG
CTGGCGGTCAAACCTTCCGGCATGAGCTATGAACAGGCCATAACGACGCGGGTCTTTAAG
CCGCTCAAGCTGGACCATACGTGGATTAACGTTCCGAAAGCGGAAGAGGCGCATTACGCC
TGGGGATACCGCGACGGTAAAGCGGTACACGTTTCGCCAGGCATGCTGGACGCTGAAGCC
TATGGCGTAAAAACCAACGTGCAGGATATGGCAAGCTGGGTGATGGTCAACATGAAGCCG
GACTCCCTTCAGGATAATTCACTCAGGCAAGGCATTGCCCTGGCGCAGTCTCGCTACTGG
CGCGTAGGGGCCATGTATCAGGGGTTAGGCTGGGAAATGCTTAACTGGCCGGTCGATGCC
AAAACCGTGGTTGAAGGTAGCGACAATAAGGTGGCACTGGCACCGCTGCCCGCAAGAGAA
GTGAATCCTCCGGCGCCTCCGGTCAACGCGTCCTGGGTCCATAAAACAGGCTCTACCGGC
GGGTTTGGCAGCTACGTGGCCTTTATTCCTGAAAAGCAGCTCGGCATTGTGATGCTGGCG
AATAAAAGCTATCCCAACCCAGCACGCGTTGAGGCGGCTTACCGTATTTTGAGCGCGCTG
TAG
>96__ACT-MIR_Bla__ACT-4__467 no;no;ACT-4;Bla;AJ311172;12-1157;1146
ATGATGACTAAATCCCTTTGCTGCGCCCTGCTGCTCAGCACCTCCTGCTCGGTATTGGCT
GCACCGATGTCAGAAAAACAGCTGGCTGAGGTGGTGGAACGGACCGTTACGCCGCTGATG
AAAGCGCAGGCCATTCCGGGTATGGCGGTGGCGGTGATTTATCAGGGCCAGCCGCACTAC
TTTACCTTCGGTAAAGCCGATGTTGCGGCGAACAAACCTGTCACCCCACAAACCTTGTTC
GAACTGGGTTCTATAAGTAAAACCTTTACCGGCGTACTGGGTGGCGATGCCATTGCTCGG
GGTGAAATATCGCTGGGCGATCCGGTGACAAAATACTGGCCTGAGCTGACGGGCAAGCAG
TGGCAGGGGATCCGCATGCTGGATCTGGCAACCTATACCGCAGGCGGTCTGCCGTTACAG
GTACCGGATGAGGTCGCGGATAACGCCTCTCTGCTGCGCTTTTATCAAAACTGGCAGCCG
CAGTGGAAGCCGGGTACCACGCGTCTTTACGCCAATACCAGCATCGGCCTTTTTGGCGCG
CTGGCGGTCAAACCTTCCGGCATGAGCTATGAACAGGCCATAACGACGCGGGTCTTTAAG
CCGCTCAAGCTGGACCATACGTGGATTAACGTTCCGAAAGCGGAAGAGGCGCATTACGCC
TGGGGATACCGCGACGGTAAAGCGGTACACGTTTCGCCAGGCATGCTGGACGCTGAAGCC
TATGGCGTAAAAACCAACGTGCAGGATATGGCAAGCTGGGTGATGGTCAACATGAAGCCG
GACTCCCTTCAGGATAATTCACTCAGGCAAGGCATTGCCCTGGCGCAGTCTCGCTACTGG
CGCGTAGGGGCCATGTATCAGGGGTTAGGCTGGGAAATGCTTAACTGGCCGGTCGATGCC
AAAACCGTGGTTGAAGGTAGCGACAATAAGGTGGCACTGGCACCGCTGCCCGCAAGAGAA
GTGAATCCTCCGGCGCCTCCGGTCAACGCGTCCTGGGTCCATAAAACAGGCTCTACCGGC
GGGTTTGGCAGCTACGTGGCCTTTATTCCTGAAAAGCAGCTCGGCATTGTGATGCTGGCG
AATAAAAGCTATCCCAACCCAGCACGCGTTGAGGCGGCTTACCGTATTTTGAGCGCGCTG
CAGTAA
>96__ACT-MIR_Bla__ACT-5__468 no;no;ACT-5;Bla;FJ237369;1-1146;1146
ATGATGAAAAAATCTCTTTGCTGCGCCCTGCTGCTCGGCATCTCTTGCTCTGCTCTCGCC
GCGCCAGTGTCAGAAAAACAGCTGGCGGAGGTGGTCGCGAATACGGTTACCCCGCTGATG
AAAGCCCAGTCGATTCCAGGCATGGCGGTGGCCGTTATTTATCAGGGTAAACCGCACTAT
TACACGTTTGGCAAAGCCGATATCGCGGCCAGCAAACCCGTTACGCCTCAGACTCTGTTC
GAGCTGGGTTCTATAAGTAAAACCTTCACCGGGGTTTTAGGTGGGGATGCCATTGCTCGC
GGTGAAATTTCGCTGGACGATCCGGTGACCAGATACTGGCCACAGCTGACGGGCAAGCAG
TGGCAGGGGATTCGTATGCTGGATCTCGCAACCTACACCGCTGGCGGCCTGCCGCTACAG
GTACCGGATGAGGTCACGGATAATGCCGCCCTGCTGCGCTTTTATCAAAACTGGCAGCCG
CAGTGGAAGCCTGGCACAACGCGTCTTTACGCCAACGCCAGTATCGGTCTTTTTGGCGCG
CTGGCGGTCAAACCTTCCGGCATGCCCTTTGAGCAGGCCATGACGACGCGGGTCCTTAAG
CCGCTCAAGCTGGACCATACCTGGATTAACGTTCCGAAAGCGGAAGAGGCGCATTACGCC
TGGGGATATCGTGACGGTAAAGCGGTGCGCGTTTCGCCGGGAATGCTGGATGCACAAGCC
TATGGCATGAAAACCAACGTGCAGGATATGGCGAACTGGGTCATGGCAAATATGGCGCCG
GAGAACGTTGCTGATGCCTCACTTAAGCAGGGCATCTCGCTGGCGCAGTCGCGCTACTGG
CGTATCGGGTCAATGTATCAGGGTCTGGGCTGGGAGATGCTCAACTGGCCCGTGGAGGCC
AACACGGTGATCGAGGGCAGCGACAGTAAGGTGGCGCTGGCACCGCTGCCCGTGGCAGAA
GTGAATCCACCGGCTCCCCCGGTCAAAGCGTCCTGGGTCCATAAAACGGGCTCTACTGGC
GGGTTTGGCAGCTACGTGGCCTTTATTCCTGAAAAGCAGATCGGTATTGTGATGCTCGCG
AATAAAAGCTATCCGAACCCGGCACGCGTTGAGGCGGCATACCCTATCCTCGACGCGCTA
CAGTAA
>96__ACT-MIR_Bla__ACT-6__469 no;no;ACT-6;Bla;FJ237366;41-1186;1146
ATGATGACTAAATCCCTTTGCTGCGCCCTGCTGCTCAGCACCTCCTGCTCGGTATTGGCT
GCCCCGATGTCAGAAAAACAGCTGGCTGAGGTGGTGGAACGTACCGTTACGCCGCTGATG
AAAGCTCAGGCCATTCCGGGTATGGCGGTGGCGGTGATTTATCAGGGTCAGCCGCACTAC
TTTACCTTCGGTAAAGCCGATGTCGCGGCGAATAAACCCGTCACCCCACAAACCTTATTC
GAGCTGGGCTCTATAAGTAAAACCTTCACCGGCGTACTCGGCGGCGATGCCATTGCTCGC
GGTGAAATATCGCTGGGCGATCCGGTGACAAAATACTGGCCTGAGCTGACAGGCAAGCAG
TGGCAGGGGATCCGCATGCTGGATCTGGCAACCTATACCGCAGGTGGTTTGCCGTTACAG
GTACCGGATGAGGTCACGGATAACGCCTCACTGCTGCGCTTTTATCAAAACTGGCAGCCG
CAGTGGAAGCCGGGCACCACGCGTCTTTACGCCAACGCCAGCATCGGTCTTTTTGGCGCG
CTGGCGGTCAAACCTTCCGGCATGAGCTATGAGCAGGCCATAACGACGCGGGTCTTTAAG
CCGCTCAAGCTGGACCATACCTGGATTAACGTTCCGAAAGCGGAAGAGGCGCATTACGCC
TGGGGATACCGCGACGGTAAGGCGGTACACGTTTCGCCAGGAATGCTGGACGCTGAAGCC
TATGGCGTAAAAACCAACGTGAAGGATATGGCAAACTGGGTGATGGTCAACATGAAGCCG
GACTCGCTTCAGGATAGTTCACTCAAGGAAGGCATTACCCTGGCGCAGTCTCGCTACTGG
CGCGTGGGTGCCATGTATCAGGGATTAGGCTGGGAAATGCTTAACTGGCCGGTCGATGCC
AAAACCGTGGTTGAAGGTAGCGACAATAAGGTGGCGCTGGCACCGCTGCCTGCGAGAGAA
GTGAATCCACCGGCGCCCCCGGTCAATGCGTCATGGGTCCATAAAACAGGCTCTACCGGC
GGGTTTGGCAGCTACGTGGCATTTATTCCTGAAAAGCAGCTCGGCATTGTGATGCTGGCG
AATAAAAGCTATCCGAACCCGGCACGCGTTGAGGCGGCATACCGTATCCTCGACGCGCTG
CAGTAA
>96__ACT-MIR_Bla__ACT-7__470 no;no;ACT-7;Bla;FJ237368;1-1146;1146
ATGATGAGAAAATCCCTTTGCTGCGCCCTGCTGCTCGGCATCTCTTGCTCTGCTCTCGCC
ACGCCAGTGTCAGAAAAACAGCTGGCGGAGGTGGTAGCGAATACGGTTACCCCGCTGATG
AAAGCCCAGTCTGTTCCAGGCATGGCGGTGGCCGTTATTTATCAGGGAAAACCGCACTAT
TACACGTTTGGCAAGGCCGATATCGCGGCGAATAAACCCGTTACGCCTCAGACCCTGTTC
GAGCTGGGTTCTATAAGTAAAACCTTCACCGGCGTTTTAGGTGGGGATGCCATTGCTCGC
GGTGAAATTTCGCTGGACGATCCGGTGACCAGATACTGGCCACAGCTGACGGGCAAGCAG
TGGCAGGGTATTCGTATGCTGGATCTCGCCACCTACACCGCTGGCGGCCTGCCGCTACAG
GTACCGGATGAGGTCACGGATAACGCCTCCCTGCTGCGCTTTTATCAAAACTGGCAGCCG
CAGTGGAAGCCTGGCACAACGCGTCTTTACGCCAACGCCAGCATCGGTCTTTTTGGTGCG
CTGGCGGTCAAACCTTCTGGCATGCCCTATGAGCAGGCCATGACGACGCGGGTCCTTAAG
CCGCTCAAGCTGGACCATACCTGGATTAACGTGCCGAAAGCGGAAGAGGCACATTACGCC
TGGGGCTATCGTGACGGTAAAGCGGTGCGCGTTTCGCCGGGTATGCTGGATGCACAAGCC
TATGGCGTGAAAACCAACGTGCAGGATATGGCGAACTGGGTCATGGCAAACATGGCGCCG
GAGAACGTTGCTGATGCCTCACTTAAGCAGGGCATCGCGCTGGCGCAGTCGCGCTACTGG
CGTATCGGGTCAATGTATCAGGGTCTGGGCTGGGAGATGCTCAACTGGCCCGTGGAGGCC
AACACGGTGGTCGAGGGCAGCGACAGTAAGGTAGCGCTGGCGCCGTTGCCCGTGGCAGAA
GTGAATCCACCGGCTCCCCCGGTCAAAGCGTCCTGGGTCCATAAAACGGGCTCTACTGGC
GGGTTTGGCAGCTACGTGGCCTTTATTCCTGAAAAGCAGATCGGTATTGTGATGCTCGCG
AATACAAGCTATCCGAACCCGGCACGCGTTGAGGCGGCATACCATATCCTCGAGGCGCTA
CAGTAA
>96__ACT-MIR_Bla__ACT-8__471 no;no;ACT-8;Bla;FN645445;1-1146;1146
ATGATGATGACTAAATCCCTTTGCTGCGCCCTGCTGCTCAGCACCTCCTGCTCGGTATTG
GCTACCCCGATGTCAGAAAAACAGCTGGCTGAGGTGGTGGAACGTACCGTTACGCCGCTG
ATGAAAGCTCAGGCCATTCCGGGTATGGCGGTGGCGGTGATTTATCAGGGTCAGCCGCAC
TACTTTACCTTCGGTAAAGCCGATGTTGCGGCGAATAAACCTGTCACCCCACAAACCTTA
TTCGAGCTGGGCTCTATAAGTAAAACCTTCACCGGCGTACTGGGCGGCGATGCCATTGCT
CGGGGTGAAATATCGCTGGGCGATCCGGTGACCAAATACTGGCCTGAACTGACAGGCAAG
CAGTGGCAGGGGATCCGCATGCTGGATCTGGCAACCTATACCGCAGGAGGTTTGCCGTTA
CAGGTACCGGATGAGGTCACGGATAACGCCTCTCTGCTGCGCTTTTATCAAAACTGGCAG
CCGCAGTGGAAGCCGGGCACTACGCGTCTTTACGCCAACGCCAGCATCGGTCTTTTTGGC
GCGCTGGCGGTCAAACCTTCCGGCATGAGCTATGAGCAGGCCATAACGACGCGGGTCTTT
AAGCCGCTCAAGCTGGACCATACCTGGATTAACGTTCCCAAAGCGGAAGAGTCGCATTAC
GCCTGGGGATACCGCGACGGTAAAGCGGTACACGTTTCGCCAGGCATGCTGGACGCTGAA
GCCTATGGCGTAAAAACCAACGTGCAGGATATGGCAAACTGGGTGATGGTCAACATGAAG
CCGGACTCGCTTCAGGATAGTTCACTCAGGAAAGGCATTACCCTGGCGCAGTCTCGCTAC
TGGCGCGTAGGTGCCATGTATCAGGGTTTAGGCTGGGAAATGCTTAACTGGCCGGTCGAT
GCCAAAACCGTGGTTGAAGGTAGCGACAATAAGGTGGCGCTGGCACCGCTGCCTGCGAGA
GAAGTGAATCCACCGGCGCCCCCGGTCAATGCGTCATGGGTCCATAAAACAGGCTCTACC
GGCGGGTTTGGCAGCTACGTGGCGTTTATTCCCGAAAAGCAGCTCGGTATTGTGATGCTG
GCAAATAAAAGCTATCCGAACCCGGCACGCGTTGAGGCGGCATACCGTATTTTGAGCGCG
CTGTAG
>96__ACT-MIR_Bla__ACT-9__472 no;no;ACT-9;Bla;HQ693810;1009-2151;1143
ATGAAGACAAAATCCCTTTGCTGTGCCCTGCTGCTCAGCACCTCCTGCTCTGTTCTCGCC
GCGCCGATGTCAGAGAAACAGCTGTCTGACGTGGTGGAACGTACCGTTACCCCCCTGATG
AAAGCGCAAGCCATTCCGGGCATGGCGGTGGCGGTGATTTATCAGGGTCAGCCGCACTAC
TTTACCTTCGGAAAGGCCGATGTTACGGCGAACAAACCTGTCACCCCGCAAACCCTGTTT
GAGCTGGGCTCTATAAGTAAAACCTTCACCGGCGTATTAGGTGGCGATGCGATTGCGCGC
GGAGAAATATCGCTGGGCGACCCCGTGACAAAGTACTGGCCCGAGCTAACAGGCAAGCAG
TGGCAGGGTATTCGCATGTTGGATCTGGCGACCTACACCGCGGGTGGCCTGCCGCTACAG
GTGCCGGATGAGGTCACGGATAACACCTCCCTGCTGCGTTTCTATCAACACTGGCAACCG
CAGTGGAAACCAGGCACAACGCGTCTTTATGCGAACGCCAGCATCGGGCTTTTTGGCGCC
CTCGCGGTTAAACCCTCCGGTATGAACTTTGAACAGGCCATGACGAAGCGGGTCTTCAAG
CCACTCAAACTGGACCATACATGGATTAACGTTCCGAAAGAAGAAGAGGCGCATTACGCC
TGGGGATACCGTGATGGTAAAGCAATCCACGTTTCACCGGGAATGCTGGATGCCGAAGCG
TATGGTGTCAAAACCAACATCCAGGATATGGCGAGCTGGCTGAAGGCCAACATGAACCCT
GACGCCCTTTCGGATTCAACGTTGAAACAGGGTATTGCCCTGGCACAGTCTCGCTACTGG
CGCGTGGGTGCCATGTATCAGGGTCTGGGCTGGGAGATGCTCAACTGGCCGGTAGAAGCC
AAAACCGTCGTGGAGGGCAGCGATAACAAGGTGGCTCTTGCACCGTTACTGGTGGCAGAA
GTGAACCCTCCAGCTCCGCCAGTAAAAGCATCATGGGTACATAAAACAGGCTCGACGGGT
GGATTCGGCAGCTATGTCGCATTTATTCCTGAAAAGGAACTCGGCATTGTTATGCTGGCG
AACAAGAGCTACCCGAACCCGGCGCGCGTGGAAGCGGCATACCGTATTTTGAGCGCTCTG
TAG
>96__ACT-MIR_Bla__CMG__484 no;no;CMG;Bla;AY265892;1-1054;1054
CTAAGCTGTGCCCTGCTGCTCAGCGTTGCCAGCGCTGCATTCGCCGCACCGATGTCCGAA
AAACAGCTGGCTGAGGTGGTGGAACGCACCGTTACGCCGCTGATGAACGCGCAGGCCATT
CCGGGTATGGCGGTGGCGGTGATTTATCAGGGTCAGCCGCACTACTTTACCTTCGGTAAA
GCTGATGTTGCAGCGAACAAACCCGTCACCCCGCAAACCTTGTTCGAGCTGGGTTCGATA
AGTAAAACCTTCACCGGCGTATTGGGTGGTGATGCGATTGCGCGCGGTGAAATAACGCTG
GGCGATCCGGTGACCAAATACTGGCCTGAGCTCACGGGCAAGCAGTGGCAGGGCATTCGC
ATGCTGGATCTGGCAACCTACACCGCAGGCGGTCTGCCGTTGCAGGTGCCGGATGAGGTC
ACGGATACCGCCTCCCTGCTGCGCTTTTATCAAAACTGGCAGCCAAAGTGGAAGCCGGGC
ACCACGCGTCTTTACGCTAACACCAGCATCGGTCTTTTTGGCGCGCTGGCGGTCAAACCC
TCCGGCATGAGCTATGAGCAGGCCATGACGACGCGGGTCTTTAAGCCGCTCAAGCTGGAC
CATACCTGGATTAACGTCCCGAAAGCGGAAGAGGCGCATTACGCCTGGGGATACCGTGAC
GGTAAAGCGGTCCACGTTTCGCCAGGGATGCTGGACGCGGAAGCCTATGGCGTAAAAACC
AACGTGCAGGATATGGCAAGCTGGGTGATGGTCAACATGATGCCGGACTCCCTTCAGGAT
TCCCCACTTAAGCACGGTATCGCCCTGGCACAGTCTCGCTACTGGCGCGTGGGAGCCATG
TATCAAGGATTGGGCTGGGAAATGCTGAACTGGCCGGTCGACGCCCAAACGGTGGTCGGG
GGCAGCGACAATAAGGTGGCGCTGGCGCCGTTGCCTGCAAGAGAAGTGAATCCACCGGCA
CCACCGGTTAAGGCCTCCTGGGTCCATAAAACGGGCTCTACCGGCGGATTTGGCAGCTAC
GTGGCATTTATTCCTGAAAAGCAGCTCGGCATTG
>96__ACT-MIR_Bla__MIR-1__478 no;no;MIR-1;Bla;M37839;928-2073;1146
ATGATGACAAAATCCCTAAGCTGTGCCCTGCTGCTCAGCGTCGCCAGTTCTGCATTCGCC
GCACCGATGTCCGAAAAACAGCTGGCTGAGGTGGTGGAACGTACCGTTACGCCGCTGATG
AACGCGCAGGCCATTCCGGGTATGGCGGTGGCGGTAATTTATCAGGGTCAGCCACACTAC
TTTACCTTCGGTAAAGCCGATGTTGCGGCGAACAAACCCGTCACCCCGCAAACCCTGTTT
GAGCTGGGCTCTATAAGTAAAACCTTCACCGGCGTACTGGGCGGCGATGCCATTGCCCGG
GGTGAAATAGCGCTGGGCGATCCGGTAGCAAAATACTGGCCTGAGCTCACGGGCAAGCAG
TGGCAGGGCATTCGCATGCTGGATCTGGCAACCTATACCGCAGGCGGTCTGCCGTTACAG
GTGCCGGATGAGGTCACGGATACCGCCTCTCTGCTGCGCTTTTATCAAAACTGGCAGCCG
CAGTGGAAGCCGGGCACCACGCGTCTTTACGCTAACGCCAGCATCGGTCTTTTTGGTGCG
CTGGCGGTTAAACCTTCCGGCATGAGCTATGAGCAGGCCATGACGACGCGGGTCTTTAAA
CCCCTCAAGCTGGACCATACCTGGATTAACGTCCCGAAAGCGGAAGAGGCGCATTTCGCC
TGGGGATACCGTGAGGGTAAAGCGGTCCACGTTTCGCCAGGGATGCTGGACGCGGAAGCC
TATGGCGTAAAAACTAACGTGAAGGATATGGCGAGCTGGCTGATAGCCAACATGAAGCCG
GATTCTCTTCAGGCTCCCTCACTCAAGCAAGGCATTGCTCTGGCGCAGTCTCGCTACTGG
CGCGTGGGGGCTATGTATCAGGGGTTAGGCTGGGAGATGCTCAACTGGCCGGTCGATGCC
AAAACCGTCGTCGGAGGCAGTGATAACAAGGTGGCGCTGGCACCATTGCCCGTGGCAGAA
GTGAATCCACCCGCGCCGCCGGTCAAGGCCTCCTGGGTCCATAAAACAGGCTCGACGGGC
GGGTTTGGCAGCTACGTGGCATTTATTCCTGAAAAGCAGCTCGGCATTGTGATGCTGGCG
AATAAAAGCTATCCGAACCCGGCACGCGTTGAGGCGGCATACCGTATCCTCGACGCGCTG
CAGTAA
>96__ACT-MIR_Bla__MIR-2__479 no;no;MIR-2;Bla;AY227752;89-1234;1146
ATGATGACAAAATCCCTAAGCTGTGCCCTGCTGCTCAGCGTCGCCAGCGCTGCATTCGCC
GCACCGATGTCCGAAACACAGCTGGCTGAGGTGGTGGAACGTACCGTTACGCCGCTGATG
AACGCGCAGGCCATTCCGGGTATGGCGGTGGCGGTAATTTATCAGGGTCAGCCACACTAC
TTTACCTTCGGTAAAGCCGATGTTGCGGCGAACAAACCCGTCACCCCGCAAACCCTGTTT
GAGCTGGGCTCTATAAGTAAAACCTTCACCGGCGTACTGGGCGGCGATGCCATTGCCCGG
GGTGAAATAGCGCTGGGCGATCCGGTAGCAAAATACTGGCCTGAGCTCACGGGCAAGCAG
TGGCAGGGCATTCGCATGCTGGATCTGGCAACCTATACCGCAGGCGGTCTGCCGTTACAG
GTGCCGGATGAGGTCACGGATACCGCCTCTCTGCTGCGCTTTTATCAAAACTGGCAGCCG
CAGTGGAAGCCGGGCACCACGCGTCTTTACGCTAACGCCAGCATCGGTCTTTTTGGTGCG
CTGGCGGTTAAACCTTCCGGCATGAGCTATGAGCAGGCCATGACGACGCGGGTCTTTAAA
CCCCTCAAGCTGGACCATACCTGGATTAACGTCCCGAAAGCGGAAGAGGCGCATTACGCC
TGGGGATACCGTGAGGGTAAAGCGGTCCACGTTTCGCCAGGGATGCTGGACGCGGAAGCC
TATGGCGTAAAAACTAACGTGAAGGATATGGCGAGCTGGGTGATAGCCAACATGAAGCCG
GATTCTCTTCAGGCTCCCTCACTCAAGCAAGGCATTGCTCTGGCGCAGTCTCGCTACTGG
CGCGTGGGGGCTATGTATCAGGGGTTAGGCTGGGAGATGCTCAACTGGCCGGTCGATGCC
AAAACCGTCGTCGGAGGCAGTGATAACAAGGTGGCGCTGGCACCATTGCCCGTGGCAGAA
GTGAATCCACCCGCGCCGCCGGTCAAGGCCTCCTGGGTCCATAAAACAGGCTCGACGGGC
GGGTTTGGCAGCTACGTGGCATTTATTCCTGAAAAGCAGCTCGGCATTGTGATGCTGGCG
AATAAAAGCTATCCGAACCCGGCACGCGTTGAGGCGGCATACCATATCCTCGACGCGCTA
CAGTAA
>96__ACT-MIR_Bla__MIR-3__480 no;no;MIR-3;Bla;AY743435;14-1159;1146
ATGATGACAAAATCCCTAAGCTGTGCCCTGCTGCTCAGCGTCGCCAGCGCTGCATTCGCC
GCACCGATGTCCGAAAAACAGCTGGCTGAGGTGGTGGAACGTACCGTTACGCCGCTGATG
AACGCGCAGGCCATTCCGGGTATGGCGGTGGCGGTAATTTATCAGGGTCAGCCACACTAC
TTTACCTTCGGTAAAGCCGATGTTGCGGCGAACAAACCCGTCACCCCGCAAACCCTGTTT
GAGCTGGGCTCTATAAGTAAAACCTTCACCGGCGTACTGGGCGGCGATGCCATTGCCCGG
GGTGAAATAGCGCTGGGCGATCCGGTAGCAAAATACTGGCCTGAGCTCACGGGCAAGCAG
TGGCAGGGCATTCGCATGCTGGATCTGGCAACCTATACCGCAGGCGGTCTGCCGTTACAG
GTGCCGGATGAGGTCACGGATACCGCCTCTCTGCTGCGCTTTTATCAAAACTGGCAGCCG
CAGTGGAAGCCGGGCACCACGCGTCTTTACGCTAACGCCAGCATCGGTCTTTTTGGTGCG
CTGGCGGTCAAACCTTCCGGCATGAGCTATGAGCAGGCCATGACGACGCGGGTCTTTAAA
CCCCTCAAGCTGGACCATACCTGGATTAACGTCCCGAAAGCGGAAGAGGCGCATTACGCC
TGGGGATACCGTGAGGGTAAAGCGGTCCACGTTTCGCCAGGGATGCTGGACGCGGAAGCC
TATGGCGTAAAAACTAACGTGAAGGATATGGCGAGCTGGCTGATAGCCAACATGAAGCCG
GATTCTCTTCACGCTCCCTCACTCAAGCAAGGCATTGCTCTGGCGCAGTCTCGCTACTGG
CGCGTGGGTGCTATGTATCAGGGGTTAGGCTGGGAGATGCTCAACTGGCCGGTCGATGCC
AAAACCGTCGTCGGAGGCAGTGATAACAAGGTGGCGCTGGCACCATTGCCCGTGGCAGAA
GTGAATCCACCCGCGCCGCCGGTCAAAGCCTCCTGGGTCCATAAAACAGGCTCGACGGGC
GGGTTTGGCAGCTACGTGGCATTTATTCCTGAAAAGCAGCTCGGCATTGTGATGCTGGCG
AATAAAAGCTATCCGAACCCGGCACGCGTTGAGGCGGCATACCGTATCCTCGACGCGCTG
CAGTAA
>96__ACT-MIR_Bla__MIR-4__481 no;no;MIR-4;Bla;EF587233;1-1101;1101
CTAAGCTGTGCCCTGCTGCTCAGCGTCACCAGCGCTGCATTCGCCGCACCGATGTCCGAA
ACACAGCTGGCTGAGGTGGTGGAACGTACCGTTACGCCGCTGATGAACGCGCAGGCCATT
CCGGGTATGGCGGTGGCGGTAATTTATCAGGGTCAGCCACACTACTTTACCTTCGGTAAA
GCCGATGTTGCGGCGAACAAACCCGTCACCCCGCAAACCCTGTTTGAGCTGGGCTCTATA
AGTAAAACCTTCACCGGCGTACTGGGCGGCGATGCCATTGCCCGGGGTGAAATAGCGCTG
GGCGATCCGGTAGCAAAATACTGGCCTGAGCTCACGGGCAAGCAGTGGCAGAGCATTCGC
ATGCTGGATCTGGCAACCTATACCGCAGGCGGTCTGCCGTTACAGGTGCCGGATGAGGTC
ACGGATACCGCCTCTCTGCTGCGCTTTTATCAAAACTGGCAGCCGCAGTGGAAGCCGGGT
ACCACGCGTCTTTACGCTAACGCCAGCATCGGTCTTTTTGGTGCGCTGGCGGTCAAACCT
TCCGGCATGAGCTATGAGCAGGCCATGACGACGCGGGTCTTTAAACCCCTCAAGCTGGAC
CATACCTGGATTAACGTCCCGAAAGCGGAAGAGGCGCATTACGCCTGGGGATACCGTGAG
GGTAAAGCGGTCCACGTTTCGCCAGGGATGCTGGACGCGGAAGCCTATGGCGTAAAAACT
AACGTGAAGGATATGGCGAGCTGGGTGATAGCCAACATGAAGCCGGATTCTCTTCAGGCT
CCCTCACTCAAGCAAGGCATTGCTCTGGCGCAGTCTCGCTACTGGCGCGTGGGGGCTATG
TATCAGGGGTTAGGCTGGGAGATGCTCAACTGGCCGGTCGATGCCAAAACCGTCGTCGGA
GGCAGTGATAACAAGGTGGCGCTGGCACCATTGCCCGTGGCAGAAGTGAATCCACCCGCG
CCTCCGGTCAAGGCCTCCTGGGTCCATAAAACAGGCTCGACGGGCGGGTTTGGCAGCTAC
GTGGCATTTATTCCTGAAAAGCAGCTCGGCATTGTGATGCTCGCGAATAAAAGCTATCCG
AACCCGGCACGCGTTGAGGCG
>96__ACT-MIR_Bla__MIR-6__482 no;no;MIR-6;Bla;JQ664733;1-1146;1146
ATGATGACAAAATCCCTAAGCTGTGCCCTGCTGCTCAGCGTCACCAGCGCTGCATTCGCC
GCACCGATGTCCGAAACACAGCTGGCTGAGGTGGTGGAACGTACCGTTACGCCGCTGATG
AACGCGCAGGCCATTCCGGGTATGGCGGTGGCGGTAATTTATCAGGGTCAGCCACACTAC
TTTACCTTCGGTAAAGCCGATGTTGCGGCGAACAAACCCGTCACCCCGCAAACCCTGTTT
GAGCTGGGCTCTATAAGTAAAACCTCCACCGGCGTACTGGGCGGCGATGCCATTGCCCGG
GGTGAAATAGCGCTGGGCGATCCGGTAGCAAAATACTGGCCTGAGCTCACGGGCAAGCAG
TGGCAGGGCATTCGCATGCTGGATCTGGCAACCTATACCGCAGGCGGTCTGCCGTTACAG
GTGCCGGATGAGGTCACGGATACCGCTTCTCTGCTGCGCTTTTATCAAAACTGGCAGCCG
CAGTGGAAGCCGGGCACCACGCGTCTTTACGCTAACGCCAGCATCGGTCTTTTTGGTGCG
CTGGCGGTTAAACCTTCCGGCATGAGCTATGAGCAGGCCATGACGACGCGGGTCTTTAAA
CCCCTCAAGCTGGACCATACCTGGATTAACGTCCCGAAAGCGGAAGAGGCGCATTACGCC
TGGGGATACCGTGAGGGTAAAGCGGTCCACGTTTCGCCAGGGATGCTGGACGCGGAAGCC
TATGGCGTAAAAACTAACGTGAAGGATATGGCGAGCTGGCTGATAGCCAACATGAAGCCG
GATTCTCTTCAGGCTCCCTCACTCAAGCAAGGCATTGCTCTGGCGCAGTCTCGCTACTGG
CGCGTGGGGGCTATGTATCAGGGGCTGGGCTGGGAGATGCTCAACTGGCCGGTCGATGCC
AAAACCGTCGTCGGAGGCAGTGATAACAAGGTGGCGCTGGCACCATTGCCCGTGGCAGAA
GTGAATCCACCCGCGCCGCCGGTCAAAGCCTCCTGGGTCCATAAAACAGGCTCGACGGGC
GGGTTTGGCAGCTACGTGGCATTTATTCCTGAAAAGCAGCTCGGCATTGTGATGCTGGCG
AATAAAAGCTATCCGAACCCGGCACGCGTTGAGGCGGCATACCGTATCCTCGACGCGCTG
CAGTAA
>96__ACT-MIR_Bla__MIR-8__483 no;no;MIR-8;Bla;FJ237367;1-1146;1146
ATGATGACAAAATCCCTAAGCTGTGCCCTGCTGCTCAGCGTCGCCAGCTCTGCATTCGCC
GCACCGATGTCCGAAAAACAGCTGGCTGAGGTGGTGGAACGTACCGTTACGCCGCTGATG
AACGCGCAGGCCATTCCGGGTATGGCGGTGGCGGTAATTTATCAGGGTCAGCCACACTAC
TTTACCTTCGGTAAAGCCGATGTTGCGGCGAACAAACCCGTCACCCCGCAAACCCTGTTT
GAGCTGGGCTCTATAAGTAAAACCTTCACCGGCGTACTGGGCGGCGATGCCATTGCCCGG
GGTGAAATAGCGCTGGGCGATCCGGTAGCAAAATACTGGCCTGAGCTCACGGGCAAGCAG
TGGCAGGGCATTCGCATGCTGGATCTGGCAACCTACACCGCAGGCGGTCTGCCGTTACAG
GTGCCGGATGAGGTCACGGATACCGCCTCTCTGCTGCGCTTTTATCAAAACTGGCAGCCG
CAGTGGAAGCCGGGTACCACGCGTCTTTACGCTAACGCCAGCATCGGTCTTTTTGGTGCG
CTGGCGGTTAAACCTTCCGGCATGAGCTATGAGCAGGCCATGACGACGCGGGTCTTTAAA
CCCCTCAAGCTGGACCATACCTGGATTAACGTCCCGAAAGCGGAAGAGGCGCATTACGCC
TGGGGATACCGTGAGGGTAAAGCGGTCCACGTTTCGCCAGGGATGCTGGACGCGGAAGCC
TATGGCGTAAAAACTAACGTGAAGGATATGGCGAGCTGGCTGATAGCCAACATGAAGCCG
GATTCTCTTCAGGCTCCCTCACTCAAGCAAGGCATTGCTCTGGCGCAGTCTCGCTACTGG
CGCGTGGGGGCCATGTATCAGGGGTTGGGCTGGGAGATGCTCAACTGGCCGGTCGATGCC
AAAACCGTCGTCGGAGGCAGTGATAACAAGGTGGCGCTGGCACCATTGCCCGTGGCAGAA
GTGAATCCACCCGCGCCGCCGGTTAAGGCCTCCTGGGTCCATAAAACAGGCTCGACGGGT
GGGTTTGGCAGCTACGTGGCATTTATTCCTGAAAAGCAGCTCGGCATTGTGATGCTGGCG
AATAAAAGCTATCCGAACCCGGCACGCGTTGAGGCGGCATACCGTATCCTCGACGCGCTG
CAGTAA
>96__ACT-MIR_Bla__ZEG-1__485 no;no;ZEG-1;Bla;AY265891;1-1013;1013
GCGCCAATGTCAGATAAACAGCTGGCTGATGTGGTGAAACGTACCATTACGCCGTTGATG
AAAGCCCAGACCATTCCCGGAATGGCGGTTGCGGTGATTTATCAGGGTCAGCCGCACTAC
TTTACCTTCGGCAATGCTGATGTCGCGGCAAACAAACCTGTCACCCCGCAAACCTTATTT
GAGCTGGGTTCTATTAGTAAAACCTTCACCGGTGTTTTAGGTGGGGATGCCATTGCTCGC
GGTGAGATTTCACTGACCGATCCGGCCACAAAATACTGGCCAGAATTGTCGGGCAAACAG
TGGCAGGGTATTCGCATGCTCGATCTGGCGACCTATACCGCCGGTGGTCTGCCCCTGCAG
GTACCGGACGAGGTTACGGATAGCGCCTCTCTGCTGCGCTTCTATCAAAACTGGCAGCCA
CAGTGGAAGCCGAGCACCACGCGCCTTTATGCGAATGCCAGCATCGGTCTTTTTGGTGCA
CTGGCGGTTAAACCGTCCGGCATGAGCTATGCGCAGGCAATGACGGAGCGGGTCTTTAAG
CCGCTCAAACTGGGCCATACCTGGATTAACGTTCCGAAAACTGAAGAGGAGCATTACGCC
TGGGGCTACCGCGACGGCAAACCGGTACACGTTTCGCCAGGCGCGCTGGACGCCGAAGCC
TATGGCGTCAAAAGCAACGTGCAAGATATGGCGAGCTGGGTGATGGCAAATATAGCGCCG
GAGCACGTTGCTGATGCGTCACTTAAGCAAGGGATCGCGCTGGCACAGTCTCGTTACTGG
CGCATCGGCTCCATGTATCAGGGGCTGGGCTGGGAAATGCTCAACTGGCCGGTCGATGCC
AAAACCGTTGTCGGCGGCAGTGATAACAACGTTGCGCTGGCACCGTTGCCTGCGAGAGAA
GTGACTCCCCCGGTACCTCCGGTTAAGGCTTCATGGGTGCACAAAACGGGTTCAACTGGC
GGATTTGGGGGCTATGTAGCTTTCATTCCGGAGAAAAATCTCGGTATCGTGAT
>97__VanS-D_Gly__VanS-D__463 no;no;VanS-D;Gly;AB242319;689-1834;1146
TTGAAAAATAAAAATATGACCAGTTATGAGGATGACTATTTACTTTTTAAAAACAGACTG
TCCGTTAAAATACTGCTGATGATGGCGTGCTCCATTCTGATTATATCGGTGGTTTATCTG
TTCGTCTTAAAGGATAATTTTGCAAATGTGGTGGTAGCCATATTGGACCGTTTCATTTAT
CATGACCGGGATGAAGCGGTGGCTGTTTACCTGAGAACCTTTAAGGCGTATGAGATATGG
CTTTTCCTGATCGCCGTCATGGGTGTGTTTTTCGTTATTTTTCGTCGTTATCTGGACAGC
ATCTCAAAGTATTTTAAGGAGATCAACCGGGGGATTGATACACTGGTGCATGAAGATACC
AATGATATCGCCCTGCCTCCGGAACTGGCTTCGACCGAAAGGAAAATCAATTCCATACGG
CATACCCTGACGAAGCGGAAAACAGACGCCGAGCTTGCGGAACAGCGGAAAAACGACCTT
GTCATGTACCTGGCTCATGACTTGAAGATCCCGCTTTCATCGGTCATAGGGTATTTGAAC
CTGTTAAGGGATGAGAAGCAGATCTCCGAGGAACTCCGGGAAAAATATCTGTCCATTTCA
CTGGATAAGGCGGAACGTCTGGAAGAGCTGATCAATGAGTTTTTTGAAATTACGAGGTTT
AATCTTTCAAACATCACGCTTGTGTACAGCAAAATCAATCTGACGATGATGCTGGAACAG
CTGGGGCACGAGTTTAAGCCGATGCTGGCCGGGAAAAATCTCAAATGTGAATTTGATATT
CAGCCGGACATGCTGCTGTCCTGTGATGCCAACAAGCTGCAGAGAGTGTTTGATAATCTG
CTGAGAAATGCCGTCAGCTACTGTTATGAGAACACCACCATTCAGGTGAATGCCAGGCAG
GCGGAAGATCATGTGCTCATCAAAATCATAAACGAAGGGGATACGATTCCGCGGGAAAGG
TTAGAAAGAATCTTTGAGCAGTTTTATCGCCTTGATATGTCGCGAAGCTCAAGCACCGGC
GGAGCCGGTCTGGGACTTGCGATTGCAAGGGAGATTGTGGAACTGCACCATGGACAGATC
ACTGCCCGCAGCGAAAACGGTATCACCAGTTTTGAGGTTACATTGCCCACCGTAGGAAAA
TCGTAA
>98__DHA_Bla__DHA-1__349 no;no;DHA-1;Bla;HM193083;987-2126;1140
ATGAAAAAATCGTTATCTGCAACACTGATTTCCGCTCTGCTGGCGTTTTCCGCCCCGGGG
TTTTCTGCCGCTGATAATGTCGCGGCGGTGGTGGACAGCACCATTAAACCGCTGATGGCA
CAGCAGGATATTCCCGGGATGGCGGTTGCCGTCTCCGTAAAGGGTAAGCCCTATTATTTC
AATTATGGTTTTGCCGATATTCAGGCAAAACAGCCGGTCACTGAAAATACACTATTTGAG
CTCGGATCTGTAAGTAAAACTTTCACAGGTGTGCTGGGTGCGGTTTCTGTGGCGAAAAAA
GAGATGGCGCTGAATGATCCGGCGGCAAAATACCAGCCGGAGCTGGCTCTGCCGCAGTGG
AAGGGGATCACATTGCTGGATCTGGCTACCTATACCGCAGGCGGACTGCCGTTACAGGTG
CCGGATGCGGTAAAAAGCCGTGCGGATCTGCTGAATTTCTATCAGCAGTGGCAGCCGTCC
CGGAAACCGGGCGATATGCGTCTGTATGCAAACAGCAGTATCGGCCTGTTTGGTGCTCTG
ACCGCAAACGCGGCGGGGATGCCGTATGAGCAGTTGCTGACTGCACGGATCCTGGCACCG
CTGGGGTTATCTCACACCTTTATTACTGTGCCGGAAAGTGCGCAAAGCCAGTATGCGTAC
GGTTATAAAAACAAAAAACCGGTCCGCGTGTCGCCGGGACAGCTTGATGCGGAATCTTAC
GGCGTGAAATCCGCCTCAAAAGATATGCTGCGCTGGGCGGAAATGAATATGGAGCCGTCA
CGGGCCGGTAATGCGGATCTGGAAATGGCAATGTATCTCGCCCAGACCCGCTACTATAAA
ACCGCCGCGATTAACCAGGGGCTGGGCTGGGAAATGTATGACTGGCCGCAGCAGAAAGAT
ATGATCATTAACGGTGTGACCAACGAGGTCGCATTGCAGCCGCATCCGGTAACAGACAAC
CAGGTTCAGCCGTATAACCGTGCTTCCTGGGTGCATAAAACGGGCGCAACAACTGGTTTC
GGCGCCTATGTCGCCTTTATTCCGGAAAAACAGGTGGCGATTGTGATTCTGGCGAATAAA
AACTACCCGAATACCGAAAGAGTCAAAGCTGCACAGGCTATTTTGAGTGCACTGGAATAA
>98__DHA_Bla__DHA-2__350 no;no;DHA-2;Bla;AF259520;1513-2652;1140
ATGAAAAAATCGTTATCTGCAACACTGATTTCCGCTCTGCTGGCGTTTTCCGCCCCGGGG
TTTTCTGCCGCTGATAATGTCGCGGCGGTGGTGGACAGCACCATTAAACCGCTGATGGCA
CAGCAGGATATTCCCGGGATGGCGGTTGCCGTCTCTGTAAAGGGCAAGCCCTATTATTTC
AATTATGGTTTTGCCGATGTTCAGGCAAAACAGCCGGTCACTGAAAATACACTATTTGAG
CTGGGATCTGTAAGTAAAACTTTCACAGGTGTGCTGGGTGCGGTTTCTGTGGCGAAAAAA
GAGATGATGTTGAATGACCCGGCAGAAAAATACCAGCCGGAGCTGGCTCTGCCGCAGTGG
AAGGGGATCACACTGCTGGATCTGGCCACCTACACCACAGGCGGGCTGCCGTTACAGGTG
CCGGATGCGGTGAAAAACCGTGCGGAACTGCTGCACTTCTATCAGCAGTGGCAGCCGTCC
CGGAAACCGGGCGATATGCGTCTGTATGCAAACAGCAGTATCGGCCTGTTTGGTGCTCTG
ACCGCCAACGCAGCGGGGATGCCGTATGAGCAGTTGCTGACCGCGCGGATCCTGGCACCG
CTGGGATTATCTCACACCTTTATTACCGTGCCGGAAAGCGCGCAAAGCCAGTATGCGTAC
GGCTATAAAAACAAAAAACCGGTCCGCGTGTCGCCGGGACAGCTTGATGCGGAGTCTTAC
GGCGTGAAATCCGCCTCAAAAGATATGCTGCGCTGGGCGGAAATGAATATGGAGCCGTCA
CGGGCCGGTAATGCGGATCTGGAAATGGCAATGTATCTTGCACAGACCCGCTACTATAAA
ACCGCCGCGATTAACCAGGGGCTGGGCTGGGAGATGTATGACTGGCCGCAGCAGAAAGAT
ATGATCATTAACGGCGTGACCAACGAGGTCGCACTGCAGCCGCACCCGGTAACAGACAAC
CAGGTTCAGCCGTATAACCGTGCTTCCTGGGTGCATAAAACGGGGGCAACAACTGGTTTC
GGCGCCTATGTGGCCTTTATTCCGGAAAAACAGGTGGCGATTGTGATTCTGGCGAATAAA
AACTACCCGAATACCGAAAGAGTCAAAGCCGCACAGGCTATTTTGAGTGCGCTGGAATAA
>98__DHA_Bla__DHA-3__351 no;no;DHA-3;Bla;AY494945;1310-2449;1140
ATGAAAAAATCGTTATCTGCAACACTGATTTCCGCTCTGCTGGCGTTTTCCGCCCCGGGG
TTTTCTGCCGCTGATAATGTCGCGGCGGTGGTGGACAGCACCATTAAACCGCTGATGGCA
CAGCAGGATATTCCCGGGATGGCGGTTGCCGTCTCCGTAAAGGGTAAGCCCTATTATTTC
AATTATGGTTTTGCCGATATTCAGGCAAAACAGCCGGTCACTGAAAATACACTATTTGAG
CTCGGATCTGTAAGTAAAACTTTCACAGGTGTGCTGGGTGCGGTTTCTGTGGCGAAAAAA
GAGATGGCGCTGAATGATCCGGCGGCAAAATACCAGCCGGAGCTGGCTCTGCCGCAGTGG
AAGGGGATCACATTGCTGGATCTGGCTACCTATACCGCAGGCGGACTGCCGTTACAGGTG
CCGGATGCGGTAAAAAGCCGTGCGGATCTGCTGAATTTCTATCAGCAGTGGCAGCCGTCC
CGGAAACCGGGCGATATGCGTCTGTATGCAAACAGCAGTATCGGCCTGTTTGGTGCTCTG
ACCGCAAACGCGGCGGGGATGCCGTATGAGCAGTTGCTGACTGCACGGATCCTGGCACCG
CTGGGGTTATCTCACACCTTTATTACTGTGCCGGATAGTGCGCAAAGCCAGTATGCGTAC
GGTTATAAAAACAAAAAACCGGTCCGCGTGTCGCCAGGACAGCTTGATGCGGAATCTTAC
GGCGTGAAATCCGCCTCAAAAGATATGCTGCGCTGGGCGGAAATGAATATTGAGCCGTCA
CGGGCCGGTAATGCGGATCTGGAAATGGCAATGTATCTCGCCCAGACCCGCTACTATAAA
ACCGCCGCGATTAACCAGGGGCTGGGCTGGGAAATGTATGACTGGCCGCAGCAGAAAGAT
ATGATCATTAACGGCGTGACCAACGAGGTCGCATTGCAGCCGCATCCGGTAACAGACAAC
CAGGTTCAGCCGTATAACCGTGCTTCCTGGGTGCATAAAACGGGCGCAACAACTGGTTTC
GGCGCCTATGTGGCCTTTATTCCGGAAAAACAGGTGGCGATTGTGATTCTGGCGAATAAA
AACTACCCGAATACCGAAAGAGTCAAAGCTGCACAGGCTATTTTGAGTGCACTGGAATAA
>98__DHA_Bla__DHA-5__352 no;no;DHA-5;Bla;JF273491;746-1885;1140
ATGAAAAAATCGTTATCTGCAACACTGATTTCCGCTCTGCTGGCGTTTTCCGCCCCGGGG
TTTTCTGCCGCTGATAATGTCGCGGCGGTGGTGGACAGCACCATTAAACCGCTGATGGCA
CAGCAGGACATTCCCGGGATGGCGGTTGCCGTCTCTGTAAAGGGCAGGCCCTATTATTTC
AATTACGGTTTTGCCGATGTTCAGGCAAAACAGCCGGTCACTGAAAATACACTATTTGAG
CTCGGATCTGTAAGTAAAACTTTCACAGGTGTGCTGGGTGCGGTTTCTGTGGCGAAAAAA
GAGATGGCGCTGAATGATCCGGCGGCAAAATACCAGCCGGAGCTGGCTCTGCCGCAGTGG
AAGGGGATCACATTGCTGGATCTGGCTACCTATACCGCAGGCGGACTGCCGTTACAGGTG
CCGGATGCGGTAAAAAGCCGTGCGGATCTGCTGCACTTCTATCAGCAGTGGCAGCCGTCC
CGGAAACCGGGCGATATGCGTCTGTATGCAAACAGCAGCATCGGCCTGTTTGGTGCTCTG
ACCGCAAACGCGGCGGGGATGCCGTATGAGCAGTTGCTGACTGCACGGATCCTGGCACCG
CTGGGGTTATCTCACACCTTTATTACTGTGCCGGAAAGTGCGCAAAGCCAGTATGCGTAC
GGTTATAAAAACAAAAAACCGGTCCGCGTGTCGCCGGGACAGCTTGATGCGGAATCTTAC
GGCGTGAAATCCGCCTCAAAAGATATGCTGCGCTGGGCGGAAATGAATATGGAGCCGTCA
CGGGCCGGTAATGCGGATCTGGAAATGGCAATGTATCTCGCCCAGACCCGTTACTATAAA
ACCGCCGCGATTAATCAGGGGCTGGGCTGGGAAATGTATGACTGGCCGCAGCAGAAAGAT
ATGATCATTAACGGCGTGACCAACGAGGTCGCATTGCAGCCGCACCCGGTAACAGACAAC
CAGGTTCAGCCGTATAACCGTGCTTCCTGGGTGCATAAAACGGGGGCAACAACTGGTTTC
GGCGCCTATGTGGCCTTTATTCCGGAAAAACAGGTGGCGATTGTGATTCTGGCGAATAAA
AACTACCCGAATACCGAAAGAGTCAAAGCTGCACAGGCTATTTTGAGTGCACTGGAATAA
>98__DHA_Bla__DHA-6__353 no;no;DHA-6;Bla;HQ322612;1-1140;1140
ATGAAAAAATCGTTATCTGCAACACTGATTTCCGCTCTGCTGGCGTTTTCCGCCCCGGGG
TTTTCTGCCGCTGATAATGTCGCGGCGGTGGTGGACAGCACCATTAAACCGCTGATGGCA
CAGCAGGATATTCCCGGGATGGCGGTTGCCGTCTCCGTAAAGGGTAAGCCCTATTATTTC
AATTATGGTTTTGCCGATATTCAGGCAAAACAGCCGGTCACTGAAAATACACTATTTGAG
CTCGGATCTGTAAGTAAAACTTTCACAGGTGTGCTGGGTGCGGTTTCTGTGGCGAAAAAA
GAGATGGCGCTGAATGATCCGGCGGCAAAATACCAGCCGGAGCTGGCTCTGCCGCAGTGG
AAGGGGATCACATTGCTGGATCTGGCTACCTATACCGCAGGCGGACTGCCGTTACAGGTG
CCGGATGCGGTAAAAAGCCGTGCGGATCTGCTGAATTTCTATCAGCAGTGGCAGCCGTCC
CGGAAACCGGGCGATATGCGTCTGTATGCAAACAGCAGTATCGGCCTGTTTGGTGCTCTG
ACCGCAAACGCGGCGGGGATGCCGTATGAGCAGTTGCTGACTGCACGGATCCTGGCACCG
CTGGGGTTATCTCACACCTTTATTACTGTGCCGGAAAGTGCGCAAAGCCAGTATGCGTAC
GGTTATAAAAACAAAAAACCGGTCCGCGTGTCGCCGGGACAGCTTGATGCGGAATCTTAC
GGCGTGAAATCCACCTCAAAAGATATGCTGCGCTGGGCGGAAATGAATATGGAGCCGTCA
CGGGCCGGTAATGCGGATCTGGAAATGGCAATGTATCTCGCCCAGACCCGCTACTATAAA
ACCGCCGCGATTAACCAGGGGCTGGGCTGGGAAATGTATGACTGGCCGCAGCAGAAAGAT
ATGATCATTAACGGTGTGACCAACGAGGTCGCATTGCAGCCGCATCCGGTAACAGACAAC
CAGGTTCAGCCGTATAACCGTGCTTCCTGGGTGCATAAAACGGGCGCAACAACTGGTTTC
GGCGCCTATGTCGCCTTTATTCCGGAAAAACAGGTGGCGATTGTGATTCTGGCGAATAAA
AACTACCCGAATACCGAAAGAGTCAAAGCTGCACAGGCTATTTTGAGTGCACTGGAATAA
>98__DHA_Bla__DHA-7__354 no;no;DHA-7;Bla;HQ456945;1-1140;1140
ATGAAAAAATCGTTATCTGCAACACTGATTTCCGCTCTGCTGGCGTTTTCCGCCCCGGGG
TTTTCTGCCGCTGATAATGTCGCGGCGGTGGTGGACAGCACCATTAAACCGCTGATGGCA
CAGCAGGATATTCCCGGGATGGCGGTTGCCGTCTCCGTAAAGGGTAAGCCCTATTATTTC
AATTATGGTTTTGCCGATATTCAGGCAAAACAGCCGGTCACTGAAAATACACTATTTGAG
CTCGGATCTGTAAGTAAAACTTTCACAGGTGTGCTGGGTGCGGTTTCTGTGGCGAAAAAA
GAGATGGCGCTGAATGATCCGGCGGCAAAATACCAGCCGGAGCTGGCTCTGCCGCAGTGG
AAGGGGATCACATTGCTGGATCTGGCTACCTATACCGCAGGCGGACTGCCGTTACAGGTG
CCGGATGCGGTAAAAAGCCGTGCGGATCTGCTGAATTTCTATCAGCAGTGGCAGCCGTCC
CGGAAACCGGGCGATATGCGTCTGTATGCAAACAGCAGTATCGGCCTGTTTGGTGCTCTG
ACCGCAAACGCGGCGGGGATGCCGTATGAGCAGTTGCTGACTGCACGGATCCTGGCACCG
CTGGGGTTATCTCACACCTTTATTACTGTGCCGGAAAGTGCGCAAAGCCAGTATGCGTAC
GGTTATAAAAACAAAAAACCGGTCCGCGTGTCGCCGGGACAGCTTGATGCGGAATCTTAC
GGCGTGAAATCCGCCTCAAAAGATATGCTGCGCTGGGCGGAAATGAATATGGAGCCGTCA
CGGGCCGGTAATGCGGATCTGGAAATGGCAATGTATCTCGCCCAGACCCGCTACTATAAA
ACCGCCGCGATTAACCAGGGGCTGGGCTGGGAAATGTATGACTGGCCGCAGCAGAAAGAT
ATGATCATTAACGGTGTGACCAACGAGGTCGCATTGCAGCCGCATCCGGTAACAGACAAC
CAGGTTCAGCCGTATAACCGTGCTTCCTGGGTGCATAAAACGGGCGCAACAACTGGTTCC
GGCGCCTATGTCGCCTTTATTCCGGAAAAACAGGTGGCGATTGTGATTCTGGCGAATAAA
AACTACCCGAATACCGAAAGAGTCAAAGCTGCACAGGCTATTTTGAGTGCACTGGAATAA
>98__DHA_Bla__MOR__347 no;no;MOR;Bla;Y10283;546-1685;1140
ATGAAAAAATCGTTATCTGCAACACTGATTTCCGCTCTGCTGGCGTTTTCCGCCCCGGGG
TTTTCTGCCGCTGATAATGTCGCGGCGGTGGTGGACAGCACCATTAAACCGCTGATGGCA
CAGCAGGATATTCCCGGGATGGCGGTTGCCGTCTCCGTAAAGGGTAAGCCCTATTATTTC
AATTACGGTTTTGCCGATGTTCAGGCAAAACAGCCTGTCACTGAAAATACACTATTTGAG
CTCGGATCTGTAAGTAAAACTTTCACAGGTGTGCTGGGTGCGGTTTCCGTGGCGAAAAAA
GAGATGACGTTGAATGACCCGGCAGAAAAATACCAGCCGGAGCTGGCTCTGCCGCAGTGG
AAGGGGATCACACTGCTGGATCTGGCTACCTACACCGCAGGCGGGCTGCCGTTACAGGTG
CCGGATGCGGTGAAAAGCCGTGCGGATCTGCTGCATTTCTATCAGCAGTGGCAGCCGTCC
CGGAAACCGGGCGATATGCGTCTGTATGCAAACAGCAGTATCGGCCTGTTTGGTGCTCTG
ACCGCCAACGCGGCGGGGATGCCGTATGAGCAGTTGCTGACTGCACGGATCCTGGCACCG
CTGGGGTTATCTCACACCTTTATTACTGTGCCGGAAAGTGCGCAAAGCCAGTATGCGTAC
GGTTATAAAAACAAAAAACCGGTCCGCGTGTCGCCGGGACAGCTTGATGCGGAATCTTAC
GGTGTGAAATCCGCCTCAAAAGATATGCTGCGCTGGGCGGAAATGAATATGGAGCCGTCA
CGGGCCGGTAATGCGGATCTGGAAATGGCAATGTATCTCGCCCAGACCCGCTACTATAAA
ACCGCCGCGATTAATCAGGGTCTGGGCTGGGAAATGTACGACTGGCCGCAGCAGAAAGAT
ATGATCATTAACGGCGTGACAAACGAGGTCGCATTGCAGCCGCACCCGGTAACAGACAAC
CAGGTTCAGCCGTATAACCGTGCTTCCTGGGTGCATAAAACGGGGGCAACAACGGGTTTC
GGCGCCTATGTGGCCTTTATTCCGGAAAAACAGGTGGCGATTGTGATTCTGGCGAATAAA
AACTACCCGAATACCGAAAGAGTCAAAGCCGCACAGGCTATTTTGAGTGCACTGGAATAA
>98__DHA_Bla__Mor-2__348 no;no;Mor-2;Bla;AY235804;110-1249;1140
ATGACAAAATCTGTATCTGCAACACTGATTTCCGCCCTGCTGGCATTTTCCGCCCCGGGG
TTTTCTGCCGCTGATAATGTCGCGGCGGTGGTGGACAGCACCATTAAACCGCTGATGGCA
CAGCAGGATATTCCCGGGATGGCGGTTGCCGTCTCCGTAAAGGGTAAGCCCTATTATTTC
AATTACGGTTTTGCCGATGTTCAGGCAAAACAGCCTGTCACTGAAAATACACTATTTGAG
CTCGGATCTGTAAGTAAAACTTTCACAGGTGTGCTGGGTGCGGTTTCCGTGGCGAAAAAA
GAGATGACGCTGAATGACCCGGCAGAAAAATACCAGCCGGAGCTGGCTCTGCCGCAGTGG
AAGGGGATCACGCTGCTGGATCTGGCCACCTACACCGCAGGCGGGCTGCCGTTACAGGTA
CCGGATGCGGTGAAAAGCCGTGCGGATCTGCTGAATTTCTATCAGCAGTGGCAGCCGTCC
CGGAAACCGGGCGATATGCGTCTGTATGCAAACAGCAGTATCGGCCTGTTTGGTGCTCTG
ACCGCCAACGCAGCGGGGATGCCGTATGAGCAGTTGCTGACTGCACGGATCCTGGCACCG
CTGGGGTTATCTCACACCTTTATTACTGTGCCGGAAAGCGCGCAAAGCCAGTATGCGTAC
GGTTATAAAAACAAAAAACCGGTCCGCGTGTCGCCGGGACAGCTTGATGCGGAATCTTAC
GGCGTGAAATCCGCCTCAAAAGATATGCTGCGCTGGGCGGAAATGAATATGGAGCCGTCA
CGGGCCGGTAATGCGGATCTGGAAATGGCAATGTATCTCGCCCAGACCCGCTACTATAAA
ACCGCCGCGATTAACCAGGGGCTGGGCTGGGAAATGTATGACTGGCCGCAGCAGAAAGAT
ATGATCATTAACGGTGTGACCAACGAGGTCGCATTGCAGCCGCACCCGGTAACAGACAAC
CAGGTTCAGCCGTATAACCGTGCTTCCTGGGTGCATAAAACGGGGGCAACAACTGGTTTC
GGCGCCTATGTGGCCTTTATTCCGGAAAAACAGGTGGCGATTGTGATTCTGGCGAATAAA
AACTACCCGAATACCGAAAGAGTCAAAGCCGCACAGGCTATTTTGAGTGCACTGGAATAA
>99__AmpC2_Ecoli_Bla__AmpC2__346 no;no;AmpC2;Bla;CP002970;332756-333889;1134
ATGTTCAAAACGACGCTCTGCGCCTTATTAATTACCGCCTCTTGCTCCACATTTGCTGCC
CCTCAACAAATCAACGATATTGTGCATCGCACAATTACCCCGCTTATAGAGCAACAAAAG
ATCCCGGGTATGGCGGTGGCGGTAATTTATCAGGGTAAACCTTATTACTTTACCTGGGGC
TATGCGGACATCGCCAAAAAGCAGCCCGTCACACAGCAAACGTTGTTTGAGTTAGGTTCG
GTCAGCAAAACATTTACTGGCGTGCTTGGTGGCGACGCTATTGCTCGAGGGGAAATCAAG
TTAAGCGATCCCACAACAAAATACTGGCCTGAACTTACCGCTAAACAGTGGAATGGGATC
ACACTATTACATCTCGCAACCTACACTGCTGGCGGCCTGCCATTGCAGGTGCCGGATGAG
GTGAAATCCTCAAGCGACTTGCTGCGCTTCTATCAAAACTGGCAGCCTGCATGGGCTCCA
GGAACACAACGTCTGTATGCCAACTCCAGTATCGGTTTGTTCGGCGCACTGGCTGTGAAG
CCGTCTGGTTTGAGTTTTGAGCAGGCGATGCAAACTCGTGTCTTCCAGCCACTCAAACTC
AACCATACGTGGATTAATGTACCGCCCGCAGAAGAAAAGAATTACGCCTGGGGATATCGC
GAAGGTAAGGCAGTGCATGTTTCGCCTGGGGCGTTAGATGCTGAAGCTTATGGTGTGAAG
TCGACCATTGAAGATATGGCCCGCTGGGTGCAAAGCAATTTAAAACCCCTTGATATCAAT
GAGAAAACGCTTCAACAAGGGATACAACTGGCACAATCTCGCTACTGGCAAACCGGCGAT
ATGTATCAGGGCCTGGGCTGGGAAATGCTGGACTGGCCGGTAAATCCTGACAGCATCATT
AACGGCAGTGACAATAAAATTGCACTGGCAGCACGCCCCGTAAAAGCGATTACGCCCCCA
ACTCCTGCAGTACGCGCATCATGGGTACATAAAACAGGGGCGACCGGCGGATTTGGTAGC
TATGTCGCGTTTATTCCAGAAAAAGAGCTGGGTATCGTGATGCTGGCAAACAAAAACTAT
CCCAATCCAGCGAGAGTCGACGCCGCCTGGCAGATTCTTAACGCTCTACAGTAA
>100__VanS-M_Gly__VanS-M__290 no;no;VanS-M;Gly;FJ349556;1673-2785;1113
ATGGCTAAAATGAGAAGCAGTTTTCGCACCAAAATCATCTTGTTATTTGCTGTAAGCATG
CTTCTGGCTGGTATGGTAACTTACTTACTTTTTAAAGGACTACAGCTTTATTATCATACT
ATGATTCATCGTGGTAACCCATTAGCCGAACTTCGCGATTTCATAGAGAGTATTGGAGAC
TTTAACTTCTTTTTCCTATTATTTATCTTACTGTCGCTGTCGGTTTTCTATATACTCACT
AAGCCCTATTCTGCTTATTTCGATGAAATATCAACCGGAATTCAATACCTCGCACTTGGC
GACTTTAAACGCCGGGTTAATATCCAATCAAATGATGAATTTGGGGATATTGCTCAAGCT
ATTAATCAGGCAAGTGAAAAATTAGAAGAAGCCATACAAAGAGGTGATTTTTCAGAAAAC
AGCAAAGAACAATTAGTTGTAAATTTGGCTCATGATTTGCGTACGCCGCTAACTTCTGTT
TTAGGTTATTTAGATTTAGTTCTTAAGGATGAGAAGTTGACAAAAGAACAAGTCAGGCAT
TTTTTAACGATCGCCTTTACGAAATCACAGCGTTTAGAAAAACTGATTGATGAATTATTC
GAAATCACGAGAATGAACTATGGCATGCTATCAATTGAAAAAAAGCCAATTAATTTAACT
GATCTGCTTCTTCAATTGAAAGAAGAATTGTATCCGATTTTCGAGAAAAACGGTTTGACC
GCTCGAATGAATACACTGCCTCATTTACCTGTTTCGGCTGATGGAGAGATGTTGGCTCGA
GTGTTTGAAAATCTGTTGACCAATGCCAATCGTTACGGACATGACGGTCAGTTTGTAGAT
ATTAATGGGTTTGTTGATGAAGAAGAAGTGGTTGTTCAAGTTGTGAATTATGGAGATAGC
ATTCCTCCGAACGAACTTCCGTATCTTTTTGATATGTTCTATACCGGTGATAAAGCACGA
ACCCATAAAGAGGATAGCACTGGTCTTGGACTATTTATTGCGAAGAATATTGTGGAACAG
CATAATGGAACGGTTACGGCTGAAAGCAGTCTAATACGTACGGTATTTGAAGTTCGTTTA
CCGCTGGAAAGTGCTCCTATTGACCAAGTTTAA
>101__ErmE_MLS__ErmE__291 no;no;ErmE;MLS;M11200;284-1396;1113
GTGAGCAGTTCGGACGAGCAGCCGCGCCCGCGTCGCCGCAACCAGGATCGGCAGCACCCC
AACCAGAACCGGCCGGTGCTGGGCCGTACCGAGCGGGACCGCAACCGGCGCCAGTTCGGG
CAGAACTTCCTCCGCGACCGCAAGACCATCGCGCGCATCGCCGAGACAGCCGAGCTGCGG
CCCGATCTGCCGGTGCTGGAAGCCGGCCCCGTCGAAGGGCTGCTCACCAGGGAACTCGCC
GACCGCGCGCGTCAGGTGACGTCGTACGAGATCGACCCCCGGCTGGCGAAGTCGTTGCGG
GAGAAGCTTTCCGGCCACCCGAACATCGAAGTCGTCAACGCCGACTTCCTCACCGCCGAA
CCGCCGCCCGAGCCGTTCGCCTTCGTCGGCGCGATCCCCTACGGCATCACCTCGGCGATC
GTGGACTGGTGCCTGGAGGCGCCGACGATCGAGACGGCGACGATGGTCACGCAGCTGGAG
TTCGCCCGGAAGCGGACCGGCGATTACGGCCGCTGGAGCCGCCTCACGGTGATGACCTGG
CCGCTGTTCGAGTGGGAGTTCGTCGAGAAGGTCGACTCGGCGATCATGCGGCTGCGCAGG
CGCGCCGAACCGCTGCTGGAAGGCGCGGCGCTCGAACGCTACGAGTCGATGGTCGAGCTG
TGCTTCACCGGCGTCGGCGGCAACATCCAGGCGTCGCTTCTGCGCAAGTACCCGAGGCGC
CGCGTCGAGGCGGCGTTCGACCACGCGGGGGTCGGGGGCGGCGCCGTGGTCGCCTACGTC
CGGCCGGAGCAGTGGCTCCGGCTGTTCGAGCGGCTGGATCAGAAGAACGAACCGAGGGGT
GGGCAGCCCCAGCGGGGCAGGCGAACCGGCGGACGGGACCACGGGGACCGGCGAACCGGC
GGGCAGGATCGCGGCGATCGGCGAACCGGCGGCCGCGACCACAGGGACCGGCAAGCCAGC
GGCCACGGCGATCGTCGCAGCAGCGGACGCAATCGCGACGACGGACGAACCGGCGAGCGC
GAGCAGGGGGACCAAGGCGGGCGGCGGGGGCCGTCCGGGGGTGGACGGACCGGCGGACGT
CCAGGGCGACGCGGCGGACCCGGGCAGCGGTAG
>102__Tet-35_Tet__Tet-35__288 no;no;Tet-35;Tet;AF353562;3322-2213;1110
ATGTGTGTGATCATGCCAGCTTCTAGTTGGGGTGCGTACATCATTACCATCATCGGTGGT
ATCTTGGTGTCACACGGCATCACTGAATACTCGGCGCTTGGTGCTTACGTTCGTCTTATT
CCTATGAACTTCTACGCAGTATTTGCTCTACTAATGGTATTTGCAGTGGCGTGGTTTGGT
CTAGATATCGGTAAGATGCGTGAACATGAAATCGCAGCATCTCAAGGCCGTGGTTTTGAT
AAAGATAAAGAGAACGACTCACAAGAAGCACACGACCTAAACGAAGAGCTAGATATTCGT
GAAAGCGAGAAGGGTAAGGTTTCTGACCTAATTCTTCCTATCGTAACGCTTATTGTGGCG
ACTATTGCTTCAATGCTTTACACCGGTGGTCAAGCGCTAGCAGCAGATGGTAAAGAATTT
GTGCTGTTGGGTGCGTTTGAAAACACGGATGTTGGTACTTCTCTAATCTACGGTAGTTTA
CTTGGTCTAGCAGTTGCATTGTTCACTGTTATTAAGCAAGGTCTACCAATGGTTGAGATT
GCACGCACGCTTTGGATTGGTGCTAAGTCAATGTTTGGTGCAATCCTTATCCTTGTTTTC
GCTTGGACTATTGGTTCAGTTATCGGTGACATGAAGACGGGTTCTTACCTATCTACAATG
GCGCAAGGCAACATCAACCCACACTGGCTACCAGTTATCCTGTTCTTGCTGTCTGGCCTA
ATGGCGTTCTCTACAGGTACGTCATGGGGTACGTTCGGTATCATGCTTCCAATCGCGGGT
GACATGGCTGGCGCAACAGACGTGGCACTAATGCTACCAATGCTAAGTGCGGTTCTAGCT
GGTGCAGTATTTGGTGACCACTGTTCACCAATTTCAGATACAACGATTCTGTCGTCAACA
GGTGCACGCTGTAACCACATCGATCACGTATCGACGCAGCTACCTTATGCATTATCAGTG
GCGTTTGTGTCATGTATTGGCTTTATCACGCTGGGTATGACTGCATCGATCGCGTTCTCT
TTCATCGCAGCATCGATCACTTTCGTTATCGTTTGTGCGATTCTGTCGTGGCTGTCGAAG
TCTAAAATGGCATCCTGCCAGAACGCGTAG
>103__VanTr-L_Gly__VanTr-L__289 no;no;VanTr-L;Gly;EU250284;3558-4658;1101
ATGGTAGAAAACAAAATGAGAGCCTACAAAGAATTCTATGTAGAATCATTGTTGCATAAT
GTACAAGTTATCAAAAAAAACATACCCAAGTCTACTAAAATAATGGCAGTAGTGAAAGCA
AATGCCTATGGAATAAATGCAGTGAATGTAGCTATTATCTTAGAATATATAGGAATTGAC
TTTTTTGCAGTTGCTACTATAGATGAAGCTATTGCTTTAAGAAAAAATGGCATTACAAGT
AATATTTTAATTTTAGGATACACTACACCAACCAAGGTAGATGATCTTATCCATTACGAA
CTTACCCAAACAATAGTAAGCAAAGAACACGCGTATTTTCTTAATAAAACAGGAAAGAAG
ATAATGTGTCATTTAAAAGTCGACACAGGGATGCATCGGTTAGGTGTTGAACCTACGTTA
GAAGAAATCTGTCCTATTTTTAACTACCCTTTTTTAAAGATAAAGGGTGTTTATTCTCAC
TTGGGCTCAGCAGACGATTTATCTGAGGAAGGCAAACAACGAACTATAAAACAAATTAGC
CGATACAATACCATTATTGCAGAATTAAAACGAAAACGTGTTGACGTAGGGCTAACCCAT
CTCCAAAGTAGTTATGGTATACTTAATTATTCTGAGTTAGCGTATGACTATGTTCGTCCT
GGAATTATTTTATATGGGCTTTTAAGTAATAATGACCACAACGTCAAATTGCATTTGGAT
CTCCAGCCTGTAGTAGCGGTTAAAGCTCAGTTAATTTCAAAAAAAAAGATAGCTCCTGGT
GAATATATTGGCTACGGTACAGATACACAATTAACTTCTTCCAAAACTATAGGGGTATTA
AGCATTGGGTATGCTGACGGAATCCCTAGAAATTTATCAAATGGAGAATATTGTGTCGTG
TTTGAAGATAAGCAAATCCCTCAAATTGGACGTATTTGTATGGACATGATGTTAGTAGAT
TTGTCAAATTGTTCAGATATCCCTTTAGGTGTAATGGTTGATGTATTACCTAATATTGAA
GAAATATCTCAAATCCAAAGCACCATAACGAATGAAATAATAAGTTGTTTGGGTAGTCGC
TTGGGGATGGAAGTAAAGTAA
>104__VanS-F_Gly__VanS-F__294 no;no;VanS-F;Gly;AF155139;2200-3297;1098
ATGGGTAAAATACTACGAGGCTTTCGTTCAAAAATGATAATATTGTTAGGTTTAAGCATG
TTGTTGTCTAGCGCCATAACATACCTACTCTTTAAAGTACTCCAATTGTATTATTATACA
AGTGTTGATTATGGAGATACACTAGCTTATTTTCGCAAAATCATACAAAATATTGGAGAC
TTTAACGTCTTTTTACTGTTATTTATCTTGCTTTCGATATTATTTTTCTTTTTACTTACA
AAACCCTATTCTGCCTATTTCAATGAAATTTCAAAAGGAATTCATTATCTCGCTCAGGGT
GACTTTAAGCATCGAGTTCAAATATTGTCAAATGATGAATTTAGTGATATTGCACAAAGC
ATTAATCTGGCAAGTGAAAAATTGGAACAAGCCATAGAAAGGGGTGACTTTTCGGAAAGT
AGTAAAGAGCAGTTAGTAGTAAATTTGGCTCATGATTTGCGCACACCTCTTACCTCTGTT
TTAGGTTATTTAGATTTAATCCTTAAGGATGATAACTTGACTGAAAATCAGATCAGACAT
TATTTAACGATTGCCTTTACCAAATCTCAACGCTTAGAAAGGTTAATTGATGAATTATTT
GAAATAACTAGGATGAATTATGGCATGTTACCAATTAAAAAGAAACAAATCGATTTAAGT
GAGCTACTTATTCAATTGAAAGAAGAGTTGTATCCTGTCTTCGAGAAAAACGATTTGATA
GCAAGAATGAATATTACTTCCCCTTTATCTATTATGGGTGATGGAGAGTTATTGGCACGT
GTGTTTGAAAATCTTCTGATTAATGCAAATCGCTATGGGTATGAGGGGCAGTATGTAGAT
ATCAACGGTTTTATTGATTCAGAGGAAGTCGTTATTCAAGTTATCAATTATGGGGATGCT
ATTCCTCCAGATGAACTGCCTCATATTTTTGATATGCTTTTTACTGGTGACAAAGCACGA
ACTCATCAAGAAAATAGTACAGGTCTCGGTTTATTCATTGCGGAGAATATTGTAGAGCAA
CACAATGGGACAATAACTGCCGAAAGTGATTTAATACGCACGATATTTGAAGTCCGATTA
CCAATGGCGGATTCCTAA
>105__VanS-L_Gly__VanS-L__295 no;no;VanS-L;Gly;EU250284;5416-6510;1095
TTGAAAAGTAAGGCGGAAACTACAACTATAAAACAGATACTAATAAAATATTTAGTAACT
ATAGGTTTATCGATGCTTGCCTATTTAGTATTTCTTCTAACAATACTTATTATAATGAGA
AATTTTGTATGGGACGGCACGGAGCCTATCTATCGTGTCTTGCACTTTTTTTATCGTCTT
TTTAATTTTGAAGGGATATTGATTATCGGTGTGATACTTATCCTATTCGTTGTTACATTG
TTTTTTGTTATGAAGATAATTGGCTATTTAAAACAAATCATCGAGGCGACGAAACAATTG
CTTGAAAAACCAGAACAGCGTGTTAAGCTATCAAGTGGCCTGTTCGAATTACAAGAAGAA
ATGAACCAACTACGTGAAAAAAATAATGCTGACAATCGCGCAGCTAAAGAAGCGGAAAAG
AGAAAAAACGATTTGATTGTTTATTTAGCTCATGATTTACGTACGCCATTAACTAGCGTA
ATTGGGTATTTAACGCTGTTAAAAGAAGAACCGGAAATATCGGTTCAAACTAGAGCTAAG
TATACGAACATCGCTTTGAGTAAAGCTTTTCGCCTTGAAGAATTATTGAGTGAATTTTTT
GATGTGACGAGATTTAATTTGACTAACTTAACAATAAATGAAGAACTAGTAGATTTAAGT
GTGATGTTAGAGCAAATCAGCTACGAATTTTTACCTATTTTGGAAGAAAAAAAACTTTCT
TGGAATCTACACGTCGAGAGTAATATAAAATCTCTTTTAGATCCAGGAAAAATGGAACGT
GTTTTTGATAACTTGATGCGAAATGCTATTAATTATAGCTTTGAAGATACAATAATTGAT
TTAAGTTTAGAAAAAAAAGAATCTCAAGCTATTTTTAAAATTACAAATAGGACCTATACA
ATCCCAAAAGAAAAATTAGAAAAAATATTCGAACCGTTTTACCGAATGGACACATCTAGA
AGTAGCAGTACAGGTGGAACTGGGCTTGGTCTACCGATTGTAAGGGAAATTATTGAAGCT
TCCAAAGGAACTATAAACGTTAGTAGTAGCAATAATGAAATGACTTTTATAATCTATTTA
CCATACATAGATTAA
>106__VanS-C_Gly__VanS-C__292 no;no;VanS-C;Gly;DQ022190;4672-5757;1086
TTGAAAAATAGAAATCCTTTGATCCGAAAGCTCTTGACCCAATACTTCGTCACCACTGGA
ATCTTGCTGGCATTCCTTGTAATGATTCCATTAGTCATTCGCTTTATTGCCGGAACCCGG
ACTTGGTATGGAACGGAACCTATCTACTATATCTTACGTTTTTTTGCGGATCGCTGGTTG
TTTTGTGTTGCGATAGGCGCTTTACTGATATGGTTTGGTACCACCATTTACTATATGACC
AAAGCCATCGGTTATTTGAATGAAACGATCCAAGCCACGACTCAACTGATAGAAGAACCA
ACCAAACGCATCACTTTGTCGAGCCATCTGGTTGATGTTCAAGAGGAAATGAATCAACTG
CGGGAGAAAAGTCTGCAAGATCAACGTGCCGCTAAAGAAGCGGAACAGCGGAAAAATGAT
TTGATCGTTTATCTCGCCCATGATTTGCGGACGCCTCTGACAAGTGTCATAGGTTATCTG
ACTCTTCTAAAAGAAGAACCACAATTATCCAATGCGATGCGGAATCGTTACACGGAGATT
GCTTTACAAAAAGCCCAACGGCTGGAACTATTGATCAGTGAATTCTTCGAGATCACACGC
TTCAATTTGACCACGATCGTTTTGCAGACAGAAACGACTGATTTAAGTTTAATGCTTGAA
CAGCTGACCTTTGAGTTTTTACCTCTCTTGGAAGAAAAGAATCTAAATTGGCAACTCAAC
TTACAAAAAAATGTTCTTGCAACAGTAGACACCGAAAAAATAGCTCGTGTCTTTGATAAT
CTCATTCGCAATGCCATCAACTACAGCTATCCAGATTCGCCTTTACTTCTTGAATTGGTC
GAATCAGACAGTATCCACATTCGTCTGACGAATCGTGGAAAAACAATTCCAGAAGAGATG
ATCGGACGTCTCTTTGAACCTTTCTATCGCATGGATTCTTCCCGAGCTACAGCCACAGGC
GGAACTGGTCTTGGTCTTCCGATTGCAAAAGAGATTCTGTTAGCATCTGGCGGGGATATC
TCGGCAGAAAGCAAAGACGAAACCATCATTTTCAACGTTCGCTTGCCAAAACCTGCCAAC
AGCTGA
>107__VanY-D_Gly__VanY-D__293 no;no;VanY-D;Gly;AB242319;1958-3025;1068
GTGGAACGTCAAAATAACAATGAAAACCAGTATGGAAGGAATCGCAGAAAAGACAAAAGA
AAAAAATTGTTTTTTTACAGAGCAGCATGTGCCATGCTCGGTCTGCTCATAGTCTGTGTA
ATTTTTGGAGCTGTGTATTTTCTCAGAGAGAGTAAAGATCCGGTTCTTCCATCCAAAGAA
AATACAAAGACAGGCAAGGACTATTCATTTTTGGCCGACGGTCAGAGTGAGGATGAGTCT
CCGATTTCGGAGCCAGCCATATCCAACCGGGCGAATGCGATTGACCTGAACATCATAGCA
GCAAATGCCATTGTGATGAATAAAGACACCGATGCGTTATTGTATCAAAAAAACGGCACG
GACAGAATTGCGCCGGCCAGTACAGCAAAGATGATTACGGCGTTGACCGTGCTTGAATAT
TGTTCTCCGGAGGAGGAGATGAGAGTCGGTGCAGAGATTGAAATGATCCATAGTGATTCG
TCAACCGCATGGCTTATGAAAGGCGATACCCTGACTGTCAGGCAGCTCCTGATTGCCCTG
ATGCTTCCGTCCGGCAATGATGCAGCTTATACCCTTGCAGTCAATACCGGAAAGGTTATT
GCAGGCGATAACAGCCTGTCCAATCAGCAGGCCATTCAGATATTCATGGATAAGGTAAAT
GAGAAGGCCAGGGCAATTGGTGTTACAGACTCGAATTTTGTGGTTCCGGATGGGTATGAT
GCCGAGGGGCAGTATACCACGGCCTATGATCTTGCCATCATTGCAAAGGCATGTTTGGAG
GATCCCATTATTTCAGAAATTGTGGCGAGCAATACGTCGTATGAAAAATGGCCGAACGGC
AGGGAGGTCACTTACAACAATTCCAATGAGCTTCTTGATCCGAACAGTCCCTATTACCGT
CCGGAGGTCATCGGACTGAAAACAGGGACCAGCAGCCTTGGCGGCGCCTGTGTGGTCTCT
GCGGCAGTGATTGACGGAGAAACCTATATTTGCGTAGTCATGGGCTCTACGAAAGAAAGC
AGGTTTCAGGACAGCGTTGCCATTTTGGATAAAATCAAGGCCCAGTGA
>108__VanSc_Gly__VanSc3__285 no;no;VanSc3;Gly;AY033764;4604-5662;1059
ATCTTGATCATCATTCCTTTCGCAGTACGCTTCGTTGCTGGAATGAGGGTCTGGTATGGC
TATGAACCCATTTATCAAATTTTACGTCTTTTTGCTGACTATTGGCTTCTTTGCTTAGCC
ATCGGGGCCTTACTGATTTGGGTGAGCACAACGATTTATTATATGAGTAAAGCTATCAGT
TATTTGAATGAAACGATCCAAGCCACAAACCAACTGATTGCCGAACCCACGAAGCGAATC
GTTCTTTCCAGCAATATGATTGATGTGCAAGAAGAAATGAACCAGTTGCGAGAGAAAAAC
TTACAGGATCAACGAGCCGCCAAAGAAGCGGAACAACGAAAAAATGATTTGATCGTCTAT
CTCGCACATGATTTACGAACGCCTTTGACCAGTGTGATCGGCTATTTGACGCTTTTAGAA
GAGGAACCACAGCTTTCTACCGAACTACGCGCACGCTATACGAAGATCGCCTTGCAAAAA
GCCCAACGGCTGGAACTATTGATCAGCGAATTTTTCGAAATCACCCGCTTTAATCTTACA
ACGATCGCCTTGCAAACTGAAACCACGGATCTGAGCTTGATGCTGGAACAATTGACGTTT
GAATTTTTGCCGCTGTTAGAAGAAAAAAACCTCCATTGGCAACTTCAGCTACAGAAAAAA
GTCTTTGCGACCGTTGATACGGAGAAAATGGAACGCGTTTTTGATAACTTGATCCGCAAT
GCCATCAATTATAGCTATCCTAACTCCCCTTTGCGATTAGCCATCAGCGAGTCTGATGAT
ATCCTGATTCGTTTGACCAATCAAGGAAAAACGATCCCAGCTGAAAAGATCGGCTTGATT
TTTGAGCCTTTCTACCGCATGGATGCTTCCCGAGCAACAGCGACGGGTGGGACGGGTCTT
GGTTTGCCGATCGCCAAAGAAATCGTTGAAGCATTAGGTGGAAAGATTTGGGCGGAAAGC
CGTGATGAAACCATCGTCTTTTCGATTCGCCTACCGAAGGCAGCAATGGAAAAAAATGAA
CAGCTGTCAAAGCCCCATCCATCTGAACCAACCGCTTAA
>108__VanSc_Gly__VanSc4__286 no;no;VanSc4;Gly;EU151753;4599-5663;1065
ATGCTCCTTTTGATTCTGATCCCTTTAACTGTTCGCTTTGTAGCAGGATTGAGGGTTTGG
TACGGCTATGAGCCCATTTATCAAATATTACGGCTTTTTGCTGATTATTGGCTCGTCTGT
CTAGCGATCGGTGCCTTGCTGATTTGGGTGAGCACAACGATTTATTATATGAGTAAAGCC
ATCAGCTATTTGAATGAAACGATTCAAGCCACGAATCAATTGATTGCTGAACCTACGAAG
CGAATCGTTCTTTCCAGCAATCTGATCGACGTGCAAGAAGAAATGAACCAGTTGCGGGAA
AAAAATCTACAGGATCAACGAGCTGCCAAAGAAGCAGAGCAGCGGAAAAATGATTTGATC
GTCTATCTCGCACATGATTTACGCACACCTTTGACCAGTGTGATCGGCTATTTGACACTT
CTAGAAGAAGAACCGCAGCTTTCTTCCGAACTACGCGCACGCTATACCAAGATCGCCTTG
CAAAAAGCCCAGCGGCTAGAATTATTGATCAGCGAATTTTTCGAAATCACTCGTTTTAAT
CTTACAACGATCGCCTTACAGACCGAAACCACGGATCTTAGCTTGATGCTAGAACAGTTG
ACGTTCGAATTTTTACCGCTGCTAGAAGAAAAGAACCTTCATTGGCAACTGCAACTACAG
AAAAAAGTCTATGCGACTGTCGATACAGAGAAGATGGAACGCGTCTTTGATAACTTGATT
CGCAATGCCATCAATTATAGTTATGCCGATTCCCCCTTGCATTTAGCCATCAGTACCTCT
GATGATATCCTGATTCGTTTGACCAATCATGGAAAAACGATCCCTGCTGAAAAGATTGGC
TTGATTTTTGAGCCTTTTTACCGCATGGACGCTTCCCGAGCAACGGCGACGGGTGGGACC
GGTCTGGGGCTGCCGATCGCCAAAGAAATCGTTGAAGCATTAGGTGGAAAAATCTGGGCG
GAAAGCCGTGACGAAACCATCGTCTTTTCGATTCGCCTACCGAAGGTAGCAATGGAAAAA
AATGAACAGCGGTCAAAGCCCCATCCATCTGAACCAACCGCTTAA
>109__VanE_Gly__VanE__287 no;no;VanE;Gly;FJ872411;39736-40794;1059
ATGAAGACAGTTGCGATTATCTTTGGCGGAGTTTCTTCTGAATATGAAGTTTCACTGAAA
TCTGCTGTAGCGATTATTAAAAATATGGAATCTATTGATTATAACGTAATGAAAATAGGG
ATCACCGAAGAAGGTCATTGGTATCTATTTGAAGGAACGACAGACAAAATAAAGAAAGAT
CGTTGGTTTTTAGATGAAAGCTGTGAAGAAATCGTAGTTGATTTCGCAAAAAAAAGCTTT
GTATTGAAAAACAGTAAAAAAATAATCAAGCCTGATATTTTATTCCCAGTTTTACATGGA
GGTTATGGTGAGAATGGTGCTATGCAGGGAGTATTTGAGTTATTAGATATTCCATATGTA
GGTTGTGGTATCGGAGCTGCAGCAATCTCTATGAATAAAATAATGCTCCATCAATTTGCT
GAAGCAATTGGTGTAAAAAGCACCCCTAGTATGATTATAGAAAAGGGACAAGACCTACAA
AAAGTCGATGCGTTTGCGAAAATACATGGATTTCCTTTATATATTAAACCGAATGAGGCA
GGCTCATCAAAAGGAATTAGCAAGGTAGAACGAAAAAGTGATTTATATAAAGCAATAGAC
GAAGCTTCAAAATATGATAGTCGTATTTTAATTCAAAAGGAAGTGAAAGGGGTAGAAATT
GGTTGTGGTATTTTAGGAAATGAACAATTGGTCGTTGGAGAATGTGACCAAATCAGTCTT
GTGGATGGCTTTTTCGATTATGAAGAGAAATACAATTTAGTAACAGCAGAAATTTTGTTA
CCAGCTAAACTATCAATAGACAAAAAAGAAGATATTCAGATGAAAGCAAAAAAACTATAC
AGACTATTAGGATGCAAAGGATTAGCGAGAATCGACTTTTTCTTAACTGATGACGGAGAA
ATTTTATTAAATGAAATCAATACAATGCCTGGTTTTACAGAGCATTCGAGATTTCCAATG
ATGATGAATGAGATTGGGATGGACTACAAAGAGATTATAGAAAACCTATTAGTATTGGCG
GTGGAAAATCATGAAAAAAAATTATCTACGATTGATTAA
>110__VanH_Gly__VanH__1556 no;no;VanH;Gly;DQ246438;124-1179;1056
ATGCTGCCTACAATGTCCGCCATGACCTACAGCGAACCAGCGCGATCAGAGGCAAGTCGC
TCCCGATCGCTGGCGTCCGCGCCCTCCTCGGCCGACGAGGCAAGGGGAATCACGATTTAT
GGCTGCGGTCAGGACGAGGCCGTCCTCTTCAAGGAGATGGCGCCTCGCTTCGGCATAATG
CCGACCATCGCGGAAGCGCCGGTATCCGAAGCCACTATCGAATTGGCGTCAGGTAACCGA
TGCATCAGTGTCGGTCATAAGACTCCGATCTCGAACTCCATTCTCCTCGCGCTCCGTGAG
GCGGGTGTGGAGTACATCTCCACGAGGAGCATCGGGTTCAATCACATCGACGTGAAATAC
GCCGAGAGCATCGGCATCACCGTCGGTAACGTCGCCTACTCGCCGGACAGCGTCGCGGAC
TTCACGCTGATGCTGATGCTGATGGTGATACGCGACGCCAAATCCATCATCCGCCGCACG
GAAGTCCATGACTACCGGCTGAACGCCGTACGCGGGAAAGAACTGCGCGACCTGACCGTC
GGGGTGGTCGGAACAGGGCGCATCGGTGTCGCGGTCATGGACAGGTTGAAGGGCTTCGGC
TGCCGGGTGCTGGCCTATGACACGATCCCCAACGCCTCCGCCGATTACGTCCCCCTCGAC
GATTTGCTGCAGCAGAGCGATATCGTGACACTTCACGTGCCACTCAACACGGACACGTAT
CACCTCCTCGATCGTCGGAACATCGAGGAGATGAAGGGTGGCGCGTACATCATCAACACC
GGGCGCGGTCCACTCATCGAAACCGAGGCCCTCATCTCGGCCCTGGAAAGCGGAAACCTC
GGCGGAGCGGCGCTGGACGTCCTCGAAGGAGAGGAAGGGATCTTCTACGCCGACTGCCGG
GACAAGGCAATCGACGGCAACAAGCCGTTGCTGCGGCTGCAGGAGCTGTCGAACGTGATC
ATCAGTCCGCATACCGCCTATTACACGGACCACGCTCTGAGCGACACTGTTGAAAACTCC
ATCATCAATTGCCTCGAATTCGAAAGCGGGAAGTAG
>110__VanH_Gly__VanH-Ac2__1558 no;no;VanH-Ac2;Gly;AY618461;1-714;714
CACATCGACGTGGAATACGCCGAGAGCATCGGCATCACCGTCGGTAACGTCGCCTACTCG
CCGGACAGCGTCGCGGACTTCACGCTGATGCTGATGCTGATGGTGATACGCGACGCCAAA
TCCATCATCCGCCGCACGGAAGTCCATGACTACCGGCTGAACGCCGTACGCGGGAAAGAA
CTGCGCGACCTGACCGTCGGGGTGGTCGGAACAGGGCGCATCGGTGTCGCGGTCATGGAC
AGGTTGAAGGGCTTCGGCTGCCGGGTGCTGGCCTATGACACGATCCCCAACGCCTCCGCC
GATTACGTCCCCCTCGACGATTTGCTGCAGCAGAGCGATATCGTGACACTTCACGTGCCA
CTCAACACGGACACGTATCACCTCCTCGATCGTCGGAACATCGAGGAGATGAAGGGTGGC
GCGTACATCATCAACACCGGGCGCGGTCCACTCATCGAAACCGAGGCCCTCATCTCGGCC
CTGGAAAGCGGAAACCTCGGCGGAGCGGCGCTGGACGTCCTCGAAGGAGAGGAAGGCATC
TTCTACGCCGACTGCCGGGACAAGGCAATCGACGGCAACAAGCCGTTGCTGCGGCTGCAG
GAGCTGTCGAACGTGATCATCAGTCCGCATACCGCCTATTACACGGACCACGCTCTGAGC
GACACTGTTGAAAACTCCATCATCAATTGCCTCGAATTCGAAAGCGGGAAGTAG
>110__VanH_Gly__VanH-Ao1__1559 no;no;VanH-Ao1;Gly;AF060799;534-1580;1047
ATGACCTACAGCGAACCAGCGCGATCAGCTGCCCCCCGCACCGGATCGCCGGCGTCCGCC
TCCTCCTCGGCCGTCTTGGCGAGGGGAATCACGATTTATGGTTGCGGATCGGACGAGGCC
GCCTTGTTCCGGGAGATGGCTCCTCGTTTCGGCGTAATGCCGAACATTGTGGACGAGCCG
GTATCCGAGGCGAATATCGGGCTGGTCTCCGGAAATCGATGCATCAGTATCGGTCACAAG
ACCAAGGTCACGAATTCCATTCTTCTCGCCCTCGCCGAAGCGGGCGTGGAATACATCTCC
ACCAGGAGCATCGGCTTCAACCACATCGATGTGGAATACGCGGCGAGCGTCGGTATCACC
GTGGGCAATGTCGCCTACTCGCCCGACAGCGTCGCCGACTTCACGCTGATGCTGATGCTG
ATGGCGGTGCGCGACGCCAAGTCCATCATCCGCCGCACCGAGGTGCACGACTACCGGCTG
AACGAGGTGCGCGGGAAAGAGCTGCGCGATCTGACCGTCGGAGTGGTCGGAACAGGGCGG
ATCGGGGTCGCGGTGCTGGACCGGCTGCGTGGTTTCGGCTGCCGGGTGCTGGCCTACGAC
ACGCTGCTGACCGCCTCGGCCGATTACGTTCCGCTCGACGAATTGCTCCAGCAGAGCGAC
ATCGTGACGCTCCATGTGCCGCTCAACAACGATACCTATCATCTTCTCGACCGGAAGAAC
ATCGAGCGGATGAAGGACGGCGCGTACATCATCAACACCGGACGTGGCCCGCTCATCGAA
ACCGAAGCCCTCATTTCGGCACTGGAAGACGGCAAACTGGGCGGAGCGGCATTGGACGTC
GTCGAAGGAGAGGAAGGCATCTTCTACGCCGACTGCCGGAACAAGCCGCTCGAGAGCGAA
ACGTTGCTGCGGCTGGAAAAGCTGCCGAACGTGCTCATCAGTCCGCATACCGCCTATTAC
ACGGACCACGCACTGAGTGACACTGTTGAAAACTCCATCATCAATTGTCTCCAATTCCGA
AAGCGGGAAGTAGTATGGGTAGGCTGA
>110__VanH_Gly__VanH-Ao2__1560 no;no;VanH-Ao2;Gly;HQ679900;1-1032;1032
ATGACCTACAGCGAACCAGCGCGATCAGCTGCCCCCCGCACCGGATCGCCGGCGTCCGCC
TCCTCCTCGGCCGTCTTGGCGAGGGGAATCACGATTTATGGTTGCGGATCGGACGAGGCC
GCCTTGTTCCGGGAGATGGCTCCTCGTTTCGGCGTAATGCCGACCATTGTGGACGAGCCG
GTATCCGAGGCGAATATCGGGCTGGTCTCCGGAAATCGATGCATCAGTATCGGTCACAAG
ACCAAGGTCACGAATTCCATTCTTCTCGCCCTCGCCGAAGCGGGCGTGGAATACATCTCC
ACCAGGAGCATCGGCTTCAACCACATCGATGTGGAATACGCGGCGAGCGTCGGTATCACC
GTGGGCAATGTCGCCTACTCGCCCGACAGCGTCGCCGACTTCACGCTGATGCTGATGCTG
ATGGCGGTGCGCGACGCCAAGTCCATCATCCGCCGCACCGAGGTGCACGACTACCGGCTG
AACGAGGTGCGCGGGAAAGAGCTGCGCGATCTGACCGTCGGAGTGGTCGGAACAGGGCGG
ATCGGGGTCGCGGTGCTGGACCGGCTGCGTGGTTTCGGCTGCCGGGTGCTGGCCTACGAC
ACGCTGCTGACCGCCTCGGCCGATTACGTTCCGCTCGACGAATTGCTCCAGCAGAGCGAC
ATCGTGACGCTCCATGTGCCGCTCAACAACGATACCTATCATCTTCTCGACCGGAAGAAC
ATCGAGCGGATGAAGGACGGCGCGTACATCATCAACACCGGACGTGGCCCGCTCATCGAA
ACCGAAGCCCTCATTTCGGCACTGGAAGACGGCAAACTGGGCGGAGCGGCATTGGACGTC
GTCGAAGGAGAGGAAGGCATCTTCTACGCCGACTGCCGGAACAAGCCGCTCGAGAGCGAA
ACGTTGCTGCGGCTGGAAAAGCTGCCGAACGTGCTCATCAGTCCGCATACCGCCTATTAC
ACGGACCACGCACTGAGTGACACTGTTGAAAACTCCATCATCAATTGTCTCCAATTCGAA
AGCGGGAAGTAG
>111__OtrC_Tet__OtrC__1555 no;no;OtrC;Tet;AY509111;324-1379;1056
ATGACGCGAAAGACGATATCCAACGGCGCGAGGAACGCCGTCGAAGTGCGGGGACTGGTC
AAGCACTTCGGCGAGGTGAAGGCCGTGGACGGGGTGGATCTCGATGTGAGGGAAGGCACC
GTGCTCGGTGTGCTCGGGCCGANCGGCGCGGCAANANAACGTGGTGCGCTGCCTGCCCAC
GTTGNTGGTCCGGACGCCGGCAGGCGACCGTGGCGGTTTNAAACGTGGTGCGCCAACCGG
CGCGCGTTGCGCCGCACGATCGGCCNTCACCGGCCAGTACGCNTCGGTCGACGAGAAAGC
TTCTCCGGCCGNGAGAACCTGTACATGATCGGCCGCNTGCTGGACCTCTCCCGCAAGGAC
GCCCGCGCGCGGGCCGACGAGCTGCTGGAGCGGTTCTCCCTCACCGAGGCCGCCGGCCGG
GCCGCCGCCAAGTACTCCGGCGGTATGCGCCGCCGCCTCGACCTGGCCGCCTCCATGATC
GGCAGGCCCGCGGTGCTGTATCTGGACGAGCCGACGACGGGCCTCGACCCCCGCACCCGC
AACGAGGTGTGGGACGAGGTCCGCAGCATGGTGCGCGACGGCGCCACGGTCCTGCTCACC
ACCCAGTACATGGAAGAGGCCGAGCAGCTGGCCCACGAGCTGACGGTCATCGACCGCGGC
CGGGTCATCGCCGACGGCAAGGTGGACGAGCTGAAGACCAAGGTCGGCGGCCGTACGCTC
CAGATACGCCCGGCGCACGCCGCCGAGCTGGACCGGATGGTCGGCGCCATCGCGCAGGCC
GGCCTGGACGGCATCGCGGGCGCCACCGCCGACCACGAGGACGGCGTGGTCAACGTCCCG
ATCGTCAGCGACGAGCAGCTGTCCGCCGTGGTCGGCATGCTCGGCGAGCGGGGCTTCACG
ATCTCCGGGCATCAACACCCATCTGCCCAGCTGNACGAGGTGTTCCTGGCCATCACCGGC
CAGAAGACCTCGGAGGCCGCCGACGGCGGCCCGCAGGACGGACCGCAGGACCAGCAGGGC
GTTCAGGACAAGCAGTACGAGGAGGTTCCGGCATGA
>112__VanC2-4_Gly__VanC2-3__1564 no;no;VanC2-3;Gly;EU151755;29-1081;1053
ATGAAAAAAATCGCAATCATTTTTGGAGGCAATTCACCAGAATACACCGTTTCTTTAGCC
TCAGCAACTAGCGCAATCGAAGCACTCCAATCATCTCCCTATGACTACGACCTCTCTTTG
ATCGGGATCGCCCCAGATGCTATGGATTGGTACTTGTATACAGGAGAACTGGAAAACATC
CGACAAGACACGTGGTTGTTGGATACGAAACATACACAGAAAATAAAGCCGCTATTCGAA
GGAAACGGCTTTTGGCTAAGTGAAGAGCAGCAAACGTTGGTACCTGATGTTTTATTTCCC
ATTATGCATGGCAAATACGGGGAAGATGGCAGTATCCAAGGATTGTTTGAATTGATGAAG
CTGCCTTATGTAGGCTGCGGGGTGGCAGGTTCTGCCTTATGTATGAACAAATGGCTGCTG
CATCAAGCTGCAGCAGCCATTGGCGTACAAAGTGCTCCTACGATTCTCTTGACAAATCAA
GCCAACCAGCAAGAACAAATCGAAGCTTTTATCCAGACCCATGGCTTCCCAGTTTTCTTT
AAGCCTAATGAAGCGGGCTCCTCAAAAGGGATCACTAAAGTCACCTGCGTTGAAGAAATC
GCTTCTGCCTTAAAAGAAGCCTTTACTTATTGTTCCGCAGTGCTCCTACAAAAAAATATT
GCCGGTGTTGAGATCGGTTGCGGTATTTTGGGCAACGACTCTTTGACTGTCGGTGCTTGT
GACGCCATTTCATTAGTAGACGGCTTTTTCGATTTTGAAGAAAAGTACCAGCTGATCAGC
GCCAAAATCACCGTCCCTGCGCCATTGCCTGAAACGATTGAAACCAAGGTCAAAGAACAA
GCTCAGCTGCTCTATCGTAGTCTTGGTCTTAAAGGTCTTGCTCGCATCGACTTTTTTGTC
ACGGATCAAGGAGAACTATACTTGAATGAAATCAATACTATGCCGGGCTTTACGAGTCAC
TCCCGCTATCCTGCCATGATGGCAGCGGTCGGCTTATCCTATCAAGAACTACTACAAAAA
TTGCTTGTCTTAGCAAAGGAGGAAGTCAAATGA
>112__VanC2-4_Gly__VanC2__1565 no;no;VanC2;Gly;L29638;33-1085;1053
ATGAAAAAAATCGCCATTATTTTTGGAGGCAATTCACCGGAATACACCGTTTCTTTAGCT
TCAGCAACTAGCGCAATCGAAGCACTCCAATCATCTCCCTATGACTACGACCTCTCTTTG
ATCGGGATCGCCCCAGATGCTATGGATTGGTACTTGTATACAGGAGAACTGGAAAACATC
CGACAAGACACGTGGTTGTTGGATACGAAACATAAACAGAAAATACAGCCGCTATTCGAA
GGAAACGGCTTTTGGCTAAGTGAAGAGCAGCAAACGTTGGTACCTGATGTTTTATTTCCC
ATTATGCATGGCAAATACGGGGAAGATGGCAGTATCCAAGGATTGTTTGAATTGATGAAG
CTGCCTTATGTAGGCTGCGGGGTGGCAGGTTCTGCCTTATGTATGAACAAATGGCTGCTG
CATCAAGCTGCAGCAGCCATTGGCGTACAAAGTGCTCCTACGATTCTCTTGACAAATCAA
GCCAACCAGCAAGAACAAATCGAAGCTTTTATCCAGACCCATGGCTTCCCAGTTTTCTTT
AAGCCTAATGAAGCGGGCTCCTCAAAAGGGATCACTAAAGTCACCTGCGTTGAAGAAATC
GCTTCTGCCTTAAAAGAAGCCTTTACTTATTGTTCCGCAGTGCTCCTACAAAAAAATATT
GCCGGTGTTGAGATCGGTTGCGGTATTTTGGGCAACGACTCTTTGACTGTCGGTGCTTGT
GACGCCATTTCATTAGTAGACGGCTTTTTCGATTTTGAAGAAAAGTACCAGCTGATCAGC
GCCAAAATCACCGTCCCTGCGCCATTGCCTGAAACGATTGAAACCAAGGTCAAAGAACAA
GCTCAGCTGCTCTATCGTAGTCTTGGTCTTAAAGGTCTTGCTCGCATCGACTTTTTTGTC
ACGGAGCGAGGAGAACTATACTTGAATGAAATCAATACTATGCCGGGCTTTACGAGTCAC
TCCCGCTATCCTGCCATGATGGCAGCGGTCGGCTTATCCTATCAAGAACTACTACAAAAA
CTGCTTGTCTTAGCAAAGGAGGAAGTCAAATGA
>112__VanC2-4_Gly__VanC3__1566 no;no;VanC3;Gly;AY033764;26-1078;1053
ATGAAAAAAATCGCCATTATTTTTGGAGGCAATTCACCGGAATACACCGTTTCTTTAGCT
TCAGCAACTAGCGCAATCGAAGCACTCCAATCATCTCCCTATGACTACGACCTCTCTTTG
ATCGGGATCGCCCCAGATGCTATGGATTGGTACTTGTATACAGGAGAACTGGAAAACATC
CGACAAGACACGTGGTTGTTGGATACGAAACAGAAACAGAAAATACAGCCGCTATTCGAA
GGAAACGGCTTTTGGTTAAGTGAAGAGCAGCAAACGTTGGTACCTGATGTTTTATTTCCC
ATTATGCATGGCAAATACGGGGAAGATGGCAGTATCCAAGGAATGTTTGAATTGATGAAG
CTACCTTATGTAGGCTGCGGGGTGGCAGGTTCTGCCTTATGTATGAACAAATGGTTGCTG
CATCAAGCTGCAGCAGCCATTGGCGTACAAAGTGCTCCTACGATTCTCTTGACAAATCAC
GCCAACCAGCAAGAACAAATCGAAGCTTTTATCCAGACCCATGGCTTTCCAGTTTTCTTT
AAGCCTAATGAAGCGGGTTCCTCAAAAGGGATCACTAAAGTCACCTGCGTTGAAGAAATC
GCTTCTGCCTTAAAAGAAGCCTTTACTTATTGTTCCGCAGTGCTCCTACAAAAAAATATT
GCCGGTGTTGAGATCGGTTGCGGTATTTTGGGCAACGACTCTTTGACTGTCGGTGCTTGT
GACGCCATTTCATTAGTAGACGGCTTTTTCGATTTTGAAGAAAAGTACCAGCTGATCAGC
GCCAAAATCACCGTCCCTGCGCCATTGCCTGAAACGATTGAAACTAAGGTCAAAGAACAA
GCTCAGCTGCTCTATCGTAGTCTTGGACTTAAAGGTCTTGCTCGCATCGACTTTTTTGTC
ACGGATCAAGGAGAACTATACTTGAATGAAATCAATACTATGCCGGGCTTTACGAGTCAC
TCCCGCTATCCTGCCATGATGGCAGCGGTCGGGTTATCCTATCAAGAACTACTACAAAAA
CTACTTGTCTTAGCAAAGGAGGAAGTCAAATGA
>112__VanC2-4_Gly__VanC4__1563 no;no;VanC4;Gly;EU151752;29-1081;1053
ATGAAAAAAATCGCCATTATTTTTGGAGGCAATTCACCGGAATACACCGTTTCTTTAGCC
TCAGCAACTAGCGCAATCGAAGCACTCCAATCATCTCCCTATGATTACGACCTCTCTTTG
ATCGGGATCGCCCCAGATGCTATGGATTGGTACTTGTATACAGGAGAACTGGAAAACATC
CGACAAGACACGTGGTTGTTGGATACGAAACATACACAGAAAATCCAGCCACTTTTTGAA
GGAAACGGCTTTTGGATAAGTGAAGCGCAGCAAACGTTGGTACCTGATGTTTTATTTCCC
ATTATGCATGGTAAATACGGGGAAGATGGCAGTATCCAAGGAATGTTTGAATTGATGAAG
CTGCCTTATGTAGGCTGTGGGGTGGCAGCCTCTGCCTTATGTATGAACAAATGGTTATTG
CATCAAGCAGCAGCAGCGATTGGCGTACAAAGCGCTCCTACGATTCTCTTGACAAATCAA
GCCAACCAGCAAAGACAAATCGAAGCCTTTATCCAGACCCATGGCTTTCCAGTTTTCTTT
AAGCCTAATGAAGCGGGCTCCTCAAAAGGGATCACAAAAGTAACTTGTGTTGAAGAAATC
GCTCCTGCCTTGAAGGAAGCCTTCGCTTATTGTTCCGCAGTGCTCTTACAAAAAAATATC
GCTGGCGTTGAGATTGGTTGCGGTATCTTAGGCAACGACTCTTTGACTGTCGGTGCTTGT
GACGCTATTTCATTAGTAGACGGCTTTTTCGATTTTGAAGAAAAGTACCAGTTGATCAGC
GCCAAAATCACCGTTCCTGCGCCATTGCCTGAAACGATTGAAACCAAAGTCAAAGAACAA
GCTCAGCTGCTCTATCACAGTCTTGGTCTTAAAGGACTTGCTCGCATCGACTTTTTTGTC
ACGGATCAAGGAGAACTATACTTGAATGAAATCAATACTATGCCGGGCTTTACGAGTCAC
TCCCGCTATCCTGCCATGATGGCAGCGGTCGGCTTATCCTATCAAGAATTACTACAAAAA
CTGCTTGTCTTAGCAAAGGAGGAAGGCAAATGA
>113__VanL_Gly__VanA-L__1562 no;no;VanA-L;Gly;EU250284;955-2004;1050
ATGATGAAATTGAAAAAGATAGCCATAATATTCGGAGGTCAATCTTCGGAATATGAAGTC
TCACTTAAATCAACAGTAAGTGTACTAGAAACTCTATCAACTTGTAATTTTGAAATTATA
AAAATAGGAATTGATTTAGGCGGAAAGTGGTATCTCACCACAAGCAACAACAAAGATATT
GAATATGATGTTTGGCAAACTGATCCTTCATTACAAGAAATAATCCCATGTTTCAATAAT
CGAGGCTTTTATAACAAAACTACAAATAAATATTTCAGACCAGATGTACTCTTTCCAATT
CTTCATGGGGGGACTGGAGAAGATGGAACCCTCCAAGGTGTATTTGAATTAATGAATATT
CCTTACGTTGGATGTGGGGTGACGCCTTCGGCTATTTGTATGGACAAATACTTATTGCAT
GAGTTTGCTCAGAGTGTGGGTGTAAAAAGTGCCCCTACGCTCATAATTCGCACTAGAAAC
TGCAAAGATGAAATTGACAAGTTCATAGAAAAAAATGACTTCCCTATTTTTGTAAAGCCT
AACGAAGCGGGCTCATCAAAAGGAATAAACAAAGTAAATGAGCCAGATAAGCTAGAGGAT
GCTTTAACAGAAGCGTTTAAGTATAGTAAAAGTGTTATCATTCAGAAAGCTATAATTGGA
AGAGAAATTGGCTGTGCTGTCTTAGGTAATGAAAAACTCCTAGTAGGAGAATGTGATGAA
GTTTCCCTTAATAGCGATTTTTTTGATTATACCGAGAAATACCAAATGATCTCAGCAAAG
GTAAATATACCTGCTTCTATATCTGTAGAATTTTCTAATGAAATGAAGAAACAAGCTCAG
CTGTTATATAGGTTACTAGGCTGTTCAGGACTAGCACGAATTGATTTCTTCTTATCAGAT
AATAACGAAATACTATTAAACGAAATTAATACTTTGCCTGGTTTTACTGAGCATTCCAGA
TATCCCAAAATGATGGAAGCTGTAGGTGTTACCTATAAAGAGATTATCACGAAGTTAATC
AATTTAGCGGAGGAAAAATATTATGGATAA
>114__CfrA_MLS__CfrA__1548 no;no;CfrA;MLS;JQ041372;4967-6016;1050
ATGAATTTTAATAATAAAACAAAGTATGGTAAAATACAGGAATTTTTAAGAAGTAATAAT
GAGCCTGATTATAGAATAAAACAAATAACCAATGCGATTTTTAAACAAAGAATTAGTCGA
TTTGAGGATATGAAGGTTCTTCCAAAATTACTTAGGGAGGATTTAATAAATAATTTTGGA
GAAACAGTTTTGAATATCAAGCTCTTAGCAGAGCAAAATTCAGAGCAAGTTACGAAAGTG
CTTTTTGAAGTATCAAAGAATGAGAGAGTAGAAACGGTAAACATGAAGTATAAAGCAGGT
TGGGAGTCATTTTGTATATCATCACAATGCGGATGTAATTTTGGGTGTAAATTTTGTGCT
ACAGGCGACATTGGATTGAAAAAAAACCTAACTGTAGATGAGATAACAGATCAAGTTTTA
TACTTCCATTTATTAGGTCATCAAATTGATAGCATTTCTTTTATGGGAATGGGTGAAGCT
CTAGCCAACCGTCAAGTATTTGATGCTCTTGATTCGTTTACGGATCCTAATTTATTTGCA
TTAAGTCCTCGTAGACTTTCTATATCAACGATTGGTATTATACCTAGTATCAAAAAAATA
ACCCAGGAATATCCTCAAGTAAATCTTACATTTTCATTACACTCACCTTATAGTGAGGAA
CGCAGCAAATTGATGCCAATAAATGATAGATACCCAATAGATGAGGTAATGAATATACTC
GATGAACATATAAGATTAACTTCAAGGAAAGTATATATAGCTTATATCATGTTGCCTGGT
GTAAATGATTCTCTTGAGCATGCAAACGAAGTTGTTAGCCTTCTTAAAAGTCGCTATAAA
TCAGGGAAGTTATATCATGTAAATTTGATACGATACAATCCTACAATAAGTGCACCTGAG
ATGTATGGAGAAGCAAACGAAGGGCAGGTAGAAGCCTTTTACAAAGTTTTGAAGTCTGCT
GGTATCCATGTCACAATTAGAAGTCAATTTGGGATTGATATTGACGCTGCTTGTGGTCAA
TTATATGGTAATTATCAAAATAGCCAATAG
>115__VanA-Ao2_Gly__VanA-Ao2__1547 no;no;VanA-Ao2;Gly;HQ679900;1034-2080;1047
ATGGGTAGGCTGAAAATCGGAATTCTGTTCGGCGGGCTTTCCGAAGAACATCCTATCTCC
ATCAAATCTGCGCGTGAGGTCCAGAAGCACCTCGACCTCGAGAAGTACGAGCCGTACTAC
ATCGGGATCACCCAGAGCGGTTCCTGGATGCTGTGCGACGGCCCCGCCGAGGACTGGGAG
AACGGCGACGTCCGCCCGGCCGTCCTGTCGCCGGACCGCGGTGTGCACGGCCTGCTCGTC
CTGGACGAGGGCAAGTACGAGACGATCGCCCTCGACGTGGTGCTGCCGGTGCTGCACGGC
AAGTTCGGCGAAGACGGCGCGATGCAGGGCCTGCTGGAGATCTCCGGCATCCCCTACGTC
GGCTGCGACCTCCCGAGCTCGGTCATGTGCATCGACAAGTCGCTCACCTATTCGGTCGTC
CGCGGCGCGGGGATCGCGACGCCGACCTTCCACATCGTCACGCCGGACAACGACGTCGAC
CCGGACGCGCTGAACTACCCGGTCTTCGTGAAGCCCGCCCGCTCCGGCTCGTCGTTCGGC
GTCAGCAAGGTCTCCTCGAAGGAAGAGCTGCCCGCCGCGCTGGCGGAGGCGCGCCAGTAC
GACGCGAAGATCCTGATCGAAGAGGCCGTTATCGGCAGTGAGATCGGCTGCTCGATCCTC
GGCGACGGCGAGGACCTGTTCGCGGGTGAGGTCGACCGGGTCGCGCTGACCCACGGCTTC
TTCAAGATCCACCAGGAGAAGAGCCCCGAGACCGGTTCCGAGAACTCGAGCTTCATCGTC
CCCGCCGACATCCCGGACGCCTCGCGTGACCTGGTCCAGGAGACGGCCAAGGTCATCTAC
CGTGCGCTGGGCTGCAGCGGGCTCGCGCGCGTGGACCTGTTCCTCAAGGAGGACGGCAGT
GTCGTGCTCAACGAGGTCAACACCCTGCCCGGCCTGACCTCGTACAGCCGTTACCCGCGG
ATGATGAACGCCGCCGGCCTCTCGCTCGGCGACGTGATCGACCGCCTGGTGAAGCTGACG
CTGGCGGGCGTGACGAATGAGGGATGA
>116__VanC1_Gly__VanC__1553 no;no;VanC;Gly;AF162694;1411-2442;1032
ATGAAAAAAATTGCCGTTTTATTTGGAGGGAATTCTCCAGAATACTCAGTGTCACTAACC
TCAGCAGCAAGTGTGATCCAAGCTATTGACCCGCTGAAATATGAAGTAATGACCATTGGC
ATCGCACCAACAATGGATTGGTATTGGTATCAAGGAAACCTCGCGAATGTTCGCAATGAT
ACTTGGCTAGAAGATCACAAAAACTGTCACCAGCTGACTTTTTCTAGCCAAGGATTTATA
TTAGGAGAAAAACGAATCGTCCCTGATGTCCTCTTTCCAGTCTTGCATGGGAAGTATGGC
GAGGATGGCTGTATCCAAGGACTGCTTGAACTAATGAACCTGCCTTATGTTGGTTGCCAT
GTCGCTGCCTCCGCATTATGTATGAACAAATGGCTCTTGCATCAACTTGCTGATACCATG
GGAATCGCTAGTGCTCCCACTTTGCTTTTATCCCGCTATGAAAACGATCCTGCCACAATC
GATCGTTTTATTCAAGACCATGGATTCCCGATCTTTATCAAGCCGAATGAAGCCGGTTCT
TCAAAAGGGATCACAAAAGTAACTGACAAAACAGCGCTCCAATCTGCATTAACGACTGCT
TTTGCTTACGGTTCTACTGTGTTGATCCAAAAGGCGATAGCGGGTATTGAAATTGGCTGC
GGCATCTTAGGAAATGAGCAATTGACGATTGGTGCTTGTGATGCGATTTCTCTTGTCGAC
GGTTTTTTTGATTTTGAAGAGAAATACCAATTAATCAGCGCCACGATCACTGTCCCAGCA
CCATTGCCTCTCGCGCTTGAATCACAGATCAAGGAGCAGGCACAGCTGCTTTATCGAAAC
TTGGGATTGACGGGTCTGGCTCGAATCGATTTTTTCGTCACCAATCAAGGAGCGATTTAT
TTAAACGAAATCAACACCATGCCGGGATTTACTGGGCACTCCCGCTACCCAGCTATGATG
GCGGAAGTCGGGTTATCCTACGAAATATTAGTAGAGCAATTGATTGCACTGGCAGAGGAG
GACAAACGATGA
>116__VanC1_Gly__VanC1__1554 no;no;VanC1;Gly;EU151769;31-1062;1032
ATGAAAAAAATTGCCGTTTTATTTGGAGGGAATTCTCCAGAATACTCAGTGTCACTAACC
TCAGCAGCAAGTGTGATCCAAGCTATTGACCCGCTGAAATATGAAGTAATGACCATTGGC
ATCGCACCAACAATGGATTGGTATTGGTATCAAGGAAACCTCGCGAATGTTCGCAATGAT
ACTTGGCTAGAAGATCACAAAAACTGTCACCAGCTGACTTTTTCTAGCCAAGGATTTATA
TTAGGAGAAAAACGAATCGTCCCTGATGTCCTCTTTCCAGTCTTGCATGGGAAGTATGGC
GAGGATGGCTGTATCCAAGGACTGCTTGAACTAATGAACCTGCCTTATGTTGGTTGCCAT
GTCGCTGCCTCCGCATTATGTATGAACAAATGGCTCTTGCATCAACTTGCTGATACCATG
GGAATCGCTAGTGCTCCCACTTTGCTTTTATCCCGCTATGAAAACGATCCTGCCACAATC
GATCGTTTTATTCAAGACCATGGATTCCCGATCTTTATCAAGCCGAATGAAGCCGGTTCT
TCAAAAGGGATCACAAAAGTAACTGACAAAACAGCGCTCCAATCTGCATTAACGACTGCT
TTTGCTTACGGTTCTACTGTGTTGATCCAAAAGGCGATAGCGGGTATTGAAATTGGCTGC
GGCATCTTAGGAAATGAGCAATTGACGATTGGTGCTTGTGATGCGATTTCTCTTGTCGAC
GGTTTTTTTGATTTTGAAGAGAAATACCAATTAATCAGCGCCACGATCACTGTCCCAGCA
CCATTGCCTCTCGCGCTTGAATCACAGATCAAGGAGCAGGCACAGCTGCTTTATCGAAAC
TTGGGATTGACGGGTCTGGCTCGAATCGATTTTTTCGTCACCAATCAAGGAGCGATTTAT
TTAAACGAAATCAACACCATGCCGGGATTTACTGGGCACTCCCGCTACCCAGCTATGATG
GCGGAAGTCGGGTTATCCTACGAAATATTAGTAGAGAAATTGATTGCACTGGCAGAGGAG
GACAAACGATGA
>117__VanA_Gly__VanA-A__1550 no;no;VanA-A;Gly;M97297;6979-8010;1032
ATGAATAGAATAAAAGTTGCAATACTGTTTGGGGGTTGCTCAGAGGAGCATGACGTATCG
GTAAAATCTGCAATAGAGATAGCCGCTAACATTAATAAAGAAAAATACGAGCCGTTATAC
ATTGGAATTACGAAATCTGGTGTATGGAAAATGTGCGAAAAACCTTGCGCGGAATGGGAA
AACGACAATTGCTATTCAGCTGTACTCTCGCCGGATAAAAAAATGCACGGATTACTTGTT
AAAAAGAACCATGAATATGAAATCAACCATGTTGATGTAGCATTTTCAGCTTTGCATGGC
AAGTCAGGTGAAGATGGATCCATACAAGGTCTGTTTGAATTGTCCGGTATCCCTTTTGTA
GGCTGCGATATTCAAAGCTCAGCAATTTGTATGGACAAATCGTTGACATACATCGTTGCG
AAAAATGCTGGGATAGCTACTCCCGCCTTTTGGGTTATTAATAAAGATGATAGGCCGGTG
GCAGCTACGTTTACCTATCCTGTTTTTGTTAAGCCGGCGCGTTCAGGCTCATCCTTCGGT
GTGAAAAAAGTCAATAGCGCGGACGAATTGGACTACGCAATTGAATCGGCAAGACAATAT
GACAGCAAAATCTTAATTGAGCAGGCTGTTTCGGGCTGTGAGGTCGGTTGTGCGGTATTG
GGAAACAGTGCCGCGTTAGTTGTTGGCGAGGTGGACCAAATCAGGCTGCAGTACGGAATC
TTTCGTATTCATCAGGAAGTCGAGCCGGAAAAAGGCTCTGAAAACGCAGTTATAACCGTT
CCCGCAGACCTTTCAGCAGAGGAGCGAGGACGGATACAGGAAACGGCAAAAAAAATATAT
AAAGCGCTCGGCTGTAGAGGTCTAGCCCGTGTGGATATGTTTTTACAAGATAACGGCCGC
ATTGTACTGAACGAAGTCAATACTCTGCCCGGTTTCACGTCATACAGTCGTTATCCCCGT
ATGATGGCCGCTGCAGGTATTGCACTTCCCGAACTGATTGACCGCTTGATCGTATTAGCG
TTAAAGGGGTGA
>117__VanA_Gly__VanA-M__1551 no;no;VanA-M;Gly;FJ349556;4857-5888;1032
ATGAATAGATTGAAAATAGCCATCCTGTTTGGGGGTTGCTCAGAAGAGCATAATGTATCG
GTAAAATCAGCGGCAGAGATTGCCAACAACATTGATATAGGAAAATATGAACCAATATAC
ATCGGAATAACCCAATCTGGCGTTTGGAAAACATGCGAAAAACCATGTATAGATTGGGAT
AATGAACACTGTCGCTCGGCAGTACTTTCTCCGGATAAAAAAATGCATGGGTTGCTTATT
ATGCAAGATAAAGGATATCAAATACAGCGTATAGATGTAGTCTTTTCAGTGTTGCACGGA
AAATCGGGTGAAGACGGCGCCATACAAGGATTATTTGAATTGTCTGGTATACCTTATGTA
GGCTGTGATATTCAAAGTTCGGCGGTTTGTATGGACAAATCACTGGCATATATTATTGCG
AAAAACGCTGGCATAGCTACTCCTGAATTTCAGGTCATTTATAAAGACGATAAGCCAGCG
GCAGATTCGTTTACCTATCCCGTTTTTGTTAAGCCAGCACGTTCAGGTTCCTCCTATGGT
GTGAATAAAGTTAATAGTGCGGATGAATTGGACTCCGCAATTGACTTGGCAAGACAATAT
GACAGCAAAATCCTAATTGAGCAGGGTGTTTTAGGTTATGAGGTCGGTTGTGCCGTATTG
GGAAACAGTTTCGACTTGATTGTTGGTGAAGTGGATCAAATCAGACTGCAACACGGTATT
TTTCGTATTCATCAGGAAGCCGAGCCGGAAAAAGGTTCTGAAAACGCAACTATAACCGTT
CCCGCAGAACTATCGGCAGAGGAGCGAGAACGGATAAAAGAAGCGGCAAAAAATATATAT
AAGGCGCTCGGGTGTAGAGGTCTTTCTCGTGTTGATATGTTTTTACAAGATAACGGCCGC
ATTGTACTAAATGAAGTCAATACCATGCCTGGTTTCACGTCATACAGCCGTTATCCACGT
ATGATGGTCTCAGCAGGTATAACAATTCCCGAACTGATTGACCATCTGATTGTATTAGCT
GTAAAGGAGTGA
>117__VanA_Gly__VanHA-Bc__1552 no;no;VanHA-Bc;Gly;Y15704;23-1054;1032
ATGAATAGAATAAAAGTTGCAATATTGTTTGGGGGTTGCTCAGAGGAGCATGACGTATCT
GTAAAATCCGCAATAGAAATAGCCGCTAACATTGATAAAGAAAAATACGAGACGTTATAC
ATTGGGATTACCAAATCTGGTGTATGGAAAATGTGTGAAAAACCGTGCGTGGAATGGGAA
AACGACAATTGCTGTTCAGCAGTACTCTCGCCGGATAAAAAAATGCACGGATTACTTGTT
AAAAAGAACCATGAATATGAAATCGACCACGTTGATGTAGCATTTTCGGTTTTGCACGGC
AAGTCGGGTGAAGATGGATCAATACAAGGTCTTTTTGAATTGTCCGGTATCCCCTTTGTA
GGCTGCGATATTCAAAGCTCAGCGATTTGTATGGACAAATCACTGACATACATCGTTGCG
GAAAATGCTGGCATAGCTACTCCCGAATTTTGGGTTTTTAATAAAGACGATAAGCCGATG
GCAGATACGTTTACCTATCCTGTTTTTGTTAAGCCTGCGCGTTCAGGCTCATCCTTTGGC
GTGAAAAAGGTCAATGGAGCAGACGAATTGGACGCCGCAATTGAATTGGCTGGACAATAT
GACAGCAAAATCTTAATTGAGCAGGCTGTTTTGGGCTGTGAGGTCGGTTGTGCCGTATTG
GGAAACAGTTCCGCTTTTGTTGTTGGCGAGGTAGACCAAATCAGACTGCAGCACGGAATC
TTTCGTATTCATCAGGAAGCCGAGCCGGAAAAAGGCTCTGAAAACGCAGTTATAACCGTT
CCCGCAGACCTGTCGGCAGAGGAGCGAGGACGGATACAGGAAACGGCAAAAAAAATATAT
AATGCGCTCGGCTGTAGAGGTCTAGCCCGTGTCGATATGTTTTTACAAGATAACGGCCGC
ATTGTACTGAACGAAGTCAATACCCTGCCCGGTTTCACTTCATACAGCCGTTATCCTCGT
ATGATGGCCGCTGTAGGTATTGCATTTCCCGAATTGATTGACCGCTTGATTGTATTAGCG
TTAAAGGGGTGA
>118__VanA-D_Gly__VanA-D__1568 no;no;VanA-D;Gly;AY082011;5901-6932;1032
ATGTATAAGCTTAAAATTGCAGTCCTGTTTGGAGGCTGCTCAGAGGAACATGATGTTTCA
GTGAAATCTGCGATGGAGGTTGCAGCAAATATAAACAAGGAAAAATACCAGCCGTTTTAT
ATTGGAATCACAAAATCCGGCGCATGGAAACTATGCGATAAGCCCTGCCGGGACTGGGAG
AACTATGCGGGATACCCGGCTGTGATTTCTCCGGACAGAAGGATCCATGGCCTGCTGATA
CAAAAGGACGGCGGATATGAGAGCCAGCCTGTAGACGTGGTGCTTCCGATGATTCATGGA
AAATTTGGCGAGGACGGAACCATACAGGGTCTGCTTGAGCTGTCCGGCATTCCTTATGTG
GGATGCGACATTCAAAGTTCTGTAATCTGTATGGATAAGTCGCTCGCTTATATGGTTGTG
AAAAATGCGGGAATTGAGGTACCTGGGTTTCGAGTTCTACAAAAGGGGGACAGCCTGGAA
GCAGAGACGCTCTCGTATCCGGTCTTTGTAAAGCCTGCCCGTTCCGGCTCCTCTTTTGGC
GTGAATAAGGTATGCCGGGCAGAGGAACTGCAGGCAGCGGTCACAGAGGCGGGTAAGTAT
GACAGCAAAATATTGGTTGAGGAGGCCGTTTCCGGGAGTGAGGTAGGATGTGCCATACTG
GGAAACGGAAACGATCTCATCACCGGCGAGGTCGATCAGATTGAATTGAAACACGGGTTT
TTTAAGATCCATCAGGAAGCACAGCCGGAAAAGGGGTCTGAAAATGCTGTGATTAGAGTT
CCAGCCGCCCTGCCGGATGAAGTTAGGGAGCAGATTCAGGAAACGGCGAAGAAGATTTAC
CGGGTACTTGGCTGCAGAGGTCTGGCCCGCATTGATTTGTTTTTACGGGAGGATGGAAGC
ATTGTCCTGAATGAAGTGAACACCATGCCCGGATTTACTTCCTATAGCCGTTATCCACGC
ATGATGACAGCAGCAGGGTTTACGCTTTCTGAAATATTGGACCGCTTGATTGGACTTTCA
CTTAGGAGGTAA
>119__VanAE-Pp_Gly__VanAE-Pp__1567 no;no;VanAE-Pp;Gly;AF155139;5940-6971;1032
TTGAATAGATTAAAAATAGCCATCCTGTTTGGGGGCTGTTCAGAGGAACACGATGTGTCG
GTAAAATCGGCGAAAGAGATTGCCAATAACATTGACACGGAAAAATATGAGCCGATATAC
ATCGGAATCACCCGATCCGGCGTCTGGAAAATGTGCGAAAAGCCATGCATGGATTGGGAC
AACGAAAACTGCCGTTCGGCAGTGCTTTCTCCGGACAAAAAAATGCACGGGCTGCTTGTT
ATGCGGAATAAAGGATATCAAATCCAACGTATAGACGCGGTATTTTCGGTTTTGCACGGC
AAATCGGGTGAAGACGGCGCCATACAAGGTTTATTTGAATTGTCCAGCATCCCCTATGTA
GGCTGTGATGTTCAAAGTTCGGCGGTGTGTATGGACAAATCCCTGACATACATTGTGGCC
CAAAATGCTGGTTTTGGCACTCCTGAATTTTTGATTTTGAATCATGGCGATATACCGGAT
TCAAATACCTTAACATATCCTGTTTTTGTTAAACCGGCGCGTTCCGGCTCATCTTTCGGC
GTGAATAAAGTCAATAACGAGGACGAATTAGACGCCGCCATTGAAACAGCAAGGCAGTAT
GACAGTAAAGTCCTGATTGAACAAGCTGTTCCAGGCCTTGAAGTTGGCTGTGCCGTGTTG
GGAAACGGTACCGACTTAATCGTTGGCGAAGTGGACCAAATTTCACTTTCGCATGGTATC
TTTCGTATTCATCAAGAAGATCAACCAGAAAAAGGCTCCGAAAACGCAGTTGTTTTGGTT
CCCGCAAACCTGTCGGCAGAGAAACGCATAAAGATACAAGAGACGGCGAAAGCAATTTAT
AAGGCGCTCGGCTGTAAAGGTCTTTCTCGTGTTGATATGTTTTTGCAGGAAAACGGACGT
ATTATACTGAATGAAGTCAATACGTTGCCGGGATTCACGGCATACAGCCGTTATCCCCGT
ATGATGGCTGCCGCGGGGATGACACTGTCCGGGTTAATTGATCATTGCATCACACTGGCA
CTCAAAGGATGA
>120__VanB_Gly__VanA-B__1059 no;no;VanA-B;Gly;AF192329;28835-29863;1029
ATGAATAGAATAAAAGTCGCAATCATCTTCGGCGGTTGCTCGGAGGAACATGATGTGTCG
GTAAAATCCGCAATAGAAATTGCTGCGAACATTAATACTGAAAAATTCGATCCGCACTAC
ATCGGAATTACAAAAAACGGCGTATGGAAGCTATGCAAGAAGCCATGTACGGAATGGGAA
GCCGACAGTCTCCCCGCCATACTCTCCCCGGATAGGAAAACGCATGGGCTGCTTGTCATG
AAAGAAAGCGAATACGAAACACGGCGTATTGATGTGGCTTTCCCGGTTTTGCATGGCAAA
TGCGGGGAGGATGGTGCGATACAGGGTCTGTTTGAATTGTCTGGTATCCCCTATGTAGGC
TGCGATATTCAAAGCTCCGCAGCTTGCATGGACAAATCACTGGCCTACATTCTTACAAAA
AATGCGGGCATCGCCGTTCCCGAATTTCAAATGATTGATAAAGGTGACAAGCCGGAGGCG
GGTGCGCTTACCTACCCTGTCTTTGTGAAGCCGGCACGGTCAGGTTCGTCCTTTGGCGTA
ACCAAAGTAAACGGTACGGAAGAACTTAACGCTGCGATAGAAGCGGCAGGACAATATGAT
GGAAAAATCTTAATTGAGCAAGCGATTTCGGGCTGTGAGGTCGGGTGTGCGGTCATGGGG
AACGAGGATGATTTGATTGTCGGCGAAGTGGATCAAATCCGGCTGAGCCACGGTATCTTC
CGCATCCATCAGGAAAACGAGCCGGAAAAAGGCTCAGAAAATGCGATGATTACAGTTCCC
GCAGACATTCCGGTCGAGGAACGAAATCGGGTGCAGGAAACGGCAAAGAAAGTATATCGG
GTGCTTGGATGCAGAGGGCTTGCCCGTGTTGATCTTTTTTTGCAGGAGGATGGCGGCATC
GTTCTAAATGAGGTCAATACCCTGCCTGGTTTTACATCGTACAGCCGCTACCCACGTATG
GTGGCCGCCGCAGGAATCACGCTTCCTGCACTGATTGACAGCCTGATTACATTGGCGTTA
AAGAGGTGA
>120__VanB_Gly__VanB__1058 no;no;VanB;Gly;AY655710;1-1029;1029
ATGAATAGAATAAAAGTCGCAATCATCTTCGGCGGTTGCTCGGAGGAACATGATGTGTCG
GTAAAATCCGCAATAGAAATTGCTGCGAACATTGATACGGAAAAATTCGATCCGCACTAC
ATCGGAATTACAAAAAACGGTGTATGGAAGCTATGCAAGAAGCCATGTACGGAATGGGAA
GCCGACAGTCTCCCCGCCATACTCTCCCCGGATAGGAAAACGCATGGGCTGCTTGTCATG
AAAGAAAGCGAATACGAAACACGGCGTATTGATGTGGCTTTCCCGGTTTTGCATGGCAAA
TGCGGGGAGGATGGTGCGATACAGGGGCTGTTTGTATTGTCTGGTATCCCCTATGTGGGC
TGTGATATTCAAAGCTCCGCAGCTTGCATGGACAAATCACTGGCCTACATTCTTACAAAA
AATGCGGGCATCGCCGTTCCCGAATTTCAAATGATTGATAAAGGTGACAAGCCGGAGGCG
GGTGCGCTTACCTACCCTGTCTTTGTGAAGCCGGCACGGTCAGGTTCGTCCTTTGGCGTA
ACCAAAGTAAACGGTACGGAAGAACTTAACGCTGCGATAGAAGCGGCAGGACAATATGAT
GGAAAAATCTTAATTGAGCAAGCGATTTCGGGCTGTGAGGTCGGGTGTGCGGTCATGGGG
AACGAGGATGATTTGATTGTCGGCGAAGTGGATCAAATCCGGCTGAGCCACGGTATCTTC
CGCATCCATCAGGAAAACGAGCCGGAAAAAGGCTCAGAAAATGCGATGATTACAGTTCCC
GCAGACATTCCGGTCGAGGAACGAAATCGGGTGCAGGAAACGGCAAAGAAAGTATATCGG
GTGCTTGGATGCAGAGGGCTTGCCCGTGTTGATCTTTTTTTGCAGGAGGATGGCGGCATC
GTTCTAAATGAGGTCAATACCCTGCCCGGTTTTACATCGTACAGCCGCTACCCACGTATG
ATGGCCGCCGCAGGAATCACGCTTCCTGCACTGATTGACAGCCTGATTACATTGGCGTTA
AAGAGGTGA
>120__VanB_Gly__VanB__1060 no;no;VanB;Gly;AY655721;4857-5885;1029
ATGAATAGAATAAAAGTCGCAATCATCTTCGGCGGTTGCTCGGAGGAACATGATGTGTCG
GTAAAATCCGCAATAGAAATTGCTGCGAACATTGATACGGAAAAATTCGATCCGCACTAC
ATCGGAATTACAAAAAACGGTGTATGGAAGCTATGCAAGAAGCCATGTACGGAATGGGAA
GCCGACAGTCTCCCCGCCATACTCTCCCCGGATAGGAAAACGCATGGGCTGCTTGTCATG
AAAGAAAGCGAATACGAAACACGGCGTATTGATGTGGCTTTCCCGGTTTTGCATGGCAAA
TGCGGGGAGGATGGTGCGATACAGGGGCTGTTTGTATTGTCTGGTATCCCCTATGTGGGC
TGTGATATTCAAAGCTCCGCAGCTTGCATGGACAAATCACTGGCCTACATTCTTACAAAA
AATGCGGGCATCGCCGTTCCCGAATTTCAAATTATTGATAAAGGTGACAAGCCGGAGGCG
GGTGCGCTTACCTACCCTGTCTTTGTGAAGCCGGCACGGTCAGGTTCGTCCTTTGGCGTA
ACCAAAGTAAACGGTACGGAAGAACTTAACGCTGCGATAGAAGCGGCAGGACAATATGAT
GGAAAAATCTTAATTGAGCAAGCGATTTCGGGCTGTGAGGTCGGGTGTGCGGTCATGGGG
AACGAGGATGATTTGATTGTCGGCGAAGTGGATCAAATCCGGCTGAGCCACGGTATCTTC
CGCATCCATCAGGAAAACGAGCCGGAAAAAGGCTCAGAAAATGCGATGATTACAGTTCCC
GCAGACATTCCGGTCGAGGAACGAAATCGGGTGCAGGAAACGGCAAAGAAAGTATATCGG
GTGCTTGGATGCAGAGGGCTTGCCCGTGTTGATCTTTTTTTGCAGGAGGATGGCGGCATC
GTTCTAAATGAGGTCAATACCATGCCCGGTTTTACATCGTACAGCCGCTACCCACGTATG
GTGGCCGCCGCAGGAATCACGCTTCCTGCACTGATTGACAGCCTGATTACATTGGCGTTA
AAGAGGTGA
>121__Aph4-Ia_AGly__Aph4-Ia__1061 no;no;Aph4-Ia;AGly;V01499;231-1256;1026
ATGAAAAAGCCTGAACTCACCGCGACGTCTGTCGAGAAGTTTCTGATCGAAAAGTTCGAC
AGCGTCTCCGACCTGATGCAGCTCTCGGAGGGCGAAGAATCTCGTGCTTTCAGCTTCGAT
GTAGGAGGGCGTGGATATGTCCTGCGGGTAAATAGCTGCGCCGATGGTTTCTACAAAGAT
CGTTATGTTTATCGGCACTTTGCATCGGCCGCGCTCCCGATTCCGGAAGTGCTTGACATT
GGGGAATTCAGCGAGAGCCTGACCTATTGCATCTCCCGCCGTGCACAGGGTGTCACGTTG
CAAGACCTGCCTGAAACCGAACTGCCCGCTGTTCTGCAGCCGGTCGCGGAGGCCATGGAT
GCGATCGCTGCGGCCGATCTTAGCCAGACGAGCGGGTTCGGCCCATTCGGACCGCAAGGA
ATCGGTCAATACACTACATGGCGTGATTTCATATGCGCGATTGCTGATCCCCATGTGTAT
CACTGGCAAACTGTGATGGACGACACCGTCAGTGCGTCCGTCGCGCAGGCTCTCGATGAG
CTGATGCTTTGGGCCGAGGACTGCCCCGAAGTCCGGCACCTCGTGCACGCGGATTTCGGC
TCCAACAATGTCCTGACGGACAATGGCCGCATAACAGCGGTCATTGACTGGAGCGAGGCG
ATGTTCGGGGATTCCCAATACGAGGTCGCCAACATCTTCTTCTGGAGGCCGTGGTTGGCT
TGTATGGAGCAGCAGACGCGCTACTTCGAGCGGAGGCATCCGGAGCTTGCAGGATCGCCG
CGGCTCCGGGCGTATATGCTCCGCATTGGTCTTGACCAACTCTATCAGAGCTTGGTTGAC
GGCAATTTCGATGATGCAGCTTGGGCGCAGGGTCGATGCGACGCAATCGTCCGATCCGGA
GCCGGGACTGTCGGGCGTACACAAATCGCCCGCAGAAGCGCGGCCGTCTGGACCGATGGC
TGTGTAGAAGTACTCGCCGATAGTGGAAACCGACGCCCCAGCACTCGTCCGAGGGCAAAG
GAATAG
>122__ErmR_MLS__ErmR__1062 no;no;ErmR;MLS;M11276;333-1355;1023
ATGGCAGGTCCGCAAGACCGTCCGCGAGGGCGCGGACCCTCCTCCGGTCGCCCGCAGCGG
CCGGTGGGCGGCCGCAGCCAGCGCGACCGCGACCGGCGGGTCCTCGGCCAGAACTTCCTG
CGCGACCCGGCGACCATCCGGCGCATCGCCGACGCCGCCGACGTCGACCCCGACGGGCTC
GTCGTCGAGGCGGGTCCCGGCGAAGGGCTGCTCACCCGCGAGCTCGCCCGACGCGCCGGG
CGGGTACGCACCTACGAGCTGGACCAGCGCCTCGCGCGACGACTCTCGACCGACCTGGCC
CAGGAGACGAGCATCGAGGTCGTCCACGCCGACTTCCTGACCGCGCCTCACCCCGAGGAG
CCGTTCCAGTTCGTCGGCGCGATCCCCTACGGCATCACCTCCGCCATCGTCGACTGGTGC
CTGACCGCCCCGACCCTGACGTCGGCGACCCTCGTGACCCAGCAGGAGTTCGCGCGCAAG
CGGACGGGTGACTACGGACGGTGGACGGCCCTCACCGTCACCACGTGGCCGACCTTCGAG
TGGCAGTACGTCGCCAAGGTCGACCGCACGCTGTTCACACCGGTGCCGCGCGTGCACTCC
GCGATCATGCGGCTGCGCCGCCGCCCACAGCCCCTCCTGCGCGACGCGGCGGCGAGGTCG
CGCTTCGCGGACATGGTGGAGATCGGCTTCGTCGGCAAGGGCGGCAGCCTCTACCGGTCG
CTGACCCGGGAGTGGCCGCGCTCGAAGGTCGACAGCGCGTTCGCGCGCGCCGACGTCCAC
CACGACGAGATCGTCGCCTTCGTGCACCCCGACCAGTGGATCACGCTGTTCCAGCTCCTC
GACGGGTCCCGTGGCGGCGCCGCGCGCGGACCGGGCGACCAGCGGGGGCGGCGCGGCCGC
CCAGGCGGAGGCCCCCGGCCGGACGGTCGCGCGGGCGGCGGCCCGCGCCGCGACGCGGGC
GGGCGCCGCACGGGTGACGGACGCGGAGGTCGCCCCCGTCCCCCGCGCGGCGGCCAGGCC
TAG
>123__BlaA1_Bla__BlaA1__1063 no;no;BlaA1;Bla;NC_010410;1804499-1803480;1020
ATGACTATTTCAAACACAACAGACTTGCCTGCTCCCTTAATGCCATCACAGCAACACAAT
GGCAAATTTAGAAATACGCGTCCGAACCAACACAAGCCTTCTTTTGGCAAAACGCTTCAA
CTCATGTGGAAGTTTCTATTTAACAAACCTAAAAATACCGTTCCAAACAGAGAAATTCCT
GTTTTAAGTTTGTCAAAAGAACAGCTTTTAAGTGCGCCTGACCGTTCTCTATTTCGTTTG
GGTCACTCAACTATCCTGTTAAAACTGCAAGATGAATTTTGGTTAACTGACCCTGTTTTT
TCAGAGCGTGCATCACCTTTTCAATGGCTTGGACCAAAACGTTTCCATCAGCCCCCAATT
AGTATTGCCGAATTACCACCCATTAAAGGCGTGATTTTGTCGCATAACCACTACGACCAC
CTCGATTACCATGCGGTCATGCAGCTTAACGATAAAGTTGAGCACTTCTTAACACCGCTT
GGTGTGGGTGATACACTCATTAAATGGGGAATTCCAGCAGAAAAGGTTCAGCAGCTCGAC
TGGTGGGGTACCACACAGGTAGATGGACTAAAATTAGTTGCTACCCCTGCCCATCATTTT
TCAGGCCGTGGTATGGGTGATAGCAATGCGACACTTTGGGCATCGTGGGTGATTATTGAT
AATGATTTACGTGTATTTTTTAGTGGAGATACGGGCTATTTTGACGGGTTTAAAGAAATC
GGTCTTCGTTATGGACCTTTCGATCTGACCATGTTAGAAACGGGTGCTTACGACCCCGAA
TGGCCTGATGTTCACATGCAACCAGAGCAAACTTTACAAGCTCATATCGATTTAAAAGGA
CGTCATTTGTTGCCTGTGCACAACGGTACTTTTGACTTGGCACTTCATGCTTGGGACGAC
CCTTTTGAACGTATCGTCGCTTTGGCTCAACAAAATAATTTAGCGATTAGCACACCGCAA
ATGGGACAAATTTTGAACTTAAACGAGCCGAATGTTGAAAATTATTGGTGGCGTTCGTGA
>124__Erm30_MLS__Erm30__1064 no;no;Erm30;MLS;AF079138;2293-1283;1011
ATGGCAATGCGCGACTCCATACCGAGGCGAGCGGACCGCGACACCCTTCGCCGCGAATTA
GGCCAGAACTTCCTTCAGGACGACAGAGCCGTGCGCAATCTCGTCACGCATGTCGAGGGG
GACGGTAGGAACGTTCTCGAAATCGGCCCCGGAAAGGGCGCGATAACCGAGGAGTTGGTG
CGCTCCTTCGACACCGTGACGGTCGTGGAGATGGACCCGCACTGGGCCGCGCATGTGCGG
CGGAAATTCGAAGGGGAGAGGGTCACCGTATTCCAGGGTGATTTCCTCGACTTCCGCATT
CCGCGCGATATCGACACCGTCGTCGGAAACGTTCCCTTCGGCATCACGACCCAGATTCTC
CGGAGTCTCCTGGAATCGACGAACTGGCAGTCGGCGGCCCTGATAGTGCAGTGGGAGGTC
GCCCGCAAACGCGCCGGTCGCAGCGGCGGATCGCTCCTCACGACCTCCTGGGCCCCCTGG
TACGAGTTCGCGGTCCACGACCGCGTCCGCGCCTCGTCGTTCCGTCCGATGCCCCGCGTC
GACGGCGGCGTCCTGACGATCAGGCGACGCCCCCAGCCCCTGCTGCCCGAGAGCGCGAGC
CGCGCCTTCCAGAACTTCGCCGAAGCCGTCTTCACCGGCCCCGGACGGGGCCTCGCGGAG
ATCCTCCGGCGCCACATCCCCAAGCGGACCTACCGTTCCCTCGCCGACCGCCACGGAATT
CCGGACGGCGGACTGCCGAAGGACCTCACGCTCACCCAATGGATCGCCCTTTTCCAGGCC
TCCCAGCCGAGTTACGCGCCGGGGGCGCCCGGCACGCGCATGCCGGGCCAGGGCGGTGGC
GCCGGCGGCAGGGACTATGACTCGGAGACGAGCAGGGCCGCCGTGCCCGGGAGCCGCAGA
TACGGCCCCACGCGCGGCGGCGAACCCTGCGCACCCCGCGCACAGGTCCGGCAGACCAAG
GGCCGCCAGGGCGCGCGAGGCTCGTCGTACGGACGCCGCACGGGCCGTTAG
>125__Aac3-Ib_AGly__Aac3-Ib__1065 no;no;Aac3-Ib;AGly;L06157;555-1085;531
ATGTTATGGAGCAGCAACGATGTTACGCAGCAGGGCAGTCGCCCTAAAACAAAGTTAGGT
GGCTCAATGAGCATCATTGCAACCGTCAAGATCGGCCCTGACGAAATTTCAGCCATGAGG
GCTGTGCTCGATCTCTTCGGCAAAGAGTTTGAGGACATTCCAACCTACTCTGATCGCCAG
CCGACCAATGAGTATCTTGCCAATCTTCTGCACAGCGAGACGTTCATCGCGCTCGCTGCT
TTTGACCGCGGAACAGCAATAGGTGGGCTCGCCGCCTACGTTCTACCCAAGTTCGAGCAA
GCGCGAAGCGAGATCTACATTTATGACTTGGCAGTCGCTTCCAGCCATCGAAGGCTAGGA
GTCGCAACTGCCCTGATTAGCCACCTGAAGCGTGTGGCGGTTGAACTTGGCGCGTATGTA
ATCTATGTGCAAGCAGACTACGGTGACGATCCGGCAGTCGCTCTCTACACAAAGCTTGGA
GTTCGGGAAGACGTCATGCACTTCGACATTGATCCAAGAACCGCCACCTAA
>125__Aac3-Ib_AGly__Aac3-Ib-Aac6-Ib__1066 no;no;Aac3-Ib-Aac6-Ib;AGly;AF355189;1435-2439;1005
ATGAGCATCATTGCAACCGTCAAGATCGGCCCTGACGAAATTTCAGCCATGAGGGCTGTG
CTCGATCTCTTCGGCAAAGAGTTTGAGGACATTCCAACCTACTCTGATCGCCAGCCGACC
AATGAGTATCTTGCCAATCTTCTGCACAGCGAGACGTTCATCGCGCTCGCTGCTTTTGAC
CGCGGAACAGCAATAGGTGGGCTCGCAGCCTACGTTCTACCCAAGTTCGAGCAAGCGCGA
AGCGAGATCTACATTTATGACTTGGCAGTCGCTTCCAGCCATCGAAGGCTAGGAGTCGCA
ACTGCCCTGATTAGCCACCTGAAGCGTGTGGCGGTTGAACTTGGCGCGTATGTAATCTAT
GTGCAAGCAGACTACGGTGACGATCCGGCAGTCGCTCTCTACACAAAGCTTGGAGTTCGG
GAAGACGTCATGCACTTCGACATTGATCCATTGACCAACAGCAACGATTCCGTCACACTG
CGCCTCATGACTGAGCATGACCTTGCGATGCTCTATGAGTGGGTAAATCGATCTCATATC
GTCGAGTGGTGGGGCGGAGAAGAAGCACGCCCGACACTTGCTGACGTACAGGAACAGTAC
TTGCCAAGCGTTTTAGCGCAAGAGTCCGTCACTCCATACATTGCAATGCTGAATGGAGAG
CCGATTGGGTATGCCCAGTCGTACGTTGCTCTTGGAGGCGGGGACGGATGGTGGGAAGAA
GAAACCGATCCAGGAGTACGCGGAATAGACCAGTCACTGGCGAATGCATCACAACTGGGC
AAAGGCTTGGGAACCAAGCTGGTTCGAGCTCTGGTTGAGTTGCTGTTCAATGATCCCGAG
GTCACCAAGATCCAAACGGACCCGTCGCCGAGCAACTTGCGAGCGATCCGATGCTACGAG
AAAGCGGGGTTTGAGAGGCAAGGTACCGTAACCACCCCAGATGGTCCAGCCGTGTACATG
GTTCAAACACGCCAGGCATTCGAGCGAACACGCAGTGATGCCTAA
>125__Aac3-Ib_AGly__Aac3-If__1067 no;no;Aac3-If;AGly;AY884051;61-525;465
ATGAGCATCACTGCTACCATCAGGATTGGTCCTGATGAGATTCCGGCCATGCGGGCTGTG
CTCGACCTGTTCGGCAGAGAGTTTGAGGACATGTCCGCCTACTCGGATCGCCAGCCGACA
AATGATTACTTGGCCAAGCTTCTCCGCAGCGAGACGTTCATCGCGCTAGCCGCATTTGAC
CAAGGAACAGCAATAGGTGGGCTCGCTGCCTACGTTTTGCCCAAGTTCGAGCAAGCGCGT
AGTGAGATCTACATTTATGACTTAGCAGTCGCATCCAGCTATCGACGGCAAGGAATCGCA
ACTTCCCTGATTAGCCACCTGAAGCGTGAGGCAATCAAGATTGGGGCATATGTGATCTAT
GTGCAAGCAGACTACGGAGACGACCCCGCGGTGGCTCTCTACACCAAGCTTGGTGTTCGG
GAAGATGTCATGCACTTTGACATTGATCCAGGAACCGCCACCTAA
>126__Aph4-Ib_AGly__Aph4-Ib__1068 no;no;Aph4-Ib;AGly;X03615;232-1230;999
GTGACACAAGAATCCCTGTTACTTCTCGACCGTATTGATTCGGATGATTCCTACGCGAGC
CTGCGGAACGACCAGGAATTCTGGGAGCCGCTGGCCCGCCGAGCCCTGGAGGAGCTCGGG
CTGCCGGTGCCGCCGGTGCTGCGGGTGCCCGGCGAGAGCACCAACCCCGTACTGGTCGGC
GAGCCCGACCCGGTGATCAAGCTGTTCGGCGAGCACTGGTGCGGTCCGGAGAGCCTCGCG
TCGGAGTCGGAGGCGTACGCGGTCCTGGCGGACGCCCCGGTGCCGGTGCCCCGCCTCCTC
GGCCGCGGCGAGCTGCGGCCCGGCACCGGAGCCTGGCCGTGGCCCTACCTGGTGATGAGC
CGGATGACCGGCACCACCTGGCGGTCCGCGATGGACGGCACGACCGACCGGAACGCGCTG
CTCGCCCTGGCCCGCGAACTCGGCCGGGTGCTCGGCCGGCTGCACAGGGTGCCGCTGACC
GGGAACACCGTGCTCACCCCCCATTCCGAGGTCTTCCCGGAACTGCTGCGGGAACGCCGC
GCGGCGACCGTCGAGGACCACCGCGGGTGGGGCTACCTCTCGCCCCGGCTGCTGGACCGC
CTGGAGGACTGGCTGCCGGACGTGGACACGCTGCTGGCCGGCCGCGAACCCCGGTTCGTC
CACGGCGACCTGCACGGGACCAACATCTTCGTGGACCTGGCCGCGACCGAGGTCACCGGG
ATCGTCGACTTCACCGACGTCTATGCGGGAGACTCCCGCTACAGCCTGGTGCAACTGCAT
CTCAACGCCTTCCGGGGCGACCGCGAGATCCTGGCCGCGCTGCTCGACGGGGCGCAGTGG
AAGCGGACCGAGGACTTCGCCCGCGAACTGCTCGCCTTCACCTTCCTGCACGACTTCGAG
GTGTTCGAGGAGACCCCGCTGGATCTCTCCGGCTTCACCGATCCGGAGGAACTGGCGCAG
TTCCTCTGGGGGCCGCCGGACACCGCCCCCGGCGCCTGA
>127__Aph9-Ia_AGly__Aph9-Ia__1069 no;no;Aph9-Ia;AGly;U94857;151-1146;996
ATGCTAAAACAACCAATTCAAGCTCAACAACTTATCGAACTTTTGAAAGTGCATTATGGA
ATTGATATTCATACAGCACAATTCATCCAGGGTGGTGCTGATACGAATGCATTTGCATAT
CAAGCAGATTCAGAATCCAAGTCTTATTTCATAAAGCTAAAATACGGCTATCATGATGAA
ATTAATTTATCGATAATCCGTCTTTTACATGATTCTGGAATAAAAGAAATTATTTTTCCT
ATCCATACACTTGAAGCAAAATTATTCCAGCAACTAAAGCATTTTAAAATAATTGCGTAT
CCATTTATTCATGCGCCCAATGGTTTCACCCAAAATTTAACAGGAAAACAGTGGAAACAG
CTTGGAAAAGTATTAAGACAAATTCATGAAACATCAGTTCCCATCTCGATTCAACAACAA
TTAAGAAAAGAAATATACTCCCCTAAATGGCGTGAAATAGTCAGATCCTTTTATAATCAA
ATTGAATTTGATAATTCAGATGATAAGCTCACGGCTGCCTTTAAATCTTTTTTTAACCAA
AATAGTGCTGCAATTCATCGATTAGTTGATACTTCAGAAAAACTATCTAAAAAAATTCAA
CCTGATTTAGATAAATACGTACTATGTCATTCTGATATACATGCGGGCAATGTGTTAGTC
GGTAATGAAGAGTCGATTTACATTATTGATTGGGATGAGCCTATGTTAGCTCCAAAAGAA
CGTGATTTGATGTTCATAGGTGGTGGCGTTGGTAATGTATGGAATAAACCCCATGAAATC
CAATATTTTTATGAAGGTTATGGTGAAATAAATGTCGATAAAACAATTTTGTCTTATTAC
AGGCATGAACGAATTGTCGAAGATATCGCAGTATACGGGCAAGACTTGCTTTCACGTAAT
CAAAACAATCAGTCCAGACTTGAAAGTTTTAAATATTTTAAAGAAATGTTTGATCCAAAC
AACGTTGTTGAAATAGCTTTTGCTACAGAGCAGTAA
>128__CfxA_Bla__CfxA__1070 no;no;CfxA;Bla;U38243;150-1115;966
ATGGAAAAAAACAGAAAAAAACAAATCGTAGTTTTGAGTATAGCTTTAGTTTGCATTTTC
ATCTTGGTATTTTCATTGTTCCATAAATCAGCGACAAAAGATAGCGCAAATCCTCCTTTA
ACAAATGTTTTGACTGATAGCATTTCTCAAATTGTCTCAGCTTGTCCTGGCGAAATTGGT
GTGGCGGTTATTGTTAATAACAGAGATACGGTTAAGGTCAATAATAAGAGTGTTTATCCT
ATGATGAGTGTGTTTAAGGTTCATCAGGCATTAGCTCTTTGTAATGACTTTGACAATAAA
GGAATTTCACTTGATACCTTAGTAAATATAAATAGGGATAAACTTGACCCAAAGACTTGG
AGTCCTATGCTGAAAGATTATTCAGGGCCAGTCATATCATTGACAGTGAGAGATTTGCTG
CGTTATACTCTTACTCAGAGTGACAACAATGCAAGCAACCTTATGTTTAAGGATATGGTT
AATGTCGCTCAAACAGATAGTTTTATAGCCACACTCATTCCTCGTTCAAGTTTTCAGATA
GCTTATACGGAAGAGGAAATGTCGGCTGACCATAACAAGGCTTACTCTAACTATACATCT
CCTCTTGGTGCTGCAATGTTGATGAATCGTTTGTTTACTGAAGGTCTTATCGATGATGAG
AAACAAAGTTTCATTAAGAATACGTTAAAAGAATGCAAAACAGGTGTAGATAGGATAGCA
GCTCCACTTCTTGATAAAGAAGGGGTTGTTATAGCGCATAAGACAGGTTCAGGTTATGTT
AATGAAAATGGTGTTCTTGCAGCTCACAATGATGTTGCCTATATATGTCTGCCTAATAAT
ATCAGTTATACCTTAGCGGTATTTGTTAAGGATTTCAAGGGAAATAAATCACAAGCGTCA
CAATATGTTGCGCATATATCAGCTGTAGTATATTCTTTATTAATGCAAACTTCAGTAAAA
TCTTAA
>128__CfxA_Bla__CfxA2__1071 no;no;CfxA2;Bla;AF504910;1-966;966
ATGGAAAAAAACAGAAAAAAACAAATCGTAGTTTTGAGTATAGCTTTAGTTTGCATTTTC
ATCTTGGTATTTTCATTGTTCCATAAATCAGCGACAAAAGGTAGCGCAAATCCTCCTTTA
ACAAATGTTTTGACTGATAGCATTTCTCAAATTGTCTCAGCTTGTCCTGGCGAAATTGGT
GTGGCGGTTATTGTTAATAACAGAGATACGGTTAAGGTCAATAATAAGAGTGTTTATCCT
ATGATGAGTGTGTTTAAGGTTCATCAGGCATTAGCTCTTTGTAATGACTTTGACAATAAA
GGAATTTCACTTGATACCTTAGTAAATATAAATAGGGATAAACTTGACCCAAAGACTTGG
AGTCCTATGCTGAAAGATTATTCAGGGCCAGTCATATCATTGACAGTGAGAGATTTGCTG
CGTTATACTCTTACTCAGAGTGACAACAATGCAAGCAACCTTATGTTTAAGGATATGGTT
AATGTCGCTCAAACAGATAGTTTTGTAGCCACACTCATTCCTCGTTCAAGTTTTCAGATA
GCTTATACGGAAGAGGAAATGTCGGCTGACCATAACAAGGCTTACTCTAACTATACATCT
CCTCTTGGTGCTGCAATGTTGATGAATCGTTTGTTTACTGAAGGTCTTATCGATGATGAG
AAACAAAGTTTCATTAAGAATACGTTAAAAGAATGCAAAACAGGTGTAGATAGGATAGCA
GCTCCACTTCTTGATAAAGAAGGGGTTGTTATAGCGCATAAGACAGGTTCAGGTTATGTT
AATGAAAATGGTGTTCTTGCAGCTCACAATGATGTTGCCTATATATGTCTGCCTAATAAT
ATCAGTTATACCTTAGCGGTATTTGTTAAGGATTTCAAGGGAAATGAATCACAAGCGTCA
CAATATGTTGCGCATATATCAGCTGTAGTATATTCTTTATTAATGCAAACTTCAGTAAAA
TCTTAA
>128__CfxA_Bla__CfxA4__1073 no;no;CfxA4;Bla;AY769933;1-966;966
ATGGAAAAAAACAGAAAAAAACAAATCGTAGTTTTGAGTATAGCTTTAGTTTGCATTTTC
ATCTTGGTATTTTCATTGTTCCATAAATCAGCGACAAAAGATAGCGCAAATCCTCCTTTA
ACAAATGTTTTGACTGATAGCATTTCTCAAATTGTCTCAGCTTGTCCTGGCGAAATTGGT
GTGGCGGTTATTGTTAATAACAGAGATACGGTTAAGGTCAATAATAAGAGTGTTTATCCT
ATGATGAGTGTGTTTAAGGTTCATCAGGCATTAGCTCTTTGTAATGACTTTGACAATAAA
GGAATTTCACTTGATACCTTAGTAAATATAAATAGGGATAAACTTGACCCAAAGACTTGG
AGTCCTATGCTGAAAGATTATTCAGGGCCAGTCATATCATTGACAGTGAGAGATTTGCTG
CGTTATACTCTTACTCAGAGTGACAACAATGCAAGCAACCTTATGTTTAAGGATATGGTT
AATGTCGCTCAAACAGATAGTTTTATAGCCACACTCATTCCTCGTTCAAGTTTTCAGATA
GCTTATACGGAAGAGGAAATGTCGGCTGACCATAACAAGGCTTACTCTAACTATACATCT
CCTCTTGGTGCTGCAATGTTGATGAATCGTTTGTTTACTGAAGGTCTTATCGATGATGAG
AAACAAAGTTTCATTAAGAATACGTTAAAAGAATGCAAAACAGGTGTAGATAGGATAGCA
GCTCCACTTCTTGATAAAGAAGGGGTTGTTATAGCGCATAAGACAGGTTCAGGTAATGTT
AATGAAAATGGTGTTCTTGCAGCTCACAATGATGTTGCCTATATATGTCTGCCTAATAAT
ATCAGTTATACCTTAGCGGTATTTGTTAAGGATTTCAAGGGAAATGAATCACAAGCGTCA
CAATATGTTGCGCATATATCAGCTGTAGTATATTCTTTATTAATGCAAACTTCAGTAAAA
TCTTAA
>128__CfxA_Bla__CfxA5__1074 no;no;CfxA5;Bla;AY769934;28-993;966
ATGGAAAAAAACAGAAAAAAACAAATCGTAGTTTTGAGTATAGCTTTAGTTTGCATTTTC
ATCTTGGTATTTTCATTGTTCCATAAATCAGCGACAAAAGATAGCGCAAATCCTCCTTTA
ACAAATGTTTTGACTGATAGCATTTCTCAAATTGTCTCAGCTTGTCCTGGCGAAATTGGT
GTGGCGGTTATTGTTAATAACAGAGATACGGTTAAGGTCAATAATAAGAGTGTTTATCCT
ATGATGAGTGTGTTTAAGGTTCATCAGGCATTAGCTCTTTGTAATGACTTTGACAATAAA
GGAATTTCACTTGATACCTTAGTAAATATAAATAGGGATAAACTTGACCCAAAGACTTGG
AGTCCTATGCTGAAAGATTATTCAGGGCCAGTCATATCATTGACAGTGAGAGATTTGCTG
CGTTATACTCTTACTCAGAGTGACAACAATGCAAGCAACCTTATGTTTAAGGATATGGTT
AATGTCGCTCAAACAGATAGTTTTATAGCCACACTCATTCCTCGTTCAAGTTTTCAGATA
GCTTATACGGAAGAGGAAATGTCGGCTGACCATAACAAGGCTTACTCTAACTATACATCT
CCTCTTGGTGCTGCAATGTTGATGAATCGTTTGTTTACTGAAGGTCTTATCGATGATGAG
AAACAAAGTTTCATTAAGAATACGTTAAAAGAATGCAAAACAGGTGTAGATAGGATAGCA
GCTCCACTTCTTGATAAAGAAGGGGTTGTTATAGCGCATAAGACAGGTTCAGGTTGTGTT
AATGAAAATGGTGTTCTTGCAGCTCACAATGATGTTGCCTATATATGTCTGCCTAATAAT
ATCAGTTATACCTTAGCGGTATTTGTTAAGGATTTCAAGGGAAATGAATCACAAGCGTCA
CAATATGTTGCGCATATATCAGCTGTAGTATATTCTTTATTAATGCAAACTTCAGTAAAA
TCTTAA
>128__CfxA_Bla__CfxA6__1075 no;no;CfxA6;Bla;GQ342996;798-1793;996
ATGTCAAACTATAGTGTTGCGGAATTAAGAAACATGAAAAAAAACAGAAAAAAGCAAATC
GTAGTTTTGTGTATAGCTTTAGTTTGCATCTTCATCTTGGTGTTCTCATTGTCCCATAAA
TCAGCTACAAAAGGTAGCGCGAATCCTCCATTAACAGATGTTTTGACTGATAGCATTTCT
CAGATTGTCTCGGCTTGTCCTGGTGAAATTGGTGTGGCGGTTATTATTAATAACACAGAT
ACGGTTAGTGTTAATAATAAAAGCATTTATCCTATGATGAGTGTATTTAAGGTTCATCAG
GCATTAGCTCTTTGCAATGATTTTGACAAAAAAGGCCTTTCCCTTGATACCTTGGTAAAG
ATAAATAGGGAAAAACTTGATCCAAAGACATGGAGCCCTATGATGAAAGATTATTCAGCA
CCAGTTATATCGTTGACAGTAAGAGATCTGTTGCGCTATACTCTTTCCCAGAGCGACAAT
AATGCAAGCAATATCATGTTTAAGAATATGCTCAATACTGCACAAACAGACAGTTTTATA
GCGAAACTCATACCACGTTCGAGTTTTCAGATAGCTTATACAGAAGAGGAAATGTCCGCT
GACCATGACAAAGCTTACTCTAATTACACATCTCCTCTTGGTGCTGCAATGTTGATGAAT
CGTTTGTTTACAGAAAGTCTTATCAGTAATGAGAAACAAGATTTCATTAAGAATGCATTG
AAAGAATGTAAAACAGGTATAGATAGGATAGTAGCTCCACTTCTTGATAAAGAAGGGGTT
GTAATAGCACATAAGACAGGTTCTGGTAATGTCAATGAAAATGGTATTCTTGCAGCTCAG
AATGATGTAGCCTATATATGTCTGCCTAATAAGGTCTGCTATACCTTAGCTGTATTTGTT
AAGGATTTCAAGGGAAATGAATCACAAGCGTCACAATTTGTTGCGCATATATCAGCGGTA
GTATATTCTTTATTAATCAATACTGCGTTAAATTAA
>129__VanTm-L_Gly__VanTm-L__1076 no;no;VanTm-L;Gly;EU250284;2575-3564;990
ATGAAAAAACAAAATACGGGTGTAAATAATTTCCGTTTAATCGCTGCTGCCATGGTAGTA
GCGATTCATTGCTTTCCATTTCAAACAATCAGTAAAGAACTAGATACATTGGTTACGCTA
ACTGTCTTTCGTATTGCCGTTCCTTTTTTCTTCATGGTTTCTGGGTACTACCTACTAGGT
CCAATTCCAAGTTCAGCCACAAATACTTATCAAATTAATAACTATATAAAGAAACAGCTT
AAAGTTTATACTTTCGCTATAGTTCTGTATCTACCTTTAGCGTTTTATAGTCAATCTATC
ACTTTGGATATGTCAATTATTAGTTTTATAAAACAACTACTTTTTAACGGTTTTTTTTAC
CATCTTTGGTTTTTCCCTGCATGGGTATTAGGATTATTAATTGTTCAATTTTTATTAAAA
AGAATGAATATACAGACTGTATTGTTTATAACATTTGTGGCTTATTTAATAGGACTAGGA
GGGGATAGTTGGTGGGGAATAGTTAAACAAGTTCCCTTTTTTTTCAGATTTTACAATGCT
ATATTTCAATTATTTGGTTATACACGAAATGGTCTATTTTATGCGCCGTTATTCTTTGCA
CTGGGAGCATATCTATACAAGATGAATATTAAAAACTTTAATTCCGCAAGAAATAACTAT
CTTTTACTGCTTTTTAGTATAGAAATGATTTTAGAAAGTTATTTCTTACATCTCTTTAAC
ATTCCTAAACATGACAGTATGTATTTGTTTTTACCGTTTGTAATGACTTTGGTGTTTATC
AAAATATACAATTGGTCACCAAAAAATAATTTATTGAACAGCTCTCAGCTATCTCTAGGA
GTATATCTTATACATCCATATATCATCGCAGTAATTCACTCTATCTCAATTTACGTTTCT
ATTTTTACTAATAGCATAATTAATTATTTAAGTGTGCTATTGATAAGTTACCTAACTATA
AGACTAATACTAAAAAGGAAGGAATGGTAG
>130__CphA1_Bla__CphA1__556 no;no;CphA1;Bla;NC_000918;1270521-1269541;981
ATGGGGGGCTTTCTCTTCTTTTTTCTCCTGGTTTTATTCTCCTTCTCGAGTGAGTATCCT
AAACACGTAAAGGAAACGTTAAGGAAGATAACCGACAGGATTTACGGAGTTTTCGGAGTC
TACGAACAGGTATCTTACGAAAACAGGGGTTTTATATCCAACGCCTACTTCTACGTAGCC
GATGACGGCGTTCTCGTTGTGGATGCTTTGAGCACTTACAAACTAGGGAAGGAATTAATA
GAAAGCATCAGGAGCGTTACGAATAAACCCATAAGGTTTTTAGTCGTCACACACTATCAC
ACCGACCACTTCTACGGTGCAAAAGCTTTCAGAGAAGTTGGAGCTGAAGTTATAGCCCAC
GAGTGGGCATTCGATTACATATCCCAACCTTCGAGTTACAACTTCTTTTTAGCAAGAAAG
AAAATTTTAAAGGAACATCTGGAAGGAACGGAATTAACTCCTCCAACTATAACACTTACC
AAAAACTTAAACGTCTACCTTCAGGTGGGAAAGGAGTACAAAAGGTTTGAAGTCTTGCAC
CTTTGCAGGGCTCACACGAACGGAGATATAGTCGTATGGATACCCGACGAAAAGGTACTC
TTCAGCGGGGACATAGTATTTGACGGAAGACTGCCCTTTTTAGGCTCTGGGAACTCAAGA
ACTTGGCTTGTTTGTCTTGACGAAATTCTTAAGATGAAACCAAGAATACTCCTTCCGGGA
CACGGGGAAGCTTTAATTGGTGAGAAAAAGATAAAAGAAGCGGTAAGCTGGACGAGGAAG
TACATAAAGGATCTGAGGGAAACTATAAGGAAACTCTACGAAGAGGGTTGTGACGTTGAG
TGCGTAAGGGAGAGGATAAACGAGGAGTTGATAAAGATAGATCCCTCTTACGCTCAGGTG
CCTGTATTCTTTAACGTGAACCCTGTAAACGCCTACTACGTTTACTTTGAAATAGAAAAC
GAAATCCTGATGGGAGAGTGA
>131__VanH-M_Gly__VanH-E__555 no;no;VanH-E;Gly;AF155139;4979-5947;969
ATGAAAAATATCGGCATTACCATTTATGGATGTGAGAGGGACGAGGCTGAAGTGTTCAAT
GAACTTTCGCCACGCTTTGGTGTCATACCTGCCATTACAAGCTCTGCCGTATCGGAAACC
AACGCAATGTTAGCTCCCGGCAATCAATGTATCAGCGTGGGGCACAAATCTGAGATTTCC
GAATCCATTCTTCTTGCTCTGAAGGAATCCGGCGTCAAATATATCTCTACCCGAAGTATT
GGCTGCAATCACATAGACGTGAAGGCCGCGGAAAGTATGGGTATCGCTGTTGGAAACGTG
GCATATTCACCGGATAGCGTTGCCGATTATACATTGATGCTGATGCTGATGGCGATACGA
AACGCAAAATCCATTGTGAGCCGTGCGGAAAAATATGATTTCAGATTGGATACTGTCCCT
GGAAAAGAATTGCGTGAGATGACGGTTGGCGTGCTGGGAACCGGTCAAATAGGCAAGGCG
GTTATTGAGCGACTGCGGGGATTTGGATGTCATGTGCTGGCGTATGGTCACAGCAAAGAG
GCGGCGGCCAATTATGTATCCCTCAATGAATTGCTGCAGAAAAGCGACATTCTCACCATT
CATGTGCCGCTCGGCACGGACACATATCATATGATTGGTCACGAACAGATTGAAGCAGTG
AAACAGGGCGCGTTTCTTATCAATACAGCGCGCGGCGGGCTTGTGGATACCGGCGCGCTG
ATCAAAGCGTTGGAAAATGGAAGGTTAGGCGGCGCGGCGTTGGATGTGTTGGAAGGAGAA
GAAGGGCTTTTCTATTTTGATTGCACACAGAAACCGATTGACAACCAACTATTGCTTAAG
CTCCACAAGATGCCAAATGTGATCATCACGCCGCATACGGCGTACTATACCGGACGGGCA
CTGTATGATACCGTTGAAAAGACAATATTGAACTGTCTGGAATTTGAGAGGAGAGAGACA
CTTGAATAG
>131__VanH-M_Gly__VanH-M__554 no;no;VanH-M;Gly;FJ349556;3884-4864;981
ATGGTCTTAGTAATGAAAGATATCGGCATTACCATTTATGGATCTGAGCAGGATGAGGCT
GATGTGTTCCAGGAAATTTCATCTCGATTTGGCGTTACACCTACCATTGTAAGCTCTCCT
ATATCAGAAACCAACGTAATGTTAGCCCCTAAAAATAAGTGTATCAGCGTGGGGCACAAG
TCTGAGATTCACAAATCTATCCTTATTGCATTGAAGGAATCCGGCGTCAAATATATCTCT
ACTCGAAGTATTGGTTACAATCATATAGATATGAAGGCAGCGGAAAAAATGGGTATTGCT
GTCGAGAACGTCACTTATTCACCAGATAGTGTTGCCGATTATACATTGATGCTGATACTT
ATGGCAATACGCCATACGAAATCTACTTTGTGCTCTATGGAAAAACATGATTTCAGACTG
AACAGCGTCCGTGGTAAAGTACTGCGTGACCTGACAGTAGGTGTACTGGGAACCGGTCAT
ATAGGCAAAGCGGTTATTGAGCGACTACAGGGGTTTGGAGGTCACGTGTTGGCGTACGGC
AACAACAAAGAGGCGACGGCAAATTATGTATCCTTCAATGAATTACTGCAAAAAAGTGAC
ATTCTAACCATTCATGTACCCCTTAGCGATGACACATACCATATGATCGGTCACGAACAG
ATTAAAGCAATGAAACAGGGCGCCTTTCTTATTAATACTGCTCGAGGTGGACTTATAGAT
ACCGAAGTTCTGGTTAAAGCACTGGAGGACGGAAAACTGGGGGGCGCCGCATTAGATGTA
TTAGAGGGAGAAGAAGGGCTTTTCTACTTTGATTGCACCCAAAAGCCAATTAACAATCAA
TTTTTGCTGAAACTTCAAAGGATGCCAAATGTGACAATCACACCGCATACGGCTTACTAT
AGCGAAAAAACGTTACGTGATACTGTTGAAAAAACAGTCAAGAACTGTTTGGAATTTGAG
AGGAGAGAGACACATGAATAG
>132__OleC_MLS__OleC__553 no;no;OleC;MLS;L06249;1528-2505;978
GTGACCGTACGGGGGCTGGTCAAGCACTACGGCGAGACCAAGGCGCTGGACGGCGTCGAC
[truncated: 1,371,934 more chars]
