# Supplementary material for: Metagenomic prediction of antimicrobial resistance in critically ill patients with lower respiratory tract infections
Source: Genome Med. 2022 Jul 12;14:74. doi: 10.1186/s13073-022-01072-4 (PMC9275031; doi:10.1186/s13073-022-01072-4)
Supplement: Supplementary file 4 — Additional file 4: Dataset 2. AMR genes and guide RNAs for FLASH targeted mNGS. AMR genes and guide RNAs for FLASH targeted mNGS. A) AMR genes targeted by FLASH. B) AMR alleles and guide RNA targets. Legend: Bla = beta lactam; MLS = macrolide, Tmp/Sul = trimethoprim/sulfamethoxazole. [file 13073_2022_1072_MOESM4_ESM.xlsx]

## Sheet: Dataset 2A
Dataset 2A. AMR genes targeted by FLASH.
MLS	Bla	Tmp/Sul
carA	A	Tabl
cfrC	aac3-Ib-aac6p-Ib	dfrA10
chrB	AAC6p-Ibp	dfrA12
efmA	ACC-1	dfrA13
efrA	ACC-2	dfrA14
efrB	ACC-3	dfrA15
emrE	acrA	dfrA16
EreA2	acrE	dfrA17
EreB	acrF	dfrA18
Erm30	acrR	dfrA20
erm32	acrS	dfrA22
erm40	ACT-10	dfrA23
erm42	ACT-12	dfrA24
Erm43	ACT-13	dfrA25
erm44	ACT-14	dfrA26
Erm47	ACT-15	dfrA27
ermA	ACT-16	dfrA29
ermB	ACT-17	dfrA2d
ermC	ACT-19	dfrA3
ermD	ACT-24	dfrA30
ErmH	ACT-28	dfrA31
ErmO	ACT-29	dfrA32
ErmS	ACT-37	dfrA3b
ErmU	ACT-4	dfrA6
ErmV	ADC-25	dfrA7
ErmW	AER-1	dfrA8
ErmY	AIM-1	dfrA9
ermZ	ampS	dfrB1
gimA	AQU-1	dfrB2
linG	AxyX	dfrB3
lmrA	AxyY	dfrB5
lmrP	AxyZ	dfrB6
lnuA	BcI	dfrB7
lnuB	BcII	dfrB8
lnuC	BEL-1	dfrC
lnuD	BJP-1	dfrD
lnuF	BLA1	dfrE
LpeA	BlaB	dfrF
LpeB	blaI	dfrG
lsaA	blaR1	dfrK
lsaB	CARB-10	sul1
lsaC	CARB-11	sul2
macA	CARB-17	sul3
macB	CARB-4
mefA	CARB-6
mefB	CARB-7
mefC	CAU-1
mefE	CblA-1
mel	CcrA
mexI	cepA-29
mexJ	CEPH-A3
mexK	CepS
mexL	CFE-1
mexV	CfxA2
mexW	CfxA6
mgtA	CGB-1
mph	cmeA
mphA	cmeB
mphB	cmeC
mphC	cmeR
mphD	CMG
mphE	CMY-1
mphG	CMY-10
mphI	CMY-100
Mrx	CMY-101
msrA	CMY-102
msrC	CMY-103
msrD	CMY-104
msrE	CMY-105
myrA	CMY-108
oleB	CMY-110
oleC	CMY-114
oleD	CMY-115
oleI	CMY-119
PhoP	CMY-19
PhoQ	CMY-26
RlmAII	CMY-27
smeD	CMY-37
smeE	CMY-39
smeF	CMY-50
srmB	CMY-59
tlrC	CMY-6
vatA	CMY-71
vatB	CMY-72
vatC	CMY-98
vatD	cphA1
vatE	cphA2
vatF	CPS-1
vgaA	CTX-M-10
vgaB	CTX-M-100
vgaC	CTX-M-101
vgaE	CTX-M-102
VgbA	CTX-M-104
VgbB	CTX-M-114
Name	CTX-M-115
Erm31	CTX-M-12
erm33	CTX-M-124
Erm34	CTX-M-136
Erm35	CTX-M-148
Erm36	CTX-M-151
Erm37	CTX-M-158
Erm38	CTX-M-30
Erm39	CTX-M-40
Erm41	CTX-M-74
ermE	CTX-M-77
ErmG	CTX-M-78
ErmN	CTX-M-8
ErmQ	CTX-M-88
ErmR	CTX-M-95
ermT	DHA-10
ErmX	DHA-12
	DHA-16
	DHA-2
	DHA-20
	DHA-3
	DIM-1
	EBR-1
	ESP-1
	EXO
	FEZ-1
	FOX-10
	FOX-2
	FOX-4
	FOX-8
	gadW
	GES-10
	GES-23
	GIM-1
	GOB-1
	GOB-10
	GOB-18
	golS
	H-NS
	HMB-1
	hugA
	IMI-1
	IMI-2
	IMI-3
	IMP-10
	IMP-11
	IMP-12
	IMP-13
	IMP-14
	IMP-16
	IMP-19
	IMP-25
	IMP-26
	IMP-27
	IMP-28
	IMP-31
	IMP-33
	IMP-43
	IMP-5
	IND-1
	IND-10
	IND-11
	IND-14
	IND-3
	IND-4
	IND-5
	IND-6
	IND-9
	JOHN-1
	KHM-1
	KPC-10
	KPC-15
	L1
	LCR-1
	LEN-10
	LEN-11
	LEN-26
	LRA-1
	LRA-10
	LRA-12
	LRA-13
	LRA-17
	LRA-18
	LRA-19
	LRA-2
	LRA-3
	LRA-5
	LRA-7
	LRA-8
	LRA-9
	mdsA
	mdsB
	mdsC
	mdtF
	mecA
	mecB
	mexK
	mexN
	mexX
	mexY
	mexZ
	MIR-10
	MIR-14
	MIR-6
	MOX-2
	MOX-5
	MOX-6
	MOX-9
	MSI-1
	MSI-OXA
	MUS-1
	MuxA
	MuxB
	MuxC
	NDM-10
	NmcR
	NoName3004122
	NPS
	OCH-1
	OCH-2
	OKP-A-1
	OKP-A-10
	OKP-A-11
	OKP-A-13
	OKP-B-10
	OKP-B-11
	OKP-B-12
	OKP-B-7
	omp36
	Omp38
	OpmB
	oprA
	oprD
	OprZ
	OXA-1
	OXA-10
	OXA-100
	OXA-104
	OXA-108
	OXA-111
	OXA-114
	OXA-116
	OXA-117
	OXA-118
	OXA-12
	OXA-129
	OXA-133
	OXA-134
	OXA-136
	OXA-139
	OXA-141
	OXA-143
	OXA-146
	OXA-16
	OXA-162
	OXA-164
	OXA-18
	OXA-181
	OXA-182
	OXA-184
	OXA-198
	OXA-2
	OXA-20
	OXA-205
	OXA-209
	OXA-21
	OXA-211
	OXA-213
	OXA-214
	OXA-22
	OXA-228
	OXA-230
	OXA-235
	OXA-241
	OXA-243
	OXA-255
	OXA-258
	OXA-29
	OXA-309
	OXA-322
	OXA-324
	OXA-325
	OXA-333
	OXA-347
	OXA-349
	OXA-357
	OXA-358
	OXA-359
	OXA-360
	OXA-361
	OXA-362
	OXA-368
	OXA-385
	OXA-387
	OXA-42
	OXA-421
	OXA-436
	OXA-45
	OXA-46
	OXA-47
	OXA-5
	OXA-50
	OXA-53
	OXA-54
	OXA-55
	OXA-60
	OXA-61
	OXA-62
	OXA-85
	OXA-89
	OXA-9
	OXY-1-1
	OXY-1-4
	OXY-2-1
	OXY-2-10
	OXY-3-1
	OXY-4-1
	OXY-6-1
	PAO
	PBP1a
	PBP2
	PBP2b
	PBP2x
	PC1
	PEDO-1
	PEDO-2
	PEDO-3
	PER-1
	PER-2
	PER-6
	PER-7
	PIB
	r39
	ramA
	ramR
	Rm3
	rob
	ROB-1
	sdiA
	Sed1
	SFB-1
	SFH-1
	SHV-100
	SHV-101
	SHV-102
	SHV-105
	SHV-108
	SHV-124
	SHV-126
	SHV-127
	SHV-135
	SHV-140
	SHV-157
	SHV-16
	SHV-185
	SHV-43
	SHV-94
	SIM-1
	SLB-1
	SMB-1
	SME-1
	smeA
	smeB
	smeC
	smeR
	smeS
	soxR
	soxS
	SPG-1
	SPM-1
	SRT-1
	TEM-101
	TEM-112
	TEM-125
	TEM-151
	TEM-178
	TEM-194
	TEM-95
	TEM-96
	THIN-B
	TLA-1
	TLA-2
	TLA-3
	TLE
	TMB-1
	TUS-1
	VCC-1
	VEB-1
	VIM-10
	VIM-12
	VIM-13
	VIM-7

## Sheet: Dataset 2B
Dataset 2B. AMR alleles and guide RNA targets. Legend: Bla = beta lactam; MLS = macrolide, Tmp/Sul = trimethoprim/sulfamethoxazole.
Allele	Guide Target	Guide Set
abcA__NC_007194.1__ARO_3003942__1084	GTTCGTGTTTCAGTTCAGCA	Staph
abcA__NC_007194.1__ARO_3003942__1285	GGGGGTCGTACTGTCTACTT	Staph
abcA__NC_007194.1__ARO_3003942__1489	TGTCTGAGAATCAAGTCCTG	Staph
abcA__NC_007194.1__ARO_3003942__1694	GTTATTGGGGTGCCTGGTGA	Staph
abcA__NC_007194.1__ARO_3003942__1900	CGTTGAAAGGACTCATCACG	Staph
abcA__NC_007194.1__ARO_3003942__259	GACCCCGTCAATGGGACTTG	Staph
abcA__NC_007194.1__ARO_3003942__30	GCAACTGGCTTCTTGTCTCG	Staph
abcA__NC_007194.1__ARO_3003942__463	GCCGAGAACGCGGGAAACCT	Staph
abcA__NC_007194.1__ARO_3003942__677	GGGGAGTTCAACAACGATGT	Staph
abcA__NC_007194.1__ARO_3003942__877	GTGTTATCCGCTCTCTTCGT	Staph
adeI__NC_011586__ARO_3000780__1203	TGAGGTTTACCTGATTGAGC	Staph
adeI__NC_011586__ARO_3000780__286	AAGCTATGTTCGTGAAGGTC	Staph
adeI__NC_011586__ARO_3000780__30	AATGCGCAAGCAGTAAGGGC	Staph
adeI__NC_011586__ARO_3000780__496	AGCACAAGTTGCAGCAGCTA	Staph
adeI__NC_011586__ARO_3000780__783	AAAGCAAGTTGCCCTTCGAT	Staph
adeI__NC_011586__ARO_3000780__999	CGATGCTTGTTAATGCTAAA	Staph
adeJ__AY769962__ARO_3000781__1073	CACGCCAGTTTTGTAAGAAT	Staph
adeJ__AY769962__ARO_3000781__1313	CGCTCAATGCAGCAGATTTC	Staph
adeJ__AY769962__ARO_3000781__1521	CGCGCAAAGATATTATTGCT	Staph
adeJ__AY769962__ARO_3000781__1746	CGGTCAAGCGTTGCATTTGG	Staph
adeJ__AY769962__ARO_3000781__1954	TTCATTGATTCAGCGTGGTA	Staph
adeJ__AY769962__ARO_3000781__2156	CTTGTAGGTGTGCGTCCAAA	Staph
adeJ__AY769962__ARO_3000781__251	TCATCTAACAGTGCTGGTAA	Staph
adeJ__AY769962__ARO_3000781__30	GCAATCACCCACGCAAATAT	Staph
adeJ__AY769962__ARO_3000781__649	AGCACCACCTAACTGACCTA	Staph
adeJ__AY769962__ARO_3000781__857	TTTAACGGTAAACCGGCAGC	Staph
adeK__AY769962__ARO_3000782__1177	TGTTAAACGCTCACCAATAT	Staph
adeK__AY769962__ARO_3000782__1427	TAAGTTCAGCACTAGATGGT	Staph
adeK__AY769962__ARO_3000782__320	CTTCCAACAATCGGAGCAAG	Staph
adeK__AY769962__ARO_3000782__565	TGCAACAGCAAACTTAAGAC	Staph
adeK__AY769962__ARO_3000782__80	GCAGCTTGTCAAAGCATGCG	Staph
adeK__AY769962__ARO_3000782__860	CAGCAGCTTTTACATCCGGA	Staph
adeN__KF147862__ARO_3000559__279	TCTTTTAAAGAAGTTTGCTC	Staph
adeN__KF147862__ARO_3000559__52	TTCTATACCGCGGCGTGTTT	Staph
adeN__KF147862__ARO_3000559__633	GTGTTGATATTTTCTTAAAG	Staph
ArmR__NC_002516.2__ARO_3004056__151	GTTTGTTGCGCGGAGTGTTC	Staph
ArmR__NC_002516.2__ARO_3004056__152	TTTGTTGCGCGGAGTGTTCA	Staph
ArmR__NC_002516.2__ARO_3004056__19	AGTAGAAGTGCTCGCCGTAG	Staph
AxyY__AFRQ01000061.1__ARO_3004144__1924	CCACGATGGCGTCGTCCACC	Staph
BIL-1__X74512__beta_lactamase__1108	TCCTAACCCTGTCCGTGTCG	Staph
BIL-1__X74512__beta_lactamase__247	AACGCTGTTTGAGCTAGGAT	Staph
BIL-1__X74512__beta_lactamase__451	TTGATAAAAATGCAGTAATG	Staph
BIL-1__X74512__beta_lactamase__882	TAGGCTGGGAGATGCTGAAC	Staph
cfr__AJ879565__macrolide__270	TCAAGAGAATCATTTACACC	Staph
cfr__AJ879565__macrolide__481	AGACTTTCTATATCAACGAT	Staph
cfr__AJ879565__macrolide__64	GTCACAATTAGAAGTCAATT	Staph
cfr__AJ879565__macrolide__711	CACAATGCGGATGTAATTTT	Staph
cfr__AJ879565__macrolide__956	TCTTTGTTTAAAAATCGCAT	Staph
cipA__NC_013406.1__ARO_3003907__16	GGTCAACTATATGGATCAAA	Staph
cipA__NC_013406.1__ARO_3003907__217	GCTGATTTGTTGCGTGAAAG	Staph
cipA__NC_013406.1__ARO_3003907__599	CATAAAAGACACACTGTCCA	Staph
cipA__NC_013406.1__ARO_3003907__842	GTTAAGCATCACACCGAAAA	Staph
clbA__NC_009725__ARO_3002814__160	CCTGAGAAAATTGTTAATAG	Staph
clbA__NC_009725__ARO_3002814__362	TTTTGTGCAACAGGAGATAT	Staph
clbA__NC_009725__ARO_3002814__563	AGGTTATCTATTTCGACTAT	Staph
clbA__NC_009725__ARO_3002814__767	ATTGCTTATATTATGCTGCC	Staph
clbA__NC_009725__ARO_3002814__980	GTGACCGTCAGAAGTCAATT	Staph
clbB__NC_012491__ARO_3002815__1016	CCGAATCGTTTCATATTTCG	Staph
clbB__NC_012491__ARO_3002815__239	AAACGACTCGACAGCGCATG	Staph
clbB__NC_012491__ARO_3002815__35	ATTCGGATCGGACATAAACG	Staph
clbB__NC_012491__ARO_3002815__469	CGAATTACGATTTCCACGAT	Staph
clbB__NC_012491__ARO_3002815__815	AAAGGAGCTCACGTCGAAAC	Staph
clbC__NC_006582__ARO_3002816__1015	CTGACCATATAATTGGCCGC	Staph
clbC__NC_006582__ARO_3002816__283	TGCTTCATAATGCATTCTTA	Staph
clbC__NC_006582__ARO_3002816__493	AGCATCAAATATCCTTACAT	Staph
clbC__NC_006582__ARO_3002816__72	CTTTAAATGAACCAACGTAC	Staph
clbC__NC_006582__ARO_3002816__774	ATATTGCTTATGTCATGCTT	Staph
cls__NC_007795__ARO_3003074__1012	ACGTTCTGCCAATTCTATCT	Staph
cls__NC_007795__ARO_3003074__1301	TTAGGTCATCAAATTTTTCT	Staph
cls__NC_007795__ARO_3003074__1551	TTCATACGCAAGTTAATTAA	Staph
cls__NC_007795__ARO_3003074__1772	AACGATCATCATAGGAGATG	Staph
cls__NC_007795__ARO_3003074__2099	AAAGTATTTCACTACGACAA	Staph
cls__NC_007795__ARO_3003074__2310	GTTATGCTAAGCGAAGTCTT	Staph
cls__NC_007795__ARO_3003074__257	TCAATACTATTCAAATTTGC	Staph
cls__NC_007795__ARO_3003074__26	GTCAAACTATTGTCATCATT	Staph
cls__NC_007795__ARO_3003074__560	GCAAATAAGAGCGACACGTT	Staph
cls__NC_007795__ARO_3003074__761	TGTGTTGACGTTGTGTTTTA	Staph
CMY-1__X92508__ARO_3002012__1096	CAATCGCAACTACCCCAACG	Staph
CMY-10__AF357597__ARO_3002021__1096	CAATCGCAACTACCCCATCG	Staph
CMY-10__AF357597__ARO_3002021__21	AACAACGACAATCCATCCTG	Staph
CMY-10__AF357597__ARO_3002021__232	CAGGGTCTGCTCGCTGACGC	Staph
CMY-10__AF357597__ARO_3002021__436	CCTGCCACTGCAATTCCCCG	Staph
CMY-10__AF357597__ARO_3002021__637	CTGCTTCGGCACATTGACAT	Staph
CMY-10__AF357597__ARO_3002021__866	TCGGTAGGCGGGATGACCCA	Staph
CMY-102__KF526115__ARO_3002114__664	CTTCCCTTCGCGATAGCCCC	Staph
CMY-19__AB194410__ARO_3002030__1096	CAATCGCAACTATCCCATCC	Staph
CMY-6__AJ011293__ARO_3002017__671	TATGCCTTGGGCTATCGCGA	Staph
CpxR__CP015085.1__ARO_3004055__163	CTTCCTGGCTTAAATGCTCA	Staph
CpxR__CP015085.1__ARO_3004055__274	GATGCCTTAAGTCTCAATCC	Staph
CpxR__CP015085.1__ARO_3004055__281	GCGACCAGGATTGAGACTTA	Staph
CpxR__LT673656.1__ARO_3004054__19	AGTGGCTGTAGTAGTAGCCG	Staph
CpxR__LT673656.1__ARO_3004054__220	TGCGGCTTTCGGAAAGGGTC	Staph
CpxR__LT673656.1__ARO_3004054__450	CGGGCGGACAGCATCAGCAC	Staph
CpxR__LT673656.1__ARO_3004054__651	TGCTGTTGATCGACGATGAC	Staph
dfrA1__AJ238350__trimethoprim__398	AAACTGGCCTAAAATTGCTG	Staph
dfrA1__AJ400733.1__ARO_3002854__265	TTTACCCAACCGAAAGTATG	Staph
dfrA10__KF976462__ARO_3003011__28	TGCTCTGGTAATTAATTCAT	Staph
dfrA10__KF976462__ARO_3003011__305	ACCAAACCAATCAATGTCAT	Staph
dfrA10__KF976462__ARO_3003011__528	GGCACCCCAACCAGCGAAGC	Staph
dfrA12__AB571791__trimethoprim__268	GCTGTCGCACGCTATCGCTT	Staph
dfrA12__AB571791__trimethoprim__38	ATTTATCTCGTTGCTGCGAT	Staph
dfrA12__AB571791__trimethoprim__488	TCCGTTTATGCGCGTCGAAA	Staph
dfrA13__Z50802__ARO_3003012__283	GTAGAGTTCTTTGCCGTGTT	Staph
dfrA13__Z50802__ARO_3003012__488	TCCGTCTATGCGCGTCGTAA	Staph
dfrA13__Z50802__ARO_3003012__56	ATGGGTGCCAATCGGGTTAT	Staph
dfrA14__DQ388123__trimethoprim__302	CACGTTATAGTGTCTGGTGG	Staph
dfrA14__DQ388123__trimethoprim__50	AAAGCGAAAAACGGCGTGAT	Staph
dfrA15__HM449019__trimethoprim__400	AAAAACTGGCCTAAAACTAC	Staph
dfrA15__HM449019__trimethoprim__60	TTGGCACTCCATGGAATATC	Staph
dfrA16__AF077008__trimethoprim__28	GATAATACCGTTCTTCGACT	Staph
dfrA16__AF077008__trimethoprim__293	CATGTTATCGTTTCTGGTGG	Staph
dfrA16__FN561628__trimethoprim__588	ATTGCTCACAGCCAACTATC	Staph
dfrA17__DQ838665__ARO_3002860__464	ACATACCAGATTTGGAAAAA	Staph
dfrA17__DQ838665__ARO_3002860__47	GAAAATGGCGTAATCGGTAG	Staph
dfrA18__AJ310778__trimethoprim__14	CGACTATTAGCTCAAGTTGT	Staph
dfrA18__AJ310778__trimethoprim__275	TTAAAACAAGAAGATGTCAT	Staph
dfrA18__AJ310778__trimethoprim__517	GCGCTCTTGAGTCTCATCAA	Staph
dfrA20__AJ605332__ARO_3003016__426	CTTTTGTAAATTGGGGAGAA	Staph
dfrA20__AJ605332__ARO_3003016__46	AATTGGGAAACACCGAGAAA	Staph
dfrA22__FM957884__ARO_3003018__281	ATTGCCATCGCAGCCGAACA	Staph
dfrA22__FM957884__ARO_3003018__488	TCCGTCTATGCACGTCGTAA	Staph
dfrA23__AJ746361__ARO_3003019__12	TCATCACATATGAGCGCGCT	Staph
dfrA23__AJ746361__ARO_3003019__217	GATCAACGAATAGCTGTCAT	Staph
dfrA23__AJ746361__ARO_3003019__523	GTTGCAGTTGATCCTGTTGG	Staph
dfrA24__AJ972619__ARO_3002856__10	TTTGCTCACGTCCAACTGAT	Staph
dfrA24__AJ972619__ARO_3002856__288	ACCATGCGCAAAGCGTCTTC	Staph
dfrA24__AJ972619__ARO_3002856__523	ACCGAAGAGAAAGTCGAATC	Staph
dfrA25__DQ267940__ARO_3003020__26	AGAGCGAAAAATGGCGTAAT	Staph
dfrA25__DQ267940__ARO_3003020__441	TTAACTATTGCTATCAAATC	Staph
dfrA26__AM403715__ARO_3002857__245	ATCGTGGTAACGCGTCAACA	Staph
dfrA26__AM403715__ARO_3002857__26	CCATGTCGTCATCGAGTAGC	Staph
dfrA26__AM403715__ARO_3002857__529	CCCTTACCCGTTTAGCTTTG	Staph
dfrA27__FJ459817__trimethoprim__34	GGCTGCAAAAGCAAGAAATG	Staph
dfrA27__FJ459817__trimethoprim__369	GGAAAGAAAACATTGCCCTC	Staph
dfrA29__AM237806__trimethoprim__399	AATACCAACTTGTAATTAGG	Staph
dfrA29__AM237806__trimethoprim__47	GAAAACGGTGTTATTGGTAA	Staph
dfrA2d__AY973253.1__ARO_3002855__214	CACCCGTTCAAGCGCAGTCA	Staph
dfrA2d__AY973253.1__ARO_3002855__226	CATGACTGCGCTTGAACGGG	Staph
dfrA2d__AY973253.1__ARO_3002855__39	TCAGTACTTCAGCTGCTGGC	Staph
dfrA3__J03306__ARO_3003105__22	GATTTCTTTGATTGCAGCTT	Staph
dfrA3__J03306__ARO_3003105__241	GGTGGCTCCCTCGCTGGATG	Staph
dfrA3__J03306__ARO_3003105__460	ACTCAAGGTAACAAATTCGC	Staph
dfrA30__AM997279__trimethoprim__69	TGCTCTCCTTTCGCGGACCA	Staph
dfrA31__AB200915__trimethoprim__463	CACGTACCAAATTTGGGCAA	Staph
dfrA31__AB200915__trimethoprim__47	GAGAATGGAGTAATTGGCTC	Staph
dfrA32__GU067642__trimethoprim__406	ATTACCTGAAGGTTTCAACT	Staph
dfrA3b__AY878717__trimethoprim__41	GTAGCCGAGAACCTAGCCTT	Staph
dfrA3b__AY878717__trimethoprim__457	TAATAACTCGGACGCAAAGA	Staph
dfrA6__Z86002__trimethoprim__263	TATGTGCTGTCGCATTGTTT	Staph
dfrA7__AJ419170__trimethoprim__293	CATTTATATGTCTCTGGTGG	Staph
dfrA7__AJ419170__trimethoprim__518	CTTGGACAGTTTTTAAGTCG	Staph
dfrA7__AJ419170__trimethoprim__68	GCTCACCTTTTGCTGACCAT	Staph
dfrA8__KJ174469__ARO_3002863__22	ATTGGCGGTGGCAGCTAAAA	Staph
dfrA8__KJ174469__ARO_3002863__222	CCGTTAGCGTCACGAACACC	Staph
dfrA8__KJ174469__ARO_3002863__470	GGTAAGTGAAGTAAGTGTGA	Staph
dfrA9__X57730__trimethoprim__274	AGTAAGAACTGCAAGCTTGT	Staph
dfrA9__X57730__trimethoprim__513	CATGTGGGTTCCTCACTAAT	Staph
dfrA9__X57730__trimethoprim__72	AAATCTTCTGGTTCATGCCA	Staph
dfrB1__AY139601__ARO_3002864__270	ATGCGTTCAAGCGCCGCAAC	Staph
dfrB1__AY139601__ARO_3002864__92	GAAGTCAGTAATCCAGTTGC	Staph
dfrB2__BR000038__ARO_3003021__208	CTCAGTGCAAATTTATCCTG	Staph
dfrB2__BR000038__ARO_3003021__28	CTGCCCTGCAACGGGAGCGT	Staph
dfrB3__FM877478__trimethoprim__11	TACTGACTCCATTGTTGTGT	Staph
dfrB3__FM877478__trimethoprim__213	ACGCGTTCAAGCGCAGCCAC	Staph
dfrB5__AY943084__trimethoprim__217	GATTTATCCTGTTGCGGCAC	Staph
dfrB6__DQ274503__trimethoprim__220	TCAGTTGACGCGTTCAAGCG	Staph
dfrB6__DQ274503__trimethoprim__35	GAAGTCATTAATCCAGTCGC	Staph
dfrB7__DQ993182__trimethoprim__226	TGTTGCCGCGCTTGAACGCG	Staph
dfrB7__DQ993182__trimethoprim__36	AGCGCAAACTGGTCAGTAGC	Staph
dfrB8__GU295656__trimethoprim__20	GACCAAGGTAGCAATGAAGT	Staph
dfrC__AE015929__ARO_3002865__12	TACATTTAGTGCGTAGAAAA	Staph
dfrC__AE015929__ARO_3002865__229	GATGAAATTAAAGAGTTATC	Staph
dfrC__AE015929__ARO_3002865__445	CACGATAAACAAAGAGTCAT	Staph
dfrD__U43152__ARO_3002866__387	CAATCGTCAAAATTAACTAC	Staph
dfrD__U43152__ARO_3002866__46	TAAGAAAAGAGTAATCGGCA	Staph
dfrE__AF028811__ARO_3002875__36	TAAACGGCGAGAATCAGGAT	Staph
dfrE__AF028811__ARO_3002875__440	GCAATCGGCGCTTTAATCGT	Staph
dfrF__AF028812__ARO_3002867__103	GCAATTTAGAGAGTTAACAA	Staph
dfrF__AF028812__ARO_3002867__422	GTTTTGATAGGGGAAACACT	Staph
dfrG__AB205645__ARO_3002868__198	TTATTCTGACGAGAGATAAG	Staph
dfrG__AB205645__ARO_3002868__399	CAGAAGTGAATTATGAGGAA	Staph
dfrK__FN377602__trimethoprim__22	AGTTTCTTTAATTGCTGCGA	Staph
dfrK__FN377602__trimethoprim__387	CACTCTTCATAATTCACTTC	Staph
Erm31__AF079138__ARO_3000598__17	ATGGCATTTTCCCCGCAGGG	Staph
Erm31__AF079138__ARO_3000598__223	GGTCACATGACCGGGGGTGC	Staph
Erm31__AF079138__ARO_3000598__500	CGTCCACGCCCGGCATCGGA	Staph
Erm31__AF079138__ARO_3000598__742	CGGGCAGTGGGCGTCGCTGT	Staph
Erm31__AF079138__ARO_3000598__944	ACCGAGCCGAGGTGGGGCAG	Staph
erm33__AJ579365__macrolide__119	TTTGAAATTGGCTCAGGAAA	Staph
erm33__AJ579365__macrolide__436	AGCTTTGGGTTTACTATTAA	Staph
erm33__AJ579365__macrolide__637	CACTAAAAACCAATTCCGAC	Staph
Erm34__AY234334__ARO_3000600__258	CGCTGCAATGGAAACTAGTT	Staph
Erm34__AY234334__ARO_3000600__47	TAAAATTGGGAGGTTCTCCA	Staph
Erm34__AY234334__ARO_3000600__571	TTTGCGGACAATGCGGACAA	Staph
Erm34__AY234334__ARO_3000600__819	CGCCTTGGCCAATACACTTT	Staph
Erm35__AF319779__ARO_3000604__244	TCACGCTCAAAACGTTCAAG	Staph
Erm35__AF319779__ARO_3000604__25	GTGCTGACCCGTAAAACGAA	Staph
Erm35__AF319779__ARO_3000604__466	CAGGAATTTCAAATCATAAT	Staph
Erm35__AF319779__ARO_3000604__783	TATGACGGATGAAACTTTTC	Staph
Erm36__AF462611__ARO_3000605__10	ATGTCGGCCGCCACGGTAAG	Staph
Erm36__AF462611__ARO_3000605__211	GCTGGCGGACCGACTTGCAT	Staph
Erm36__AF462611__ARO_3000605__413	TACCACCGATGCCGGCACGC	Staph
Erm36__AF462611__ARO_3000605__626	GTTTTCACCAGTAGGGGCAG	Staph
Erm37__AL123456__ARO_3000392__13	TGCCCGTCGCGACCGTCCGA	Staph
Erm37__AL123456__ARO_3000392__232	GCGATTCCCTGGCATTACCG	Staph
Erm37__AL123456__ARO_3000392__528	GGAAGTGCGGTGACTGGCAG	Staph
Erm38__AY154657__ARO_3000601__1142	TCAACGGGCCCACGCCACCG	Staph
Erm38__AY154657__ARO_3000601__20	TGTCCACACCACATCACGGC	Staph
Erm38__AY154657__ARO_3000601__260	TCGGCGGCGACGACCTCGGT	Staph
Erm38__AY154657__ARO_3000601__481	TGGTGGCCGTGGTTCGAATT	Staph
Erm38__AY154657__ARO_3000601__734	TGCGCCGCGGACAACTGGCG	Staph
Erm38__AY154657__ARO_3000601__936	CTGGTCATCGGGATCGGCGT	Staph
Erm39__AY487229__ARO_3000602__18	TGTCTTCAGTTCATCACGGC	Staph
Erm39__AY487229__ARO_3000602__221	CGATCACCTCGGCAGTGGTT	Staph
Erm39__AY487229__ARO_3000602__731	GTGGCGTTGTTCGATGCCGC	Staph
Erm41__EU177504__ARO_3000603__17	GTGGATCTGGGCGCAGGACA	Staph
Erm41__EU177504__ARO_3000603__405	CGTCGGTGCTGGTGATCAGG	Staph
ErmA__NC_009632__ARO_3000347__21	ATAAAATTTTGCGTGTCTTT	Staph
ErmA__NC_009632__ARO_3000347__225	ATCACTTTTATATTCTCAGA	Staph
ermB__AF109075__macrolide__356	TCAGATAGATGTCAGACGCA	Staph
ermB__AF109075__macrolide__94	TCCAATTTCGTAAACGGTAT	Staph
ErmB__AF242872__ARO_3000375__658	GGTACTTAAATTGTTTACTT	Staph
ermC__AF019140__macrolide__113	AATATCTTTGAAATCGGCTC	Staph
ermC__AF019140__macrolide__384	TTTATTTAATCGTGGAATAC	Staph
ErmD__L08389__ARO_3000495__136	AAATATTAGCATAGACGATA	Staph
ErmD__L08389__ARO_3000495__358	TTTCATGATGGGAGTTGTGA	Staph
ErmD__L08389__ARO_3000495__565	TCCAAAAGTGGACTCGGCAA	Staph
ErmD__L08389__ARO_3000495__848	AGAGCAAATAAGCGAAAACC	Staph
ermE__M11200__macrolide__1080	GACGGACCGGCGGACGTCCA	Staph
ermE__M11200__macrolide__248	ACGACGTCACCTGACGCGCG	Staph
ermE__M11200__macrolide__451	GGAGGCGCCGACGATCGAGA	Staph
ermE__M11200__macrolide__47	GGTTGGGGTGCTGCCGATCC	Staph
ermE__M11200__macrolide__674	CTGTGCTTCACCGGCGTCGG	Staph
ermE__M11200__macrolide__880	AACCGGCGGACGGGACCACG	Staph
ErmF__M17124__ARO_3000498__239	AACCGACAACTTGAACATTT	Staph
ErmF__M17124__ARO_3000498__444	GTATGATAGAAAACGGTATA	Staph
ErmF__M17124__ARO_3000498__782	ACGAAGGATGAAATTTTTCA	Staph
ErmG__L42817__ARO_3000522__114	ACATCTTTGAAATAGGTGCA	Staph
ErmG__L42817__ARO_3000522__436	ATCACTAGCATTGCTGTTAA	Staph
ErmN__X97721__ARO_3000592__14	GGGGCGAATCGGTACGTGGC	Staph
ErmN__X97721__ARO_3000592__230	ACCAAGGAGTTAGTGAGGGA	Staph
ErmN__X97721__ARO_3000592__437	GGAACACGCCTTCGCGGCAG	Staph
ErmN__X97721__ARO_3000592__650	ACCGCTGGTAGGCGGCATGG	Staph
ErmN__X97721__ARO_3000592__851	TCCGCTGCGGCGAGATGCGC	Staph
ErmQ__L22689__ARO_3000593__137	TTTGTTATTGAAATTGGACC	Staph
ErmQ__L22689__ARO_3000593__434	GGTTCCGCAAAAAGATTTAT	Staph
ErmQ__L22689__ARO_3000593__732	GTGAAGTTTCTTATAATGAT	Staph
ErmR__CP011502.1__ARO_3000594__15	CGCCCTCGCGGACGGTCTTG	Staph
ErmR__CP011502.1__ARO_3000594__241	CTCGTAGGTGCGTACCCGCC	Staph
ErmR__CP011502.1__ARO_3000594__534	ACGTACTGCCACTCGAAGGT	Staph
ErmR__CP011502.1__ARO_3000594__741	GCGCTGTCGACCTTCGAGCG	Staph
ErmR__CP011502.1__ARO_3000594__971	CTCCGCGTCCGTCACCCGTG	Staph
ermT__AF310974__macrolide__172	TTTAGGATCTATTTCAATGG	Staph
ermT__AF310974__macrolide__396	TGGAATATGGATTTGCTAAA	Staph
ermT__AF310974__macrolide__628	GGCTTGATAAAATTGGTTTT	Staph
ErmX__AF024666__ARO_3000596__224	GATCTTAGTGATCCGCCGGG	Staph
ErmX__AF024666__ARO_3000596__437	CAACTTTCGAAGAATGGCAG	Staph
ErmX__AF024666__ARO_3000596__649	TCCGGCCCCATCATTGAGAT	Staph
ErmX__AF024666__ARO_3000596__9	CGACTGGATCGATCTCTTCC	Staph
folP__AE009949__ARO_3003387__22	AATTGGAAGGTTTGTGATTG	Staph
folP__AE009949__ARO_3003387__234	TCTTTGATGGCCTTGATCAC	Staph
folP__AE009949__ARO_3003387__436	AGACGAAGAAGTTTATCAAG	Staph
folP__AE009949__ARO_3003387__772	CAAGGCTAATCAAGACATTG	Staph
gyrA__NC_002952__ARO_3003296__116	GCATTGCCAGATGTTCGTGA	Staph
gyrA__NC_002952__ARO_3003296__1219	AGAAACAGATAAAGTCGCAA	Staph
gyrA__NC_002952__ARO_3003296__1436	ACTGAAATTAGAGATCGCTT	Staph
gyrA__NC_002952__ARO_3003296__1745	GAGTTATCAAGACAGTCTAA	Staph
gyrA__NC_002952__ARO_3003296__1970	ATTGCAGTTCGCTTAACAAG	Staph
gyrA__NC_002952__ARO_3003296__2279	GTATGTATCACTACAGTAAC	Staph
gyrA__NC_002952__ARO_3003296__2576	TCAGAAGTAAATGATGAAGA	Staph
gyrA__NC_002952__ARO_3003296__344	TTTGGTTCAATGGATGGAGA	Staph
gyrA__NC_002952__ARO_3003296__555	AATTCTGTTAAGTTATGTGG	Staph
gyrA__NC_002952__ARO_3003296__758	GTTATTGAAGAACGTGGAGG	Staph
gyrA__NC_002952__ARO_3003296__981	ACACCAAATGATGTTTGAAG	Staph
gyrB__NC_002952__ARO_3003301__1159	GGTTGAAAAAGGTATTATGG	Staph
gyrB__NC_002952__ARO_3003301__1368	TTTAATATCTTACCTCGTAA	Staph
gyrB__NC_002952__ARO_3003301__1590	ACATAGCCTGCTTCAATTAA	Staph
gyrB__NC_002952__ARO_3003301__1794	TGTAAAAGAGCGCGGTGCTC	Staph
gyrB__NC_002952__ARO_3003301__245	AAAGTAACGGATAACGGACG	Staph
gyrB__NC_002952__ARO_3003301__35	GTAAACAACACGGATAATTA	Staph
gyrB__NC_002952__ARO_3003301__474	ACTTCTTTTAAGTCAAATTG	Staph
gyrB__NC_002952__ARO_3003301__679	AATACCGCCCTCATAGTGAT	Staph
gyrB__NC_002952__ARO_3003301__914	ACGCGTGTCTTAAATAGTTA	Staph
LlmA__KX531046.1__ARO_3003982__229	TTTCAATTGGTCGTATGAGA	Staph
LlmA__KX531046.1__ARO_3003982__28	TCAGGATTGGCAAGATTACG	Staph
LlmA__KX531046.1__ARO_3003982__436	TGTTCATGTGGATGCTGCGA	Staph
LlmA__KX531046.1__ARO_3003982__649	GCTCATGCAGCTTTCGAGGA	Staph
LlmA__KX531046.1__ARO_3003982__850	GTGCGGCATCCTAGGTCGAT	Staph
lsaA__AY225127__macrolide__1135	ATCTTGGCGCACATAAGAAA	Staph
lsaA__AY225127__macrolide__1366	GGATGAACCCCTTAATTACT	Staph
lsaA__AY225127__macrolide__276	AGGTGACTTCTTTTGAACAG	Staph
lsaA__AY225127__macrolide__514	TATTTTAGTCAGCCACGATC	Staph
lsaA__AY225127__macrolide__719	GAATGGTCGATGAACCGTGA	Staph
lsaA__AY225127__macrolide__921	AATAATGTTTTGTGATGCGT	Staph
lsaA__AY587982__ARO_3000300__40	CAATACTTCTTGATTATCAT	Staph
mecA__AB033763__beta_lactamase__1058	ACTGCTATCCACCCTCAAAC	Staph
mecA__AB033763__beta_lactamase__1339	CAACGTTACAAGATATGAAG	Staph
mecA__AB033763__beta_lactamase__1668	AAGACACGAAAAACAAAGTT	Staph
mecA__AB033763__beta_lactamase__1882	AGATAATCCAAACATGATGA	Staph
mecA__AB033763__beta_lactamase__405	CTTTGGTCTTTCTGCATTCC	Staph
mecA__AB033763__beta_lactamase__45	TTTTAATAGTTGTAGTTGTC	Staph
mecA__AB033763__beta_lactamase__634	AACGGTTTTAAGTGGAACGA	Staph
mecA__AB033763__beta_lactamase__839	GATGCAGTTATTGGTAAAAA	Staph
mecD__KY013611.1__ARO_3004185__1215	AGCAATTTTTGAGTAGAACC	Staph
mecD__KY013611.1__ARO_3004185__1427	GCTAGAACAACCCTAGAAAT	Staph
mecD__KY013611.1__ARO_3004185__1654	AGTAAATGAAGGGAATATGA	Staph
mecD__KY013611.1__ARO_3004185__1981	ACAAAAATTTGCGCAAGTAA	Staph
mecD__KY013611.1__ARO_3004185__369	AAAATGGTGAGAGTAAACGT	Staph
mecD__KY013611.1__ARO_3004185__626	AAACAATCATGGGTTAAAGA	Staph
mecD__KY013611.1__ARO_3004185__917	GTATATATTACTGATGATGA	Staph
mecI__NC_002745__ARO_3000124__275	ATCAATAAAGTATACAAAGG	Staph
mecI__NC_002745__ARO_3000124__54	GGGAAGTTATGAATATCATT	Staph
mecR1__NC_009487__ARO_3000215__1360	CAAACATTTAAGACAAGATG	Staph
mecR1__NC_009487__ARO_3000215__1697	AAAGGCGAAGACAATGCGAA	Staph
mecR1__NC_009487__ARO_3000215__245	TCGGTTAGTCATATGTTAGA	Staph
mecR1__NC_009487__ARO_3000215__561	ATGGTTTCGACTACGACAGT	Staph
mecR1__NC_009487__ARO_3000215__788	CGCCATGAACATATACGTTA	Staph
mecR1__NC_009487__ARO_3000215__996	TGAACATGTGCAGATAGTAA	Staph
MexA__NC_002516__ARO_3000377__1131	CCCTTGCTGTCGGTTTTCGC	Staph
MexA__NC_002516__ARO_3000377__18	GGAACCAGTACACGCATGGC	Staph
MexA__NC_002516__ARO_3000377__239	CTCAAGCGCCTGTTCAAGGA	Staph
MexA__NC_002516__ARO_3000377__439	CCTGCAGTCCAAGGCGGCGG	Staph
MexA__NC_002516__ARO_3000377__722	GGTAGCCAATACCCGCTGGA	Staph
MexA__NC_002516__ARO_3000377__922	CAAGGGCCAGGCTACCGCGC	Staph
MexB__L11616__ARO_3000378__1096	GGCGATGGTCGGGATCAGCG	Staph
MexB__L11616__ARO_3000378__1348	TATCGCCATGGTGCTCTCGG	Staph
MexB__L11616__ARO_3000378__1565	CGTAGCCGTGGGTGGTGGAA	Staph
MexB__L11616__ARO_3000378__1765	CATCGAGTCCACCACCACCT	Staph
MexB__L11616__ARO_3000378__1972	GATGCACTTCTTCAGCTTCA	Staph
MexB__L11616__ARO_3000378__235	CAATCTGCGCTACATCTCCT	Staph
MexB__L11616__ARO_3000378__34	TGATAGGCCCATTTTCGCGT	Staph
MexB__L11616__ARO_3000378__436	CTTGGTCATGCTGCCGTCGG	Staph
MexB__L11616__ARO_3000378__686	TGATGGTGGCGTTGAGCTGC	Staph
MexB__L11616__ARO_3000378__889	GGTATCCAGCGCGTTGGCGC	Staph
MexC__U57969__ARO_3000800__1145	ACTGTTGCGGCGCAGGTGAC	Staph
MexC__U57969__ARO_3000800__17	ATGGCTGATTTGCGTGCAAT	Staph
MexC__U57969__ARO_3000800__272	CCGGATCGATCTGGAACAGC	Staph
MexC__U57969__ARO_3000800__484	CAGGCGCGCGGTCTCCAGGT	Staph
MexC__U57969__ARO_3000800__735	CGCTGACCCTGCGCGTCGAA	Staph
MexC__U57969__ARO_3000800__938	GCCGTGCACCGCTCCAGCGA	Staph
MexD__U57969__ARO_3000801__10	CGGCCGCTTGATGAAGAATT	Staph
MexD__U57969__ARO_3000801__1423	CCAGCAGTTCTCGGTGTCGC	Staph
MexD__U57969__ARO_3000801__1624	GCGCGCCGGACGCTTCATGC	Staph
MexD__U57969__ARO_3000801__1829	GCTTCGGTGTTCCTGATCTC	Staph
MexD__U57969__ARO_3000801__2069	GAGCCTGCAGCAGCGCTTCG	Staph
MexD__U57969__ARO_3000801__220	CTCGAAGTAGAGCAGGCCCT	Staph
MexD__U57969__ARO_3000801__430	GATCTATGCGCTCAGCTACA	Staph
MexD__U57969__ARO_3000801__640	CATCCGCGGGCAGAACGTGC	Staph
MexD__U57969__ARO_3000801__845	GGGCGTGCCGTTCAGTCGCG	Staph
MexE__NC_002516__ARO_3000803__1012	CGTCGAGATGGGACCGAAGC	Staph
MexE__NC_002516__ARO_3000803__1235	GCCACTCGCAACGAGCCGCG	Staph
MexE__NC_002516__ARO_3000803__245	TCTTCACCAGTGCGCCTTCA	Staph
MexE__NC_002516__ARO_3000803__28	GAGTGCGAGGGGGTAGCGCC	Staph
MexE__NC_002516__ARO_3000803__452	CGACCGCCGCCTTGGCTTCC	Staph
MexE__NC_002516__ARO_3000803__791	TGCCGGTACGCGGGTTGACC	Staph
MexF__NC_002516__ARO_3000804__1082	CGCGCCAGGTCTGCAGGAAC	Staph
MexF__NC_002516__ARO_3000804__1312	CACCAAGCGTGCCATGCGCG	Staph
MexF__NC_002516__ARO_3000804__1525	CGAGCCGAAGGACCGCTTCT	Staph
MexF__NC_002516__ARO_3000804__16	CGGCCGCTGGATGAAGAATT	Staph
MexF__NC_002516__ARO_3000804__1829	GAGATCGCCCTGGCGCAGCC	Staph
MexF__NC_002516__ARO_3000804__2039	TTCCCGCCGCCGCCGGTACA	Staph
MexF__NC_002516__ARO_3000804__217	TGAACAGGCGATCACCGGGG	Staph
MexF__NC_002516__ARO_3000804__421	CGAGGTCAGGTGCACGACCA	Staph
MexF__NC_002516__ARO_3000804__635	CGACCTGGCGGTTCTGCTCG	Staph
MexF__NC_002516__ARO_3000804__882	GAGCCGGGACGCTGGAAGAT	Staph
mexP__AB219524.1__ARO_3003698__1133	CGGCCCCCACGGTCTTCGAC	Staph
mexP__AB219524.1__ARO_3003698__236	CAGGACGTTACGGTGCCGGA	Staph
mexP__AB219524.1__ARO_3003698__26	CACCTAGCGTCGCGGTGATG	Staph
mexP__AB219524.1__ARO_3003698__448	CGCCTCGCGCAATGCCAGCA	Staph
mexP__AB219524.1__ARO_3003698__712	GCAGGCCCCCAGGGTCAAGG	Staph
mexP__AB219524.1__ARO_3003698__925	CCATTCCATCGGCACCGACC	Staph
mexQ__AB219524.1__ARO_3003699__1057	GGAGGCGATCCTGCTGGTCG	Staph
mexQ__AB219524.1__ARO_3003699__1297	CTCGTCCATCGCACGCCGCG	Staph
mexQ__AB219524.1__ARO_3003699__14	GCCTATCGATGAAGAAGCGT	Staph
mexQ__AB219524.1__ARO_3003699__1497	CGGGCCTGCTGTTGCGTCCG	Staph
mexQ__AB219524.1__ARO_3003699__1704	AGATAGTACTTGTCCTGCAT	Staph
mexQ__AB219524.1__ARO_3003699__1908	GCGGAGGTGCGCGATTCGAA	Staph
mexQ__AB219524.1__ARO_3003699__214	GCTGGAGCAGGCGATCACCG	Staph
mexQ__AB219524.1__ARO_3003699__419	ACAGCAGGTGCACCACCATG	Staph
mexQ__AB219524.1__ARO_3003699__646	ACGCGAACAGAACGTCCAGG	Staph
mexQ__AB219524.1__ARO_3003699__856	CAGCCTGCTGGACGGCGAGC	Staph
mexR__NC_002516__ARO_3000506__349	GCGGGGTCAGGTCGAGTCGC	Staph
mexR__NC_002516__ARO_3000506__77	CTGTTCCACCGGGGTGAGCG	Staph
MexS__HQ433550__ARO_3000813__10	CTGATGAAAACGGATCACTC	Staph
MexS__HQ433550__ARO_3000813__211	ACTGGCCGGCGAGGTGCTGG	Staph
MexS__HQ433550__ARO_3000813__427	GGTCTGCCCGGCCTTCAACC	Staph
MexS__HQ433550__ARO_3000813__635	GAGCGCTTCACCGAGGGCAA	Staph
MexS__HQ433550__ARO_3000813__878	TCAGTTGCTCGATGTGCGCG	Staph
mprF__HM140977__ARO_3003319__1073	GTTTACGATGCTTTATATGA	Staph
mprF__HM140977__ARO_3003319__1301	GTTTCAACCTACGTGCTCTA	Staph
mprF__HM140977__ARO_3003319__1690	TTATAAAGCAAGTTCATTAG	Staph
mprF__HM140977__ARO_3003319__1892	TTAACGCAATTTTCAACTTC	Staph
mprF__HM140977__ARO_3003319__2093	TACTTATCTAAAGCGCCAAT	Staph
mprF__HM140977__ARO_3003319__2424	AAAAAGCGTGGTTCCCAATT	Staph
mprF__HM140977__ARO_3003319__2627	TATTAAAATACGGTACAGAT	Staph
mprF__HM140977__ARO_3003319__317	GTAGGTTTCGGTGGCTTTAT	Staph
mprF__HM140977__ARO_3003319__564	AAACGATTGTTTTTATCGGG	Staph
mprF__HM140977__ARO_3003319__853	TTTTGCGTACTATTTTGTAC	Staph
mprF__HM140977__ARO_3003319__87	TTGTAGCAATCACATTGTAT	Staph
nalC__NC_002516__ARO_3000818__271	CCGGCCGAAATGCTCGAGGG	Staph
nalC__NC_002516__ARO_3000818__604	GGACATCATCGCCTGCTACC	Staph
nalC__NC_002516__ARO_3000818__70	CATGCTCGACGCCGCTACCC	Staph
nalD__NC_002516__ARO_3000819__274	CTCGCTCTACGACCTCTGCC	Staph
nalD__NC_002516__ARO_3000819__46	AACCCGTACGGCCATCCTCC	Staph
nalD__NC_002516__ARO_3000819__480	AAGGCGCGCGAGGCGATCCT	Staph
nfxB__NC_002516__ARO_3000820__118	GCCGCAGAAGCGGTGCAGGG	Staph
nfxB__NC_002516__ARO_3000820__329	TTCCTCGACCCGCACGGCGA	Staph
nfxB__NC_002516__ARO_3000820__539	GAGCCGGATTGGAGGCGCCA	Staph
opmE__AB219524.1__ARO_3003700__1019	CCCAGCGAATCACCGGGTTC	Staph
opmE__AB219524.1__ARO_3003700__12	CTCAACGAAGACCGCAGGTA	Staph
opmE__AB219524.1__ARO_3003700__1244	CCCCCTGGACGAAGCGCTCC	Staph
opmE__AB219524.1__ARO_3003700__1449	ATACCTCTCCAGGCGTGGCA	Staph
opmE__AB219524.1__ARO_3003700__221	CGCCGGCAAGGGCGATGTCG	Staph
opmE__AB219524.1__ARO_3003700__421	GGAAATCGACCTGTTCGGCC	Staph
opmE__AB219524.1__ARO_3003700__623	GTCGAACGCCTGGTCAGCGC	Staph
OprJ__U57969__ARO_3000802__1207	AGAGAAGGCCCTGCGCGCCC	Staph
OprJ__U57969__ARO_3000802__1428	TGGTGGTACATCGAGGCGGC	Staph
OprJ__U57969__ARO_3000802__15	AGCGCCGATACGCCGAAAGC	Staph
OprJ__U57969__ARO_3000802__215	GCAGCGAGCGGATGTTATCC	Staph
OprJ__U57969__ARO_3000802__415	GGCCCTGCCGGAGTACGAAC	Staph
OprJ__U57969__ARO_3000802__616	CGCGCGGCGCTGGTCGATCA	Staph
OprJ__U57969__ARO_3000802__991	CGAGCCGCCATCGAACAGGC	Staph
OprM__NC_002516__ARO_3000379__1034	TCGGCAGGTTGATCGACGGC	Staph
OprM__NC_002516__ARO_3000379__1247	GATAGCGCTTGTCGGCGAGC	Staph
OprM__NC_002516__ARO_3000379__1447	CGCGAAGAAGGAAGATCCCC	Staph
OprM__NC_002516__ARO_3000379__16	GGCTACCGCCAGGGAAAGGA	Staph
OprM__NC_002516__ARO_3000379__217	GCAACTGATCGGCGTGGCGC	Staph
OprM__NC_002516__ARO_3000379__424	GCCGAAGAGATCGAGTTCCC	Staph
OprM__NC_002516__ARO_3000379__626	CGTCGTAGCTGCGCTGGGTC	Staph
OprM__NC_002516__ARO_3000379__832	CCTGCTGACCGAAGTGCCGG	Staph
OprN__NC_002516__ARO_3000805__1189	CAGCGACTATGGCAAGCGCC	Staph
OprN__NC_002516__ARO_3000805__1394	TGGGTTGCCAGCCACCGCCG	Staph
OprN__NC_002516__ARO_3000805__227	TTGGTCGAACAGTCGCTGAG	Staph
OprN__NC_002516__ARO_3000805__23	CACGCGCAGTCGATCCGGAG	Staph
OprN__NC_002516__ARO_3000805__437	GACGGCGGATGCGCCCGAAC	Staph
OprN__NC_002516__ARO_3000805__641	ACCGAGCAACTGCGCGACGC	Staph
OprN__NC_002516__ARO_3000805__968	GTCAGCCTCAGCGGCTTCCT	Staph
oqxA__NC_010378.1__ARO_3003922__251	GATAAAGTGAATTACACTGA	Staph
oqxA__NC_010378.1__ARO_3003922__41	AACATTCACCTGACCGCGCT	Staph
oqxA__NC_010378.1__ARO_3003922__475	CGCCTGCGCGGCGCGAATGT	Staph
oqxA__NC_010378.1__ARO_3003922__743	CCACCAGGCCAATCTCCACC	Staph
oqxA__NC_010378.1__ARO_3003922__943	CACGCTGATCGACGACAAAG	Staph
oqxB__NC_010378.1__ARO_3003923__1290	GCCTGATGCGCCGCGGCAAG	Staph
oqxB__NC_010378.1__ARO_3003923__1526	GATCGATCAGCCGGGTAGGG	Staph
oqxB__NC_010378.1__ARO_3003923__1840	TACCGAAGGGGTCGACTATG	Staph
oqxB__NC_010378.1__ARO_3003923__2104	CTATGGCGCGCTGCAAAGCG	Staph
oqxB__NC_010378.1__ARO_3003923__2304	TCAATGACTTTAACCAGTTC	Staph
oqxB__NC_010378.1__ARO_3003923__283	GGTACCCGGGCGGAAGGTGA	Staph
oqxB__NC_010378.1__ARO_3003923__36	GACAGCACCGCGGCGAAAAT	Staph
oqxB__NC_010378.1__ARO_3003923__490	CTACGCCACGCTGAAAGTGA	Staph
oqxB__NC_010378.1__ARO_3003923__704	CCTGGGCGTTAATGGAGATC	Staph
parC__NCTC_8325__fluoroquinolone_additional__1019	GATGGTCGTCCAAAATTGAT	Staph
parC__NCTC_8325__fluoroquinolone_additional__1307	ACTGACATAGTTGCGCTTGA	Staph
parC__NCTC_8325__fluoroquinolone_additional__1526	ATTTTAAGTATGACACGTCA	Staph
parC__NCTC_8325__fluoroquinolone_additional__1752	ACCACTTCATCTTCTTCGAT	Staph
parC__NCTC_8325__fluoroquinolone_additional__1969	CATACCTTTATTAGTAATGA	Staph
parC__NCTC_8325__fluoroquinolone_additional__2249	GTAGCTGCACATGTAGTGAC	Staph
parC__NCTC_8325__fluoroquinolone_additional__340	TATCGATAATGATCCGCCAG	Staph
parC__NCTC_8325__fluoroquinolone_additional__546	ATCACTTCAGCTAAATTATG	Staph
parC__NCTC_8325__fluoroquinolone_additional__786	CTACTTTTGTTCACTTCATA	Staph
parE__D67075.1__ARO_3003314__1190	GCTCGTGAAGATGCTCGTTC	Staph
parE__D67075.1__ARO_3003314__1448	CACACAATCGGGGCAGGCGT	Staph
parE__D67075.1__ARO_3003314__1662	CAAAGCGAGTTGAATACGCT	Staph
parE__D67075.1__ARO_3003314__1878	TTTTCAATCCATTCACGTCT	Staph
parE__D67075.1__ARO_3003314__270	GTAAAGATAACTTCGACTGT	Staph
parE__D67075.1__ARO_3003314__43	TGATTCAATACAGGTTTTAG	Staph
parE__D67075.1__ARO_3003314__502	ATCAGGTTTAAATGTTACTT	Staph
parE__D67075.1__ARO_3003314__721	AAAAGAAGTTTTGCATGACG	Staph
parE__D67075.1__ARO_3003314__953	GATGGTAATGATATTCGTGA	Staph
parE__NC_002952__ARO_3003315__959	GACGGTAATGATATTCGTGA	Staph
pgsA__NC_003923__ARO_3003323__1222	TGACTTAACGAAGCATACAG	Staph
pgsA__NC_003923__ARO_3003323__198	GAATATTCCGAACCAGATTA	Staph
pgsA__NC_003923__ARO_3003323__417	GAAATTTTTGGATCCATTAG	Staph
pgsA__NC_003923__ARO_3003323__661	ACATTGATTGGTTTGTCATT	Staph
pgsA__NC_003923__ARO_3003323__972	ATGAATTAAACGATACAAGG	Staph
rpoB__NC_002952__ARO_3003285__1059	GTACGACCTTCATCATCGTT	Staph
rpoB__NC_002952__ARO_3003285__1379	GCATCTATTAAAGAATTCTT	Staph
rpoB__NC_002952__ARO_3003285__1638	TCTAAATCAACTTTACGATA	Staph
rpoB__NC_002952__ARO_3003285__1881	GAGTCATCATTTTCTAAGAA	Staph
rpoB__NC_002952__ARO_3003285__20	GCAGGTCAAGTTGTCCAATA	Staph
rpoB__NC_002952__ARO_3003285__2090	CGTCGTCTAGTTGAAGAGAA	Staph
rpoB__NC_002952__ARO_3003285__2308	TTGGGACGGTTACAACTATG	Staph
rpoB__NC_002952__ARO_3003285__2569	TGCATGTAACAATCTTTCTT	Staph
rpoB__NC_002952__ARO_3003285__276	AGACGCACTTTTACACGAAG	Staph
rpoB__NC_002952__ARO_3003285__2945	GGTATGGCTGCTAAAAATCT	Staph
rpoB__NC_002952__ARO_3003285__3168	TGTTGTGTAACAAGTGAATA	Staph
rpoB__NC_002952__ARO_3003285__3389	GTAATTCTTTCATCAATACT	Staph
rpoB__NC_002952__ARO_3003285__501	TTATTCCAAACCGAGGTGCA	Staph
rpoB__NC_002952__ARO_3003285__806	CGCTATGACTTAGCAAGCGT	Staph
rpoC__NC_002952__ARO_3003291__1078	ATGTGGTTTACCGAAAGAAA	Staph
rpoC__NC_002952__ARO_3003291__1287	GCACGACCTTCAACTAAAGT	Staph
rpoC__NC_002952__ARO_3003291__1508	CATCTTTTCTTTCTAAAGTA	Staph
rpoC__NC_002952__ARO_3003291__1746	CTTTCTAAGTTTTCTTGCGT	Staph
rpoC__NC_002952__ARO_3003291__1982	TCTAAAGCTGGTATTACAGT	Staph
rpoC__NC_002952__ARO_3003291__2213	ATGAGTGATTCAGGTGCCCG	Staph
rpoC__NC_002952__ARO_3003291__2462	ATTGTTCGTGAAGAAGACTG	Staph
rpoC__NC_002952__ARO_3003291__2696	TTTACTTGTAACGCAAGACA	Staph
rpoC__NC_002952__ARO_3003291__271	TAAAGTACGTCGTGAAAGAA	Staph
rpoC__NC_002952__ARO_3003291__2906	TTCGAAGCACGTAACCCTAA	Staph
rpoC__NC_002952__ARO_3003291__3122	AAGAATTACTTATCTGTTGC	Staph
rpoC__NC_002952__ARO_3003291__3344	TAGCTGTTGCAGGGCGCTTG	Staph
rpoC__NC_002952__ARO_3003291__3613	TGAATCTCAAACTGAAGTAA	Staph
rpoC__NC_002952__ARO_3003291__485	GATTATTATGATAAATACCC	Staph
rpoC__NC_002952__ARO_3003291__707	CCATTGGACGAATTTCTGGT	Staph
rpoC__NC_002952__ARO_3003291__71	AAAATCCGTTCTTGGTCTTT	Staph
sul1__AJ517791__sulphonamide__204	TCGGACAGGGCGTCTAAGAG	Staph
sul1__AJ517791__sulphonamide__406	TCGAAGGTGACCGGTGCGGG	Staph
sul1__AJ517791__sulphonamide__613	GGCGTTGGGGCTTCCGCTAT	Staph
sul1__AJ517791__sulphonamide__819	GTCGCGACGCCAGAGACCGA	Staph
sul2__AF497970__sulphonamide__20	AATAAATCGCTCATCATTTT	Staph
sul2__AF497970__sulphonamide__351	GCAGATGATTTCGCCAATTG	Staph
sul2__AF497970__sulphonamide__576	CCTCGCTCTCGGTGCTGGCG	Staph
sul2__AF497970__sulphonamide__781	CGACGGGCTGGCGGTATTGG	Staph
sul3__AJ459418__sulphonamide__256	TGTTGATACATTTAAACCTG	Staph
sul3__AJ459418__sulphonamide__47	ACCACCGATAGTTTTTCCGA	Staph
sul3__AJ459418__sulphonamide__478	AAGAATTGCTGCTTTAGTTG	Staph
sul3__AJ459418__sulphonamide__737	AAGACTTAACATCATGGGTG	Staph
VanA__FJ866609__vancomycin__1021	CTTGATCGTATTAGCGTTAA	Staph
VanA__FJ866609__vancomycin__117	TTCGTAATTCCAATGTATAA	Staph
VanA__FJ866609__vancomycin__323	GGTGAAGATGGATCCATACA	Staph
VanA__FJ866609__vancomycin__533	GCGCGTTCAGGCTCATCCTT	Staph
VanA__FJ866609__vancomycin__781	TGCTGAAAGGTCTGCGGGAA	Staph
VanA-B__AF192329__vancomycin__1009	GATTGACAGCCTGATTACAT	Staph
VanA-B__AF192329__vancomycin__258	AAGAAAGCGAATACGAAACA	Staph
VanA-B__AF192329__vancomycin__29	AAAGTCGCAATCATCTTCGG	Staph
VanA-B__AF192329__vancomycin__469	GATTGATAAAGGTGACAAGC	Staph
VanA-B__AF192329__vancomycin__795	ACCCGATTTCGTTCCTCGAC	Staph
vanC__AF162694__ARO_3000368__1015	ATTGATTGCACTGGCAGAGG	Staph
vanC__AF162694__ARO_3000368__267	AAGACTGGAAAGAGGACATC	Staph
vanC__AF162694__ARO_3000368__513	TCATTCGGCTTGATAAAGAT	Staph
vanC__AF162694__ARO_3000368__64	TTGGATCACACTTGCTGCTG	Staph
vanC__AF162694__ARO_3000368__716	GATGCGATTTCTCTTGTCGA	Staph
Allele	Target sequence
A__DQ424965__beta_lactamase__116	CACAGTGCTAACGGTCGTTT	BLA
A__DQ424965__beta_lactamase__319	CCCCATCACGCGTAAAAATC	BLA
A__DQ424965__beta_lactamase__538	TACCACCACTCCTGCGGCTA	BLA
A__DQ424965__beta_lactamase__760	AGGTGCACCGATTGTTTTAG	BLA
ACC-1__AJ133121__ARO_3001815__1141	GTATAAAATCCTGAGCTCAT	BLA
ACC-1__AJ133121__ARO_3001815__231	AATAACGTATTTTCCGTAAC	BLA
ACC-1__AJ133121__ARO_3001815__31	TGCTGCCAGACAGGTAATCA	BLA
ACC-1__AJ133121__ARO_3001815__508	GATATTGGAATAAACGCGAT	BLA
ACC-1__AJ133121__ARO_3001815__728	ATTTTGGGTAACGAAGCTTA	BLA
ACC-1__AJ133121__ARO_3001815__931	CGTCATCGCCATATCGTTAC	BLA
ACC-2__AF180952__ARO_3001816__1153	GTATAAAATCCTGAGCTCGT	BLA
ACC-2__AF180952__ARO_3001816__243	AATAACGTATTTTCCGTCAC	BLA
ACC-3__AF180958__ARO_3001817__1090	AAAGATGGGTATCGTGATGC	BLA
ACC-3__AF180958__ARO_3001817__263	GACAACACGCTATTTGAAGT	BLA
ACC-3__AF180958__ARO_3001817__28	AATCACGGATAACATCTTCA	BLA
ACC-3__AF180958__ARO_3001817__469	GAAAAACACCGATCAGCTGA	BLA
ACC-3__AF180958__ARO_3001817__675	ACCAAGCGGAAAATTATGCT	BLA
ACC-3__AF180958__ARO_3001817__880	CAAGTCAGGCAAAATCACTC	BLA
acrA__AJ318073.1__ARO_3004041__1179	TAAGACTTGGTTTGTTCTGA	BLA
acrA__AJ318073.1__ARO_3004041__302	ATCGATCCAGCCACCTATCA	BLA
acrA__AJ318073.1__ARO_3004041__508	TGAAACCGCGCGCATCAATT	BLA
acrA__AJ318073.1__ARO_3004041__710	CTTTGCCGTTTTCCTGTTTC	BLA
acrA__AJ318073.1__ARO_3004041__92	GACGATAAACCGGCTCAACA	BLA
acrA__AJ318073.1__ARO_3004041__976	CGACGCCAGCGTCATGGTAG	BLA
acrA__DQ679966__ARO_3004042__1168	GGTTTGTTCTGACTGGCCAG	BLA
acrA__DQ679966__ARO_3004042__248	AAACGCAACTTCACCGAAGG	BLA
acrA__DQ679966__ARO_3004042__47	GCGGTCGTTCTGATGCTTTC	BLA
acrA__DQ679966__ARO_3004042__502	ATAGGCCAGGTTAATGCGCG	BLA
acrA__DQ679966__ARO_3004042__967	ACGCGGCGATGCGAGCGCAC	BLA
acrE__U00096__ARO_3000499__1058	ATTAGTGAAGGACTGAAATC	BLA
acrE__U00096__ARO_3000499__448	GGCCATTGCTGATGCTCGTC	BLA
acrE__U00096__ARO_3000499__790	GCTTTCATCAACGGTCACAT	BLA
acrF__U00096__ARO_3000502__111	ACCGCAGGCGGTGCAATTGT	BLA
acrF__U00096__ARO_3000502__1536	ATAAGGGCGGTTTCTTCGGT	BLA
acrF__U00096__ARO_3000502__2110	TAACCAGTTGCTTGGTATGG	BLA
acrF__U00096__ARO_3000502__2398	CGGCGAAATGGTGCCATTCT	BLA
acrF__U00096__ARO_3000502__3002	AGTGGCGCGCAGAACGCTGT	BLA
acrF__U00096__ARO_3000502__443	TATCGTCCTGTGTGGTGCCT	BLA
acrF__U00096__ARO_3000502__788	CAACCCGTGCGACATCTTTC	BLA
acrR__AJ306389.1__ARO_3003374__17	GTCGCTACGAAGTTCGTCTG	BLA
acrR__AJ306389.1__ARO_3003374__304	CTCCGACAAATTCGCATTTA	BLA
acrR__AJ306389.1__ARO_3003374__632	GGCACGAAAAACCAAACAAC	BLA
acrR__CP000647__ARO_3003373__258	ATCTCCCTGATAACTGAGAG	BLA
acrS__U00096__ARO_3000656__586	ATCGCCCAGTTTGCGCAGCA	BLA
acrS__U00096__ARO_3000656__89	TTATAAACAAGCCCCCGCTC	BLA
ACT-10__JN848330__ARO_3001832__1104	TATGCCGCCTCAACGCGTGC	BLA
ACT-10__JN848330__ARO_3001832__266	TCTATAAGTAAAACCTTCAC	BLA
ACT-10__JN848330__ARO_3001832__480	ATCAAAACTGGCAGCCGCAG	BLA
ACT-10__JN848330__ARO_3001832__52	CAGCACCTCCTGCTCGGTAT	BLA
ACT-10__JN848330__ARO_3001832__703	ACACGTTTCGCCAGGAATGC	BLA
ACT-10__JN848330__ARO_3001832__904	GCCGGTCGATGCCAAAACCG	BLA
ACT-12__JX440355__ARO_3001834__1096	GAACAAGAGCTACCCGAACC	BLA
ACT-12__JX440355__ARO_3001834__274	AGCATCGCCACCCAGAACGC	BLA
ACT-12__JX440355__ARO_3001834__46	TGCGGCTAATGCAGCGCAGG	BLA
ACT-12__JX440355__ARO_3001834__483	GTGGTGCCTGGCGCCCACTG	BLA
ACT-12__JX440355__ARO_3001834__694	TAAAGCGGTTCACGTTTCGC	BLA
ACT-12__JX440355__ARO_3001834__894	ACCACGGTTTTGGCTTCTAC	BLA
ACT-13__HE819402__ARO_3001835__907	GCCGGTCGATGCAAAAACCG	BLA
ACT-14__JX440354__ARO_3001836__64	CTGTTTTTCTGACACTGGCG	BLA
ACT-14__JX440354__ARO_3001836__702	GCTTGTGCATCCAGCATTCC	BLA
ACT-14__JX440354__ARO_3001836__904	GCTGCCCTCGATCACCGTGT	BLA
ACT-15__JX440356__ARO_3001837__1104	TATGCCGCCTCAACACGTGC	BLA
ACT-15__JX440356__ARO_3001837__703	GCGCGTTTCGCCGGGTATGC	BLA
ACT-15__JX440356__ARO_3001837__904	GCTGCCCTCGACCACCGTGT	BLA
ACT-16__AB737978__ARO_3001827__64	CTGTTTTTCTGATACTGGCG	BLA
ACT-16__AB737978__ARO_3001827__904	GCTGCCTTCGACCACCGTGT	BLA
ACT-17__KF992026__ARO_3001838__695	AAAGCGGTGCGTGTTTCGCC	BLA
ACT-19__KF992029__ARO_3001840__480	ATCAACACTGGCAACCGCAG	BLA
ACT-19__KF992029__ARO_3001840__692	CCAGCATACCCGGTGAAATG	BLA
ACT-19__KF992029__ARO_3001840__892	AATGCTCAACTGGCCCGTGG	BLA
ACT-24__KJ207207__ARO_3001844__904	GCTGCCGTCGATCACCGTGT	BLA
ACT-28__KJ207206__ARO_3001848__20	TGAGCAGCAGGGCACAGCAA	BLA
ACT-28__KJ207206__ARO_3001848__694	TAAAGCAATCCACGTTTCAC	BLA
ACT-28__KJ207206__ARO_3001848__894	ACGACGGTTTTGGCTTCTAC	BLA
ACT-29__KM087832__ARO_3001849__52	CAGCACATCCTGCTCGGTAT	BLA
ACT-37__KM926622__ARO_3003172__692	CCAGCATACCCGGTGAAACG	BLA
ACT-4__AJ311172__beta_lactamase__1104	TAAGCCGCCTCAACGCGTGC	BLA
ACT-4__AJ311172__beta_lactamase__274	TAAAACCTTTACCGGCGTAC	BLA
ACT-4__AJ311172__beta_lactamase__702	GCTTCAGCGTCCAGCATGCC	BLA
ADC-25__EF016355__beta_lactamase__1101	GCCTTAATGCGCTCTTCATT	BLA
ADC-25__EF016355__beta_lactamase__290	TTATTTACCGCGACAGCAGG	BLA
ADC-25__EF016355__beta_lactamase__42	GAGGTACTAAAAATAAAAAG	BLA
ADC-25__EF016355__beta_lactamase__582	TTTTCTAAGACTTGGTCGAA	BLA
ADC-25__EF016355__beta_lactamase__898	TTGGGAAGAGTTTTCTTATC	BLA
AER-1__U14748__ARO_3002481__19	TCTCAATGTAGGTTTCTCCA	BLA
AER-1__U14748__ARO_3002481__243	GTCTTGTGCGTACTGTTCAA	BLA
AER-1__U14748__ARO_3002481__448	GGCATCAAAGACGACGTTTG	BLA
AER-1__U14748__ARO_3002481__662	CCAGCATCCATTGCGTCAGC	BLA
AER-1__U14748__ARO_3002481__883	GGCGATTGCAAGGATAGGAG	BLA
AIM-1__AM998375__ARO_3000853__20	AAACGTCGCTTCACCCTGCT	BLA
AIM-1__AM998375__ARO_3000853__247	GCAGGCGGGCCCACAGATCC	BLA
AIM-1__AM998375__ARO_3000853__451	GGCGACCGGCGCAACGGGTT	BLA
AIM-1__AM998375__ARO_3000853__653	GCGCGGCGTCGTCGCTGTAG	BLA
AIM-1__AM998375__ARO_3000853__869	AGGTGGCGGCTTCCTCGGCC	BLA
ampS__X80276__beta_lactamase__118	GCTGGAGCAGTCCCCTTCGC	BLA
ampS__X80276__beta_lactamase__547	CTCGCTCACCTTGAGGATAT	BLA
AQU-1__AB765395__ARO_3002993__1129	CCACTCCATCCTGAGCAAGC	BLA
AQU-1__AB765395__ARO_3002993__16	CGCCAGCGACGACAAGGGTG	BLA
AQU-1__AB765395__ARO_3002993__250	GACCCTGTTCGAGATTGGCT	BLA
AQU-1__AB765395__ARO_3002993__454	GGAATCGCTCGAGCAGATGC	BLA
AQU-1__AB765395__ARO_3002993__725	GTGCTGGCGGACGAGGCCTA	BLA
AQU-1__AB765395__ARO_3002993__925	GCTGGCGGGCAACTCGGTCC	BLA
AxyX__AFRQ01000061.1__ARO_3004143__1155	GCGAATGCGAGCGTTCTGAA	BLA
AxyX__AFRQ01000061.1__ARO_3004143__232	GCCCTGCTGCGCAACGCCGA	BLA
AxyX__AFRQ01000061.1__ARO_3004143__436	GTGCGCCTGCTGCTGCCGGA	BLA
AxyX__AFRQ01000061.1__ARO_3004143__749	GCGTTCCTGGGCCACGCTCT	BLA
AxyX__AFRQ01000061.1__ARO_3004143__9	CCGCGGGAAATAACGAAAAA	BLA
AxyX__AFRQ01000061.1__ARO_3004143__949	GGCCTTCTTCATACAGGCGG	BLA
AxyY__AFRQ01000061.1__ARO_3004144__1103	GGGCTTCGACTTCCGGCTGC	BLA
AxyY__AFRQ01000061.1__ARO_3004144__1303	GTCAACGGCTTCAGCCAGTA	BLA
AxyY__AFRQ01000061.1__ARO_3004144__1504	CTGGCCTATGCGCTGGTGAT	BLA
AxyY__AFRQ01000061.1__ARO_3004144__1724	CCGCCAGTTCGCCGTGACGC	BLA
AxyY__AFRQ01000061.1__ARO_3004144__234	GCCAGCGAGGTCATCACGAT	BLA
AxyY__AFRQ01000061.1__ARO_3004144__2767	CCCGAATCGGTGCGGCGCGA	BLA
AxyY__AFRQ01000061.1__ARO_3004144__29	CTCCAGCGGTTCGCGGCCGT	BLA
AxyY__AFRQ01000061.1__ARO_3004144__2985	ACCACCTTGGCCGAGGCGCC	BLA
AxyY__AFRQ01000061.1__ARO_3004144__440	GGTGATCCTGGTGGTGCCGC	BLA
AxyY__AFRQ01000061.1__ARO_3004144__661	ATCAACGGCTCGGCGGCGCG	BLA
AxyY__AFRQ01000061.1__ARO_3004144__865	ATCGGCGACTTCATGCTCAA	BLA
AxyZ__AFRQ01000061.1__ARO_3004145__10	GGATTCTTCTTTCGTCTTGC	BLA
AxyZ__AFRQ01000061.1__ARO_3004145__278	CGGCGTAGATCTGCACGTAC	BLA
AxyZ__AFRQ01000061.1__ARO_3004145__484	CAGGGAGTGCAGGTAGACAT	BLA
BcI__X06599__ARO_3002877__35	CTAAAAATAGGAATATGCGT	BLA
BcI__X06599__ARO_3002877__375	TCTACATGTTTCTCTGTAAC	BLA
BcI__X06599__ARO_3002877__683	ATTCTTACAGAGTGGATGAA	BLA
BcI__X06599__ARO_3002877__883	TGATAATCAACTCATTGCAG	BLA
BcII__M19530__ARO_3002878__259	AGTACTTGTCGATTCTTCTT	BLA
BcII__M19530__ARO_3002878__41	GGGGTATGTGTTAGTTTACT	BLA
BcII__M19530__ARO_3002878__459	ACGCTTTGTAAGTCTCCAAG	BLA
BcII__M19530__ARO_3002878__751	AGGATTACTTTTACATACAT	BLA
BEL-1__DQ089809__ARO_3002385__23	TGACAAGGAACAGCAATAAC	BLA
BEL-1__DQ089809__ARO_3002385__230	GTTCTGAGTCGCATTGACGC	BLA
BEL-1__DQ089809__ARO_3002385__586	CACGTTGACATATAAATCCA	BLA
BEL-1__DQ089809__ARO_3002385__792	CTGAATTGCAAGGCGAGGAA	BLA
BJP-1__AP012279__ARO_3000856__236	GTCGTCGACGATGCCGGCGT	BLA
BJP-1__AP012279__ARO_3000856__26	CTCTAGCGCCGCTGTCTGCT	BLA
BJP-1__AP012279__ARO_3000856__443	ATCGACCTTGACCGCGGGGA	BLA
BJP-1__AP012279__ARO_3000856__658	ACGGCGCTTCCACAGTCTAC	BLA
BJP-1__AP012279__ARO_3000856__863	AAACGCCAGCGCACACAGCG	BLA
BLA1__AY453161__ARO_3000090__53	GGGATGTGTGTTGGTATATT	BLA
BLA1__AY453161__ARO_3000090__663	AGAATGTTACGTTTATGATT	BLA
BlaB__NZ_CP007547.1__ARO_3000579__284	CGCCAAGCAAAGCGGGTGGA	BLA
BlaB__NZ_CP007547.1__ARO_3000579__611	TGCTCATGATAAATCTGAAG	BLA
BlaB__NZ_CP007547.1__ARO_3000579__68	AATACCCACTACATCACAAT	BLA
blaI__EF540343__ARO_3000160__296	GATCGCGGAAATGACTTGAT	BLA
blaI__EF540343__ARO_3000160__47	GTCACTAACAAAAGAAGAGC	BLA
blaR1__EF540343__ARO_3000217__1074	TTAAAGGCTTTCCATACTAA	BLA
blaR1__EF540343__ARO_3000217__1277	AATGGCAGGGGATTCTAAAT	BLA
blaR1__EF540343__ARO_3000217__1614	AATAGATGAATCGGTATAAA	BLA
blaR1__EF540343__ARO_3000217__20	TTATCCATTCTGTCAAGCAA	BLA
blaR1__EF540343__ARO_3000217__227	GCATGTGCAATTCGTTAAAG	BLA
blaR1__EF540343__ARO_3000217__444	CGATGAGCCAGTCAGTCACT	BLA
blaR1__EF540343__ARO_3000217__647	ATAGATTTCGAACTGGTCGC	BLA
blaR1__EF540343__ARO_3000217__861	ATAACATTGCTTTCTTTTAC	BLA
CARB-10__EU850412__ARO_3002249__223	TGCACAGGCAAGTGTTTTAA	BLA
CARB-10__EU850412__ARO_3002249__431	AATTTTATTCTACAAGCGAT	BLA
CARB-10__EU850412__ARO_3002249__641	CAACTAGAATCTTGGCTTAA	BLA
CARB-10__EU850412__ARO_3002249__845	AATGCTGTCATTGCAAAAAT	BLA
CARB-11__AY008290__beta_lactamase__239	TTACTATATGATGCTGAGCA	BLA
CARB-11__AY008290__beta_lactamase__37	TTCGCTTTTAATACCATCCG	BLA
CARB-11__AY008290__beta_lactamase__494	ATTGAGCCTGATTTAAATGA	BLA
CARB-11__AY008290__beta_lactamase__708	GTGCTGGCGGATTTGGTGCT	BLA
CARB-17__KJ934265__ARO_3002254__292	CAATATTGTGGTTTGGTCTC	BLA
CARB-17__KJ934265__ARO_3002254__520	TACCATGGCGTTAGGCGTTG	BLA
CARB-17__KJ934265__ARO_3002254__824	TGTAGTGCTCTAAAATCAGT	BLA
CARB-17__KJ934265__ARO_3002254__85	AGATGTTTGTTTCTCGATGA	BLA
CARB-4__U14749__ARO_3002243__261	TTGATCTCAATTGTACTCTT	BLA
CARB-4__U14749__ARO_3002243__37	TTCGCTTTTAATACCGTCTA	BLA
CARB-4__U14749__ARO_3002243__470	CAGGTTCAATACGGTCTAGA	BLA
CARB-6__AF030945__ARO_3002245__781	TATTTATCTAGCTCAAACCG	BLA
CARB-7__AF409092__ARO_3002246__116	TCTTCACTCTCTGCTCGTAT	BLA
CARB-7__AF409092__ARO_3002246__336	CATGCATCAGAGAGCGTTAT	BLA
CARB-7__AF409092__ARO_3002246__537	AACGTGCTGGTTATTGCATT	BLA
CAU-1__AJ308331__ARO_3000855__14	ACGCAGCGGCGGCCAGGATC	BLA
CAU-1__AJ308331__ARO_3000855__217	GAACGCCGAGACGGGCAAGC	BLA
CAU-1__AJ308331__ARO_3000855__439	GCCGAAGCTCCTGTCGGGCT	BLA
CAU-1__AJ308331__ARO_3000855__643	GGCGCGATAGTCGGCGACGA	BLA
CAU-1__AJ308331__ARO_3000855__844	CAAGGAGCTCGCGCGCCAGC	BLA
CblA-1__GQ343019__ARO_3002999__235	ACTGGCCGTACTGGACAAGA	BLA
CblA-1__GQ343019__ARO_3002999__25	ACAAGTGAATAAGGTAAGTA	BLA
CblA-1__GQ343019__ARO_3002999__464	TGAAGGAGTCGATACTCAAC	BLA
CblA-1__GQ343019__ARO_3002999__665	ACCGGTGCCAACAAACTGAA	BLA
CblA-1__GQ343019__ARO_3002999__865	CATCGCCCGCATATCACGCA	BLA
CcrA__M63556__ARO_3000578__299	CAATACAATCGCCGTGCCAG	BLA
CcrA__M63556__ARO_3000578__41	TCTGTGCCATAACTGCGACA	BLA
CcrA__M63556__ARO_3000578__504	CGACCGACAATATCGTGGTT	BLA
CcrA__M63556__ARO_3000578__709	ATATTGGTTCACGATCTGCT	BLA
cepA-29__U05884__beta_lactamase__235	CTTTTGATGATGCATGTAAT	BLA
cepA-29__U05884__beta_lactamase__31	ACATAGCAGAAAGAAGATAA	BLA
cepA-29__U05884__beta_lactamase__565	GCGAAATATTTCCAGTAATT	BLA
cepA-29__U05884__beta_lactamase__805	TTCGGAATCTTTCACGAAGA	BLA
CEPH-A3__AY112998__ARO_3003093__256	TAAACGGGTCAGCAGCAAGC	BLA
CEPH-A3__AY112998__ARO_3003093__37	CGCCATCAGCACCACGGCCC	BLA
CEPH-A3__AY112998__ARO_3003093__461	CTGCCAAACGTGGTGCACGA	BLA
CEPH-A3__AY112998__ARO_3003093__705	ATCAACTCGGGGCCGTGCAG	BLA
CepS__X80277__ARO_3003553__1072	AGGGATCGGCATCGTCATGC	BLA
CepS__X80277__ARO_3003553__37	GGCAAGCAGCAGGGTGCCGA	BLA
CepS__X80277__ARO_3003553__525	TGGCCGAACAGGCCGATGCT	BLA
CepS__X80277__ARO_3003553__843	ACACCGGTTTTTATCGGATA	BLA
CFE-1__AB107899__ARO_3001856__1120	TTTTTCAAGAATGCGCCAGG	BLA
CFE-1__AB107899__ARO_3001856__266	TCGGTCAGTAAAACGTTCAA	BLA
CFE-1__AB107899__ARO_3001856__554	GCACTGGCGGTGAAACCTTC	BLA
CFE-1__AB107899__ARO_3001856__58	TTCTGTTTTTGCGGCGGCAA	BLA
CFE-1__AB107899__ARO_3001856__754	CGTTGTCGATATGACCCGCT	BLA
CfxA2__AF118110__ARO_3003002__364	TCTAACTATACATCTCCTCT	BLA
CfxA2__AF118110__ARO_3003002__573	CTCACTGTCAATGATATGAC	BLA
CfxA2__AF118110__ARO_3003002__795	ACCGCCACACCAATTTCGCC	BLA
CfxA2__AF118110__ARO_3003002__92	GGTATTTGTTAAGGATTTCA	BLA
CfxA6__GQ342996__ARO_3003097__118	ACCTTTTGTAGCTGATTTAT	BLA
CfxA6__GQ342996__ARO_3003097__355	TTCCCTATTTATCTTTACCA	BLA
CfxA6__GQ342996__ARO_3003097__558	GCTATCTGAAAACTCGAACG	BLA
CfxA6__GQ342996__ARO_3003097__952	ATTTGTTGCGCATATATCAG	BLA
CGB-1__EF672680__ARO_3000841__268	TCAAAAACGTCATCATCTGC	BLA
CGB-1__EF672680__ARO_3000841__470	GAATTTGTAGTAGACTTTCT	BLA
CGB-1__EF672680__ARO_3000841__67	GGCAAACGCCCAGGACACAC	BLA
CGB-1__EF672680__ARO_3000841__680	GGACATGATGAATGGAAAGG	BLA
cmeA__CP000768__ARO_3000783__1088	GGTAGCGAAGTTAAAGAAAT	BLA
cmeA__CP000768__ARO_3000783__325	AGCCTACGGACAAGCGTTAA	BLA
cmeA__CP000768__ARO_3000783__528	TCTCCTATAGTACCATCAAA	BLA
cmeA__CP000768__ARO_3000783__779	TCTGTTATAGATGCCAATAG	BLA
cmeA__CP000768__ARO_3000783__84	TGAGGCGGCATTTGTATTTT	BLA
cmeB__CP000768__ARO_3000784__1160	TTTGCTGGACTTTATGTTTT	BLA
cmeB__CP000768__ARO_3000784__1377	AAGCCTGATATAAAAGAAAC	BLA
cmeB__CP000768__ARO_3000784__1577	AGCACTTCTGTATTTAGCGC	BLA
cmeB__CP000768__ARO_3000784__1813	TAATGGAATTAAAGATGCAA	BLA
cmeB__CP000768__ARO_3000784__2015	CCTGGATTAAGTATCACAGG	BLA
cmeB__CP000768__ARO_3000784__254	GATTCGACTTCAAGTTCTTC	BLA
cmeB__CP000768__ARO_3000784__33	GCAACAACTGAGGCAAAAAC	BLA
cmeB__CP000768__ARO_3000784__509	GATGAGTTAAAAAGGGTTCC	BLA
cmeB__CP000768__ARO_3000784__713	GTTTATTCAATCACCATGCA	BLA
cmeB__CP000768__ARO_3000784__922	ACATACAGCAGAACTTGTCC	BLA
cmeC__AB894099__ARO_3000785__1064	ACTCTGCCTATTTTTCATTG	BLA
cmeC__AB894099__ARO_3000785__1375	TGCTTTGATTACATCTATTA	BLA
cmeC__AB894099__ARO_3000785__433	AAGCTATGAAATCGATCTTT	BLA
cmeC__AB894099__ARO_3000785__75	GCTTCGGGAATATTTAAATT	BLA
cmeC__AB894099__ARO_3000785__839	AAAGAATTTGACATTCCAAC	BLA
cmeR__NC_002163__ARO_3000526__304	CAACCAGAAGCTGTAGCTTT	BLA
CMG__AY265892__beta_lactamase__680	AAAGCGGTCCACGTTTCGCC	BLA
CMY-100__KF526113__ARO_3002112__493	ATAAAGACGTTTAGCGCCTG	BLA
CMY-100__KF526113__ARO_3002112__695	AAGCCAGTGCATGTATCCCC	BLA
CMY-100__KF526113__ARO_3002112__904	GCTACCGCTAATTATCGAGT	BLA
CMY-101__KF526114__ARO_3002113__64	TTGTTGTTCTGTTTTGGCGG	BLA
CMY-103__KF526116__ARO_3002115__1111	CAACCCGGCTCGCGTCGAGG	BLA
CMY-103__KF526116__ARO_3002115__247	AACGCTGTTTGAATTAGGGT	BLA
CMY-103__KF526116__ARO_3002115__451	TTGATAAAAGCGCAGTAATG	BLA
CMY-104__KF150216__ARO_3002116__1123	CAGTTTTTCAAGAATACGCC	BLA
CMY-105__KJ207205__ARO_3002117__1111	TAACCCTGTCCGCGTCGAGG	BLA
CMY-105__KJ207205__ARO_3002117__451	TTGATAAAAGCGCAGTAATT	BLA
CMY-108__KF564648__ARO_3002120__247	AACGCTGTTTGAGCTAGGGT	BLA
CMY-108__KF564648__ARO_3002120__451	TTGATAAAAACGCAGTAATG	BLA
CMY-108__KF564648__ARO_3002120__46	GGCGGCAAACGTGGAGAATG	BLA
CMY-110__AB872957__ARO_3002071__1096	AAACAAAAGCTATCCTAACC	BLA
CMY-114__KM087846__ARO_3002125__247	AACGCTGTTTGAGTTAGGGT	BLA
CMY-115__KM087839__ARO_3002126__151	CCCCTTGTAGATAATCGCCA	BLA
CMY-119__KM087845__ARO_3002130__247	AACGCTGTTTGAACTAGGGT	BLA
CMY-119__KM087845__ARO_3002130__664	TTTCCCTTCGCGATAGCCCC	BLA
CMY-26__AB300358__ARO_3002037__451	TTGATAAAAGTGCAGTAATG	BLA
CMY-27__EU515250__ARO_3002038__672	ATGCCTGTGGCTATCGCGAA	BLA
CMY-37__AB280919__ARO_3002048__1116	CTATCCGTGTCGAGGCGGCC	BLA
CMY-39__AB372224__ARO_3002050__247	AACTCTGTTTGAGCTAGGGT	BLA
CMY-39__AB372224__ARO_3002050__46	GGCGGCAAACGTGGATAAAG	BLA
CMY-50__FN645444__ARO_3002061__1109	TGCGCCAGGCCGCCTCTACG	BLA
CMY-59__AB587082__ARO_3002069__9	TTAAAAGCAAAAAGGTGTCC	BLA
CMY-71__JQ711184__ARO_3002084__47	CTGCGGCAAACGTGGAGAAA	BLA
CMY-71__JQ711184__ARO_3002084__882	TAGGGTGGGAGATGCTGAAC	BLA
CMY-72__JX440352__ARO_3002085__671	TATGCCTGGGGCTATCTCGA	BLA
CMY-98__KC603538__ARO_3002111__1108	CCCAAACCCTGCTCGCGTCG	BLA
CMY-98__KC603538__ARO_3002111__266	TCGGTAAGTAAGACGTTTAA	BLA
CMY-98__KC603538__ARO_3002111__46	GGCGGCAAACGTAGAGAAAG	BLA
CMY-98__KC603538__ARO_3002111__894	ATTATCGAGTCGGCATTCAC	BLA
cphA1__AY261376__beta_lactamase__240	AGCTGCACAAGCTGATCAAA	BLA
cphA1__AY261376__beta_lactamase__441	ACCACGTTCGGCAGCACCAG	BLA
cphA1__AY261376__beta_lactamase__717	TCGTAGTGATCGATAAGCTC	BLA
cphA1__AY261377__beta_lactamase__241	GCTGCACAAGCTGATCAAGC	BLA
cphA1__AY261377__beta_lactamase__461	CTGCCCAACGTGGTGCACGA	BLA
cphA1__AY261377__beta_lactamase__705	GTCACGACTCACCGCTGCAC	BLA
cphA1__AY261378__beta_lactamase__717	TCGTAGTGATCAATCAGCTC	BLA
cphA1__X57102__beta_lactamase__37	GTGTGGATTGGCCGGCGCCG	BLA
cphA2__U60294__ARO_3003099__256	CAAACGAGTCAGCCGCCAGC	BLA
CPS-1__KP109675__ARO_3003716__289	ATCATAATGTGCCTGCGTTA	BLA
CPS-1__KP109675__ARO_3003716__522	CAAGATCCTTTTGTATGACC	BLA
CPS-1__KP109675__ARO_3003716__755	CTTCATAAAAAGCGGAAAGA	BLA
CPS-1__KP109675__ARO_3003716__87	CTAAAAATAATCCGGCAGAA	BLA
CTX-M-10__AY598759__ARO_3001873__641	CAGCTGGTGACGTGGATGAA	BLA
CTX-M-100__FR682582__ARO_3001959__229	GTGCAGCACCAGTAAAGTGA	BLA
CTX-M-100__FR682582__ARO_3001959__433	TAAGCTGATTGCCCATCTCG	BLA
CTX-M-100__FR682582__ARO_3001959__653	TGGCTGAAAGGCAACACCAC	BLA
CTX-M-100__FR682582__ARO_3001959__856	ATAACCGTCGGTGACAATTC	BLA
CTX-M-101__HQ398214__ARO_3001960__26	CCGTCGCCATCAGCGTGAAC	BLA
CTX-M-101__HQ398214__ARO_3001960__439	GATTGCTCACGTTGGCGGCC	BLA
CTX-M-101__HQ398214__ARO_3001960__641	CAGCTGGTGACATGGATGAA	BLA
CTX-M-101__HQ398214__ARO_3001960__841	CCGTCGCGATGTATTAGCGT	BLA
CTX-M-102__HQ398215__ARO_3001961__18	TGGTGACAAAGAGAGTGCAA	BLA
CTX-M-102__HQ398215__ARO_3001961__229	GTGCAGTACCAGTAAAGTTA	BLA
CTX-M-102__HQ398215__ARO_3001961__431	AACAAATTGATTGCCCAGCT	BLA
CTX-M-102__HQ398215__ARO_3001961__633	AGCGGGAGCAGTTGGTGACG	BLA
CTX-M-102__HQ398215__ARO_3001961__833	CCGCTGAAGCCAGCACATCG	BLA
CTX-M-104__HQ833652__ARO_3001963__633	AGCGGGCGCAGTTGGTGACG	BLA
CTX-M-114__GQ351346__ARO_3001974__229	GTGCAGCACCAGTAAAGCGA	BLA
CTX-M-115__KJ911020__ARO_3001975__229	GTGCAGTACCAGTAAGGTGA	BLA
CTX-M-115__KJ911020__ARO_3001975__26	CCATCACCGTTAACATTGAG	BLA
CTX-M-115__KJ911020__ARO_3001975__447	GCAAACGCCGTCACTTTATC	BLA
CTX-M-115__KJ911020__ARO_3001975__653	TGGCTTAAGGGCAATACTAC	BLA
CTX-M-12__AF305837__ARO_3001875__844	TCGCGATATATTAGCGTCGG	BLA
CTX-M-124__JQ429324__ARO_3001983__863	GCGGCGAAAATCGTAACCCA	BLA
CTX-M-136__KC351754__ARO_3001995__229	GTGCAGTACCAGTAAAGTGA	BLA
CTX-M-148__KJ020574__ARO_3002006__226	CGCGACCGCTATAACTTTAC	BLA
CTX-M-151__AB916359__ARO_3002008__31	GCTGAGTATTGCTCTGGCGC	BLA
CTX-M-151__AB916359__ARO_3002008__457	TTTTTGCGGCCCACCCAGTT	BLA
CTX-M-151__AB916359__ARO_3002008__694	CACCGGTGCGGCCAGCATTC	BLA
CTX-M-151__AB916359__ARO_3002008__905	AGCCATTATGTATTGCCTAA	BLA
CTX-M-158__KM211691__ARO_3003166__439	GATTTCTCACGTTGGCGGCC	BLA
CTX-M-30__AY292654__ARO_3001892__26	CCGTCGCCATGAGCGTGAAC	BLA
CTX-M-30__AY292654__ARO_3001892__844	TCGTGATGTATTAGCGTCGG	BLA
CTX-M-40__AY750914__ARO_3001902__241	ACTTTGCTTGAGCACCGCCG	BLA
CTX-M-40__AY750914__ARO_3001902__34	GCGGATGATGCTAATGACAA	BLA
CTX-M-40__AY750914__ARO_3001902__860	GCCGCGAAAATCGTCACCGA	BLA
CTX-M-74__GQ149243__ARO_3001935__13	CATGCTGCGGCGAATGCTCT	BLA
CTX-M-74__GQ149243__ARO_3001935__241	CAAAGTGATGGCGGCGGCGG	BLA
CTX-M-74__GQ149243__ARO_3001935__447	GCAAACGCGGTCACTTTATC	BLA
CTX-M-77__AM982521__ARO_3001938__863	GCGGCGAAAATCGTAACCCG	BLA
CTX-M-78__AM982522__ARO_3001939__863	GCCGCCAGAATAGTCACCGA	BLA
CTX-M-8__AF189721__ARO_3001871__238	CAGTAAGGTGATGGCGGCAG	BLA
CTX-M-8__AF189721__ARO_3001871__653	TGGCTGAAAGGCAATACCAC	BLA
CTX-M-88__FJ873739__ARO_3001948__841	CCGTCACGATGTATTAGCGT	BLA
CTX-M-95__FN813245__ARO_3001955__863	GCAGCGAAAATCGTAACCCA	BLA
DHA-10__KP050490__ARO_3002141__1129	ACAGGCTATTTTGAGTGCAC	BLA
DHA-10__KP050490__ARO_3002141__271	TAAAACTTTCACAGGTGTGC	BLA
DHA-10__KP050490__ARO_3002141__484	GTGGCAGCCGTCCCGGAAAC	BLA
DHA-10__KP050490__ARO_3002141__53	CTGCTGGCGTTTTCCGCCCC	BLA
DHA-10__KP050490__ARO_3002141__691	AAAACCGGTCCGCGTGTCGC	BLA
DHA-10__KP050490__ARO_3002141__925	CGGCTGCAATGCGACCTCGT	BLA
DHA-12__HG798963__ARO_3002143__480	ATATCGCCCGGTTTCCATGA	BLA
DHA-12__HG798963__ARO_3002143__925	CGGCTGCAATGCGACTTCAT	BLA
DHA-16__KM087852__ARO_3002147__41	CCGGGGCAGAAAAGGCCAGC	BLA
DHA-16__KM087852__ARO_3002147__518	CTGTATGCGAACAGCAGTAT	BLA
DHA-16__KM087852__ARO_3002147__718	GCTCGATGCGGAATCTTACG	BLA
DHA-16__KM087852__ARO_3002147__925	TAACGGCGTGACCAATGAAG	BLA
DHA-2__AF259520__ARO_3002133__1129	ACAGGCTATTTTGAGTGCGC	BLA
DHA-2__AF259520__ARO_3002133__925	CGGCTGCAGTGCGACCTCGT	BLA
DHA-20__KM087848__ARO_3002151__40	CGGGGCGGAAAATGCCAGCA	BLA
DHA-3__AY494945__ARO_3002134__706	GTCGCCAGGACAGCTTGATG	BLA
DIM-1__GU323019__beta_lactamase__282	TGGGGAGTGTTTCTACTCAT	BLA
DIM-1__GU323019__beta_lactamase__504	CCAAATAAGATTTTCGACTT	BLA
DIM-1__GU323019__beta_lactamase__58	GTCTTCGCTTGCTAACGACG	BLA
DIM-1__GU323019__beta_lactamase__735	TCAGCCGACGCGTTAGCGTT	BLA
EBR-1__AF416700__ARO_3000842__255	GTTGCAAAGACAGCGATAAC	BLA
EBR-1__AF416700__ARO_3000842__29	TTTTCACTTATTGCATTGAT	BLA
EBR-1__AF416700__ARO_3000842__548	GGTGCTGATGCTGTAAATTT	BLA
ESP-1__KP109681__ARO_3003717__19	AATGATCAGTGAAAGTATTA	BLA
ESP-1__KP109681__ARO_3003717__284	AATGCGCTTGTGTCAAAGTC	BLA
ESP-1__KP109681__ARO_3003717__527	CATCATCCTGGTCACACAAA	BLA
ESP-1__KP109681__ARO_3003717__784	TTACAACCCGAAACTATTTA	BLA
EXO__M28303__ARO_3003564__242	TCGGGAACAGCTCGTCGGCC	BLA
EXO__M28303__ARO_3003564__31	GGCGGTCAACAGGGTGCGGC	BLA
EXO__M28303__ARO_3003564__442	GACCGTCGAGGAGTTGTGCG	BLA
EXO__M28303__ARO_3003564__718	CCGGTCGCCGCTCGTGGTGT	BLA
EXO__M28303__ARO_3003564__935	CGGGTACTGGCGGAGACGCT	BLA
FEZ-1__Y17896__ARO_3000606__28	GTTCAATACCATCATCAATG	BLA
FEZ-1__Y17896__ARO_3000606__287	GCTCATTTTGATCATGCGGC	BLA
FEZ-1__Y17896__ARO_3000606__569	CAATATCAGGCCGTAATTAT	BLA
FEZ-1__Y17896__ARO_3000606__777	ATATAATTTTTACAGCCTGT	BLA
FOX-10__JX049131__ARO_3002162__1135	TCACGCCATCCTGAGTCAGT	BLA
FOX-10__JX049131__ARO_3002162__31	TGCGTTCGCGCTACTGACGC	BLA
FOX-10__JX049131__ARO_3002162__465	ACAAGATGCGCACTTACTAT	BLA
FOX-10__JX049131__ARO_3002162__673	CTATGCCTACGGCTATTCGA	BLA
FOX-10__JX049131__ARO_3002162__930	TTGGCCTGGAAGCTCACCGC	BLA
FOX-2__Y10282__ARO_3002156__250	GACGCTGTTCGAGATTGGCT	BLA
FOX-2__Y10282__ARO_3002156__31	TGCGCTCGCGCTACTGACGC	BLA
FOX-2__Y10282__ARO_3002156__465	ACAAGATGCAAACTTACTAT	BLA
FOX-4__AJ277535__ARO_3002158__31	TGCGCTCGCGCTACTGATGC	BLA
FOX-8__HM565917__ARO_3002161__929	TGGCCTGGAGGCTCACCGCC	BLA
gadW__CP015085.1__ARO_3003838__20	TCAGTTTTCGCAACATTCGC	BLA
gadW__CP015085.1__ARO_3003838__423	AGTATCGGCGAATTGACCCG	BLA
gadW__CP015085.1__ARO_3003838__700	TATCGAATGAACGACGAACG	BLA
GES-10__FJ820124__ARO_3002339__423	AAATACTGCGTCATTGCAGC	BLA
GES-10__FJ820124__ARO_3002339__628	GTGGCTGATCGGAAACCAAA	BLA
GES-10__FJ820124__ARO_3002339__82	GCGCTCTAGCTTCTCAAGAT	BLA
GES-10__FJ820124__ARO_3002339__850	TACACAACTCATCCTGAGCA	BLA
GES-23__KF179354__ARO_3002352__22	GGCGATGCCGGCCAGCAGCA	BLA
GES-23__KF179354__ARO_3002352__236	GTGTTCGAGCGCATCGACAG	BLA
GES-23__KF179354__ARO_3002352__510	GTGGTGTCGCGCAGGTCGCC	BLA
GES-23__KF179354__ARO_3002352__842	TGTCGGTGCTCAGGATCAGC	BLA
GIM-1__AJ620678__ARO_3000845__253	GGCGACTGACAGGGGATACC	BLA
GIM-1__AJ620678__ARO_3000845__52	AGCGTTGCCAGCTTTAGCTC	BLA
GIM-1__AJ620678__ARO_3000845__530	CCCACTCATGACTCCTCACG	BLA
GIM-1__AJ620678__ARO_3000845__732	TCAGCCGACGCTTCAGCGGT	BLA
GOB-1__AF090141__ARO_3000850__87	TAAGCCTGGTTCCATTCTTT	BLA
GOB-10__AY647247__beta_lactamase__289	TAAGATCTTGCTGCTTACTC	BLA
GOB-10__AY647247__beta_lactamase__746	CTCCTTCTTTACGTTTTTCA	BLA
GOB-18__DQ004496__beta_lactamase__503	CCGGATGATGAAGCAAAGTC	BLA
golS__NC_003197__ARO_3000504__244	AAGCGCTGACGTCAAACGCC	BLA
golS__NC_003197__ARO_3000504__34	AGCTAAAGCATCGAAAGTCT	BLA
golS__NC_003197__ARO_3000504__445	ACGTCCTCGTCGCCACGGAC	BLA
H-NS__NC_002695__ARO_3000676__170	TTTGGTGCCAGATTTAACGG	BLA
HMB-1__KU961660__ARO_3004092__273	TGCGTAGAAATGCTGGCCTT	BLA
HMB-1__KU961660__ARO_3004092__490	CCACACGCCTGACAATTTAG	BLA
HMB-1__KU961660__ARO_3004092__700	AACCAAACAGCGTGCGCTTG	BLA
HMB-1__KU961660__ARO_3004092__72	TTAACTTCCAGTTCGGGTAG	BLA
hugA__AF324468__beta_lactamase__653	TGGTTAAAAGGTAATACAAC	BLA
IMI-1__U50278__ARO_3001858__364	TGGAATGTCATTAGGTGATA	BLA
IMI-1__U50278__ARO_3001858__578	TACCCAGTGCAAGGGTTTTC	BLA
IMI-1__U50278__ARO_3001858__73	TTCAATATCATTTTTCTCAC	BLA
IMI-1__U50278__ARO_3001858__823	CGAAAAAGAAGCCAAGCATG	BLA
IMI-2__DQ173429__ARO_3001859__586	AAGTATGTTACCCAGAGCAA	BLA
IMI-3__GU015024__ARO_3001860__613	CATACTTAGTGAGCGTGAAA	BLA
IMP-10__AB074433__ARO_3002201__283	GCTGTCGCTATGAAAATGAG	BLA
IMP-10__AB074433__ARO_3002201__489	CTCCAGATAACGTAGTGGTT	BLA
IMP-10__AB074433__ARO_3002201__55	ATCTGGCAAAGACTCTGCTG	BLA
IMP-10__AB074433__ARO_3002201__695	ACATTAGAGCAGGCGGTTAA	BLA
IMP-11__AB074436__ARO_3002202__263	GAGCGCGGCTATAAAATCAA	BLA
IMP-11__AB074436__ARO_3002202__489	CTCAAGATAACGTAGTGGTT	BLA
IMP-11__AB074436__ARO_3002202__50	TTTTGTAGCATTACTGCCGC	BLA
IMP-11__AB074436__ARO_3002202__695	ACGTGGGAACAGGCGGTAAA	BLA
IMP-12__AJ420864__ARO_3002203__263	GGGCGCGGCTTTACAATAAA	BLA
IMP-12__AJ420864__ARO_3002203__55	ATCAGGCAAAACCTCACCTG	BLA
IMP-12__AJ420864__ARO_3002203__695	ACTTGGGAGCAGGCTGTTAA	BLA
IMP-13__AJ512502__beta_lactamase__263	GAGCGCGGCTATGAAATCAA	BLA
IMP-13__AJ512502__beta_lactamase__467	GGTTATCTTGAGTGTGACCT	BLA
IMP-13__AJ512502__beta_lactamase__697	ACTTTCTTTAAGCCCTTTAA	BLA
IMP-14__AY553332__ARO_3002205__132	CGTTTGAAGAAGTTAAAGGT	BLA
IMP-14__AY553332__ARO_3002205__695	ACATGGGAGCAGGCTGTTAA	BLA
IMP-16__AJ584652__ARO_3002207__263	GAGCGCGGTTATAAAATAAA	BLA
IMP-19__EF118171__ARO_3002210__50	CTTTGTAGCATTACTGCCGC	BLA
IMP-19__EF118171__ARO_3002210__696	CATGGGAACAGGCTGTTAAA	BLA
IMP-25__HM175876__beta_lactamase__263	GAGCGCGGCTATAGAATAAA	BLA
IMP-25__HM175876__beta_lactamase__695	ACATGGGAGCAGACGGTAAA	BLA
IMP-26__GU045307__ARO_3002217__283	GCTGTCACTATGAAAATGAG	BLA
IMP-26__GU045307__ARO_3002217__488	TTTCAGGCAGCCAAACTACT	BLA
IMP-26__GU045307__ARO_3002217__66	TCAATTTTTAAATCTGGCAA	BLA
IMP-27__JF894248__ARO_3002218__467	CGTTGTCTTGAGTGTGGCCA	BLA
IMP-27__JF894248__ARO_3002218__50	TTTTGTAGTATTACTGTCGC	BLA
IMP-27__JF894248__ARO_3002218__678	CGACACACTTGAAGCGTACC	BLA
IMP-28__JQ407409__ARO_3002219__696	CATTAGAACATGCGGTTAAA	BLA
IMP-31__KF148593__ARO_3002222__263	GGGCGTGGTTATAAAATCAA	BLA
IMP-31__KF148593__ARO_3002222__472	TCCAGGACCAGGGCACACTC	BLA
IMP-31__KF148593__ARO_3002222__58	TATATCAGGCAAAGACTCTC	BLA
IMP-33__JN848782__ARO_3002224__695	ACATGGGAACAAGCTCTTAA	BLA
IMP-43__AB777500__ARO_3002234__55	TAGCATTGCTGCCTCAGGAG	BLA
IMP-43__AB777500__ARO_3002234__695	ACATTAGAACAGGCTGTTAA	BLA
IMP-5__AF290912__ARO_3002196__696	CGTTAGAACAGGCGGTTAAA	BLA
IND-1__AF099139__ARO_3002256__361	TTTCAAGAACTCGTTGGTTT	BLA
IND-1__AF099139__ARO_3002256__90	TGCAGGTTATTTTTGATGGG	BLA
IND-10__GU206353__ARO_3002266__267	GTAGCAAATACGGCAATTAC	BLA
IND-10__GU206353__ARO_3002266__37	GGCAAAAGGGCTCAACAACA	BLA
IND-10__GU206353__ARO_3002266__467	GTGGTCGATTTTCTTGGTGA	BLA
IND-10__GU206353__ARO_3002266__670	CGGGCATGATGAATGGAAAG	BLA
IND-11__HM245379__ARO_3002267__263	CAAATACAGCAATTACAGGA	BLA
IND-11__HM245379__ARO_3002267__495	CAGTTGATAATGTTGTTGTA	BLA
IND-11__HM245379__ARO_3002267__50	TAACCTGGGCATTGATCAAT	BLA
IND-11__HM245379__ARO_3002267__721	TCTGGATAAGAATAAAAAGC	BLA
IND-14__HM367709__ARO_3002269__267	GTGGCAAACACCGCTATTAC	BLA
IND-14__HM367709__ARO_3002269__467	GTGGTTGATTTTCTTGGAGA	BLA
IND-14__HM367709__ARO_3002269__65	CGATGACAAAATCTTTTACC	BLA
IND-3__AF219131__ARO_3002259__267	GTGGCAAACACAGCTATTAC	BLA
IND-4__AF219135__ARO_3002260__305	CATTCACACTCAGACAGAGC	BLA
IND-4__AF219135__ARO_3002260__697	CGACCATGTAAAACATACAC	BLA
IND-4__AF219135__ARO_3002260__74	GCTGCTCAATTACAAAGTCA	BLA
IND-5__AY504627__ARO_3002261__295	ATCTCCAGCGCGGTCATCAT	BLA
IND-5__AY504627__ARO_3002261__51	TTTACCTGCGCATTAAACAT	BLA
IND-5__AY504627__ARO_3002261__668	CCAGGACATGATGACTGGAA	BLA
IND-6__AM087455__ARO_3002262__268	TCATAATTTACCTGTTGTTG	BLA
IND-6__AM087455__ARO_3002262__49	TACCTGGGCACTGAATAATG	BLA
IND-9__GU186045__ARO_3002265__431	ACAGGGAAAGCTTATCATAT	BLA
IND-9__GU186045__ARO_3002265__58	AAGTCCGTTTGCTAATGCTC	BLA
IND-9__GU186045__ARO_3002265__674	CATGACGAATGGAAAGGCGG	BLA
JOHN-1__AY028464__ARO_3000840__275	AAAGAGGTTGTGATGCTTTT	BLA
JOHN-1__AY028464__ARO_3000840__50	GCCGCGGTTTCAAATAGTTT	BLA
JOHN-1__AY028464__ARO_3000840__663	TAATTTCGGGACATGATGAC	BLA
KHM-1__AB364006__ARO_3000847__23	ATAGCTCTTGTTATATCGTT	BLA
KHM-1__AB364006__ARO_3000847__254	GTGAAGTGGATTGACGCGCA	BLA
KHM-1__AB364006__ARO_3000847__467	GAAGCCTTTTATCCGGGTGC	BLA
KHM-1__AB364006__ARO_3000847__691	CGCTTCAACTGCGCGCTGCC	BLA
KPC-10__GQ140348__ARO_3002320__20	GACAAGACAGCAGAACTAGA	BLA
KPC-10__GQ140348__ARO_3002320__235	CTTTCTTGCTGCCGCTGTGC	BLA
KPC-10__GQ140348__ARO_3002320__435	ATGAAGGCCGTCAGCCCGGC	BLA
KPC-10__GQ140348__ARO_3002320__641	TGGCTAAAGGGAAACACGAC	BLA
KPC-10__GQ140348__ARO_3002320__859	TAGACTCGCGCTCGAGGGAT	BLA
KPC-15__KC433553__ARO_3002325__439	GCGCATGAAGGCCGTCAGTT	BLA
L1__AJ272109__ARO_3000582__16	CGAGAGGGCGAAGGCGAGCA	BLA
L1__AJ272109__ARO_3000582__227	TGCCACCATCGATCAGGACG	BLA
L1__AJ272109__ARO_3000582__446	GGCAGCGACGACCTTCATTT	BLA
L1__AJ272109__ARO_3000582__656	GCGCCGGGCTACCAGCTGCA	BLA
L1__AJ272109__ARO_3000582__874	GCTGGCCAAGGAAACGGCCG	BLA
LCR-1__X56809__ARO_3002997__23	AAGAGCACCCTTCTGGCCTT	BLA
LCR-1__X56809__ARO_3002997__295	TTCGATTGCGAATTGGAACC	BLA
LCR-1__X56809__ARO_3002997__499	ACAGGTTGCCTTTCTCCGAC	BLA
LCR-1__X56809__ARO_3002997__728	CTTTGGCTATCTGCGTTCGT	BLA
LEN-10__AJ635419__ARO_3002460__294	GCGAAAAACACCTTACCGAC	BLA
LEN-10__AJ635419__ARO_3002460__42	CTTTGTTTAATCTGCTCAAG	BLA
LEN-10__AJ635419__ARO_3002460__520	GGTCAGTAGTTTGCGCAGCG	BLA
LEN-10__AJ635419__ARO_3002460__724	CGGCAAACCGGAGCGCATTG	BLA
LEN-11__AJ635417__ARO_3002461__276	ACAAGGTGTTTTTCGCTGAC	BLA
LEN-26__NG_049281__ARO_3002474__541	CACCACTACCCCGGCCAGCA	BLA
LEN-26__NG_049281__ARO_3002474__824	AACCAGCAGATCGCCGCTAT	BLA
LRA-1__EU408346__ARO_3002482__14	GCGCATTGCGGTGAGCGCGC	BLA
LRA-1__EU408346__ARO_3002482__669	AGCTTGAAGGTGCTGCAGAA	BLA
LRA-1__EU408346__ARO_3002482__873	AACAGGGTGCGGCGATGGAT	BLA
LRA-10__EU408357.1__ARO_3002489__1108	GCGGCGCGAAACAGGAAGAC	BLA
LRA-10__EU408357.1__ARO_3002489__20	CAGTTGTTCCAGGATCGCAT	BLA
LRA-10__EU408357.1__ARO_3002489__242	GCCGGCCTGTAGCTGCTGCA	BLA
LRA-10__EU408357.1__ARO_3002489__445	AAGCCTGGCCGCATGAACCC	BLA
LRA-10__EU408357.1__ARO_3002489__695	CGACGTCTCGGACCAGCAGA	BLA
LRA-10__EU408357.1__ARO_3002489__898	GACGCGACGCTGTTCGAGCT	BLA
LRA-12__EU408351__ARO_3002511__310	CAAAATACTCTTAACAACAC	BLA
LRA-12__EU408351__ARO_3002511__619	AATAACGATGGTAGGCATGT	BLA
LRA-12__EU408351__ARO_3002511__832	GAAGGGTTATGATGAATCTT	BLA
LRA-12__EU408351__ARO_3002511__96	CAGTCTGCGTTACTAACGGT	BLA
LRA-13__EU408352__ARO_3002484__1123	CAGCCGCAAGACGTGTCGGC	BLA
LRA-13__EU408352__ARO_3002484__1329	TGGACAAGATCGTCAACCGT	BLA
LRA-13__EU408352__ARO_3002484__1542	GAATCGCTCATCCACTTGGC	BLA
LRA-13__EU408352__ARO_3002484__1811	GAATTTTCGCCACATAGTCA	BLA
LRA-13__EU408352__ARO_3002484__242	GAAACTCGATCGCATGCTGG	BLA
LRA-13__EU408352__ARO_3002484__29	CAGTTGATCCAGTATGTGCC	BLA
LRA-13__EU408352__ARO_3002484__452	ACCGGTCAGGATCAATCCGG	BLA
LRA-13__EU408352__ARO_3002484__661	AAGCCCGGGGTTGCTGCGGG	BLA
LRA-13__EU408352__ARO_3002484__863	AACGCTGACTTCCTACGCGC	BLA
LRA-17__EU408354__ARO_3002512__12	ATAAGGAGCACTTTAAGGGA	BLA
LRA-17__EU408354__ARO_3002512__214	ATGCCCACATATCCCAATGT	BLA
LRA-17__EU408354__ARO_3002512__420	AGCTTGCGGTCTACATGCAC	BLA
LRA-17__EU408354__ARO_3002512__661	CTCATTAATGCTGCGCTGGC	BLA
LRA-17__EU408354__ARO_3002512__863	TAGTATGGATACAAAAAGTA	BLA
LRA-18__EU408355__ARO_3002492__1147	CTTGAATCAGCTGGCCCCGG	BLA
LRA-18__EU408355__ARO_3002492__229	CGACAGCAAGCAACCCGTGA	BLA
LRA-18__EU408355__ARO_3002492__28	CGCAAGGGCCAGCGCCAGTT	BLA
LRA-18__EU408355__ARO_3002492__448	TCCGGACAACCTGAAAACCC	BLA
LRA-18__EU408355__ARO_3002492__728	TTGTTCGATAGTGAAGCCTA	BLA
LRA-18__EU408355__ARO_3002492__934	GCAGGGCAATTCCACCGACA	BLA
LRA-19__EU408359__ARO_3002513__265	TTCCTCCGCGCCTATGATCG	BLA
LRA-19__EU408359__ARO_3002513__489	ATGAACCGGTTAAGGCCGAT	BLA
LRA-19__EU408359__ARO_3002513__59	TTAACTGGGCAATGGATAGG	BLA
LRA-19__EU408359__ARO_3002513__690	GTATAGTCTTCGGCAATGCC	BLA
LRA-2__EU408347__ARO_3002485__11	TGCCCGGAAACTCGCCAGCG	BLA
LRA-2__EU408347__ARO_3002485__214	CAAAGGCCTGCAGCACTTCG	BLA
LRA-2__EU408347__ARO_3002485__416	AACCATCACACCGGTGCCGC	BLA
LRA-2__EU408347__ARO_3002485__670	TACGGCCATGTGCTGATCGA	BLA
LRA-2__EU408347__ARO_3002485__884	TGGAATAAAGAAGAAGACGG	BLA
LRA-3__EU408348__ARO_3002510__229	CGGATACGAACCGTCGGCGC	BLA
LRA-3__EU408348__ARO_3002510__28	ACTGCTTCTTGCCGCGGCCT	BLA
LRA-3__EU408348__ARO_3002510__439	CATCGATTACCGGCGCCCTG	BLA
LRA-3__EU408348__ARO_3002510__685	GCTGGCAAAATCCTCGACGA	BLA
LRA-3__EU408348__ARO_3002510__895	GGCTGAAGAGCGCGCCGCGA	BLA
LRA-5__EU408358__ARO_3002483__11	TGACGCTCACGTTTCTCGTG	BLA
LRA-5__EU408358__ARO_3002483__211	TTGCGAGGCAGTCTGCCGGT	BLA
LRA-5__EU408358__ARO_3002483__422	GACGCACCGCATGCGCGCTC	BLA
LRA-5__EU408358__ARO_3002483__757	AATGCGGCAGGCGGTGATAT	BLA
LRA-5__EU408358__ARO_3002483__960	AAACTATCTTTGGTAAGCGT	BLA
LRA-7__EU408356.1__ARO_3002486__20	GAACGAGCGCAGTAGCAAGC	BLA
LRA-7__EU408356.1__ARO_3002486__246	TCGATGCTCGCCTTCATCAG	BLA
LRA-7__EU408356.1__ARO_3002486__590	TCTTGCCCGCATCCGTCTGC	BLA
LRA-7__EU408356.1__ARO_3002486__805	GCCGGGCGATGCGTACAATC	BLA
LRA-8__EU408349__ARO_3002487__22	GAAATCTTCCCTGAAGGGTC	BLA
LRA-8__EU408349__ARO_3002487__236	ACTCGGGCAGTCCGCCGTCG	BLA
LRA-8__EU408349__ARO_3002487__439	GAGCTGCGGATCGCCGGGAT	BLA
LRA-8__EU408349__ARO_3002487__696	TCCAAGTCCTGCAGCACGTT	BLA
LRA-8__EU408349__ARO_3002487__905	CGCGTCGCCAGCGAGAAGCA	BLA
LRA-9__EU408350__ARO_3002488__878	CGTGGTCATCAGAAGCGCGG	BLA
mdsA__NC_003197__ARO_3000789__1190	CCCGATGGCGGCGATGACGC	BLA
mdsA__NC_003197__ARO_3000789__263	CACATAGTTTTTGCCCTGAT	BLA
mdsA__NC_003197__ARO_3000789__41	GACCGCGACATTGACTAAAG	BLA
mdsA__NC_003197__ARO_3000789__477	ATCCACCGGTAGTCAACATG	BLA
mdsA__NC_003197__ARO_3000789__761	CTGTCGCGCATTACGCGTGG	BLA
mdsA__NC_003197__ARO_3000789__961	GACGCCATCAGCGTTCCGGA	BLA
mdsB__NC_003197__ARO_3000790__1131	GCGCCAAGCCCTGGAACCGG	BLA
mdsB__NC_003197__ARO_3000790__1332	ACGACGACGCTTTCAACGCC	BLA
mdsB__NC_003197__ARO_3000790__1679	GTGGTGCGGTCTTAGCAAAA	BLA
mdsB__NC_003197__ARO_3000790__1880	CGCCTTCTTTGCCGCCTCTC	BLA
mdsB__NC_003197__ARO_3000790__2082	TGGTGATGTTCCTGCAAACC	BLA
mdsB__NC_003197__ARO_3000790__261	GCTTCCAGTACGGCGGTCAG	BLA
mdsB__NC_003197__ARO_3000790__462	TGGCGGCGCAGTACAACAGT	BLA
mdsB__NC_003197__ARO_3000790__53	TTACGTGGTGGTTCGCAGGA	BLA
mdsB__NC_003197__ARO_3000790__664	TTCCCCTCGGTAGATATTAG	BLA
mdsB__NC_003197__ARO_3000790__880	CGTTGACGTAAAGCGAGCCG	BLA
mdsC__NC_003197__ARO_3000791__1200	ATCGGGATTTACGCAAGGCA	BLA
mdsC__NC_003197__ARO_3000791__1437	AGATCACTTTTACAGGCTAT	BLA
mdsC__NC_003197__ARO_3000791__239	ACAGCGTACGCTGAATGACC	BLA
mdsC__NC_003197__ARO_3000791__32	AGCATTAGGCGGCGGTTGGC	BLA
mdsC__NC_003197__ARO_3000791__449	GAGTCCGCTAAGAGACGCGC	BLA
mdsC__NC_003197__ARO_3000791__673	ACAGTTCAGGCGTGAGCGGC	BLA
mdsC__NC_003197__ARO_3000791__988	CGGCTAATGCCTGGTCGCTA	BLA
mdtF__U00096__ARO_3000796__835	TTTGCCGTTATAGCGTGCCA	BLA
mecA__FR821779__beta_lactamase__1190	TTTCAAATCACTACATCACC	BLA
mecA__FR821779__beta_lactamase__1556	GGTTTACTAGTATCTCGCCT	BLA
mecA__FR821779__beta_lactamase__158	GAAAAATCTAAACTGGCATA	BLA
mecA__FR821779__beta_lactamase__1772	TGCCAGATTTACCAATAATT	BLA
mecA__FR821779__beta_lactamase__440	GAAACATTAAAATCAGAGCG	BLA
mecA__FR821779__beta_lactamase__726	TGTACTGTTGCTTCGTTCAA	BLA
mecA__FR821779__beta_lactamase__928	TAAACCTTTAGACACATTAT	BLA
mecB__AB498758__ARO_3003440__1034	TTAAAAGAAGATAATGGTTC	BLA
mecB__AB498758__ARO_3003440__112	TGCTATTGAATTAAGGGATT	BLA
mecB__AB498758__ARO_3003440__1244	TCTATCATAGGTTTGAAAAA	BLA
mecB__AB498758__ARO_3003440__1562	GAAATATTACTAGCTGATTC	BLA
mecB__AB498758__ARO_3003440__1896	CTTATACCTAACATCATATT	BLA
mecB__AB498758__ARO_3003440__387	AATCCCGGTATTATAACCTC	BLA
mecB__AB498758__ARO_3003440__710	TTGACGGTTAATCAAACAAA	BLA
mexK__AE004091.2__ARO_3003693__1862	GGTGGACGACGCGATCATCG	BLA
mexN__AB219523.1__ARO_3003705__2880	GCCAGGGTGGTCATCATGAT	BLA
mexX__AB015853__ARO_3003034__1078	GCTGGAGCCGGCGGCATGCT	BLA
mexX__AB015853__ARO_3003034__238	TCGCCTGTACGAGGAAGGCC	BLA
mexX__AB015853__ARO_3003034__37	CAGCAGGAATAGGGCGACCA	BLA
mexX__AB015853__ARO_3003034__448	GGCCGAGGCGATCTGCGCCA	BLA
mexX__AB015853__ARO_3003034__649	CGCTGCATGGCGCGACTTCG	BLA
mexX__AB015853__ARO_3003034__855	CGCACCTGCACGTAGCCGCC	BLA
mexY__AB015853__ARO_3003033__1005	CGTTCGTCGAGATCTCGATC	BLA
mexY__AB015853__ARO_3003033__1432	GAGGAACGCCGAGAAGCCGA	BLA
mexY__AB015853__ARO_3003033__1634	GGGCGACCACGCCGATGACC	BLA
mexY__AB015853__ARO_3003033__1841	GGCTTCAGCCTGTACGGCGA	BLA
mexY__AB015853__ARO_3003033__2042	GACTTCCGCCTGCAGGACCG	BLA
mexY__AB015853__ARO_3003033__593	TGACCAGGTCGCTGGCGCTG	BLA
mexY__AB015853__ARO_3003033__799	GCTCTGGCCGAACTCGACGC	BLA
mexZ__NC_002516.2__ARO_3003709__386	GGGTACCTCGATCTGGCCGA	BLA
mexZ__NC_002516.2__ARO_3003709__595	AGGGGCAACGCTTCGGCCTC	BLA
mexZ__NC_002516.2__ARO_3003709__78	AGGGCACCGCAACTCACGAG	BLA
mexZ__NC_002516.2__ARO_3003709__796	GCGTCCGCCAGCAACAGGTA	BLA
MIR-10__KM087858__ARO_3002175__19	GAGCAGCAGGGCACAGCTTA	BLA
MIR-10__KM087858__ARO_3002175__904	ACTGCCTCCGACGACGGTTT	BLA
MIR-14__KM087864__ARO_3002179__1111	GAACCCTGCCCGCGTTGAGG	BLA
MIR-6__JQ664733__ARO_3002171__275	AAAACCTCCACCGGCGTACT	BLA
MOX-2__AJ276453__ARO_3002183__224	GCCGATCGGGAGCGCGCAGT	BLA
MOX-2__AJ276453__ARO_3002183__436	CTTGCCGCTGCAATTCCCCG	BLA
MOX-5__GQ152600__ARO_3002188__641	TGGGCTGCTCGGGCACATTG	BLA
MOX-5__GQ152600__ARO_3002188__872	AACGCTCCCAGCCCAGTCCC	BLA
MOX-6__GQ152601__ARO_3002185__651	TAGTGCCCCATGGCCTGCTC	BLA
MOX-9__NG_049322__ARO_3002191__232	CAGGGTCTGCTCGCTGACAC	BLA
MOX-9__NG_049322__ARO_3002191__28	GGTGCGGATGACATTGCTGA	BLA
MOX-9__NG_049322__ARO_3002191__898	GGTCTCTTCGGTCACGGGAT	BLA
MSI-1__KP109676__ARO_3003718__226	CGCGTTCCAGTCGGCGCCGA	BLA
MSI-1__KP109676__ARO_3003718__24	CACGATCGTGTTCGCGCGCA	BLA
MSI-1__KP109676__ARO_3003718__455	GAGCACATCGACCATGCGGG	BLA
MSI-1__KP109676__ARO_3003718__779	TCCGGGGGCTTTCGCTACAG	BLA
MSI-OXA__KP109676__ARO_3003719__229	CGCCAACACGCGCTTCATTC	BLA
MSI-OXA__KP109676__ARO_3003719__26	ACGTTCATCATCGACCGACT	BLA
MSI-OXA__KP109676__ARO_3003719__583	TACGCTGCCGTTCACCAACG	BLA
MSI-OXA__KP109676__ARO_3003719__803	AAGGCGGCGTTGCGGGAACT	BLA
MUS-1__AF441286__ARO_3000843__225	GATCTGATGTACTCTAATAG	BLA
MUS-1__AF441286__ARO_3000843__430	AGCCAACTTCTCATTGCCAA	BLA
MUS-1__AF441286__ARO_3000843__657	TTATACCAGGACATGATGAA	BLA
MuxA__NC_002516.2__ARO_3004073__1019	CTTGACGTTCACCGTGTTGA	BLA
MuxA__NC_002516.2__ARO_3004073__1269	AACTTGGATTTACCGGTCGT	BLA
MuxA__NC_002516.2__ARO_3004073__19	CAGGGCGACTCGGTGGGTAG	BLA
MuxA__NC_002516.2__ARO_3004073__242	GCGCTGGCTGACCTTGTTGT	BLA
MuxA__NC_002516.2__ARO_3004073__443	CGAAGGCACCCTGACCACCC	BLA
MuxA__NC_002516.2__ARO_3004073__809	CTACAAGGGGCTGTATGCCG	BLA
MuxB__NC_002516.2__ARO_3004074__1074	GGGTGCCGAAGCTGGTGGCG	BLA
MuxB__NC_002516.2__ARO_3004074__1415	GCCGCAGTCGATCTCCTTCC	BLA
MuxB__NC_002516.2__ARO_3004074__1616	GCCATCGATGACCCGCCCCG	BLA
MuxB__NC_002516.2__ARO_3004074__1843	CTCAAGGGCTCGAAGCAGAT	BLA
MuxB__NC_002516.2__ARO_3004074__2043	GACAGCGGCACGGCGAAGCT	BLA
MuxB__NC_002516.2__ARO_3004074__22	AACACCGAGGCCGGGTTCGA	BLA
MuxB__NC_002516.2__ARO_3004074__245	GCCGATCCTGATGACCACCA	BLA
MuxB__NC_002516.2__ARO_3004074__464	CATCCTCTCGACCCTGCCCT	BLA
MuxB__NC_002516.2__ARO_3004074__671	GGGTTACTCCCTGGGCGAGG	BLA
MuxB__NC_002516.2__ARO_3004074__872	CACCCAGTACCGCGTGGTGC	BLA
MuxC__NC_002516.2__ARO_3004075__1215	CGGTGGAGAAGGTCCTCACC	BLA
MuxC__NC_002516.2__ARO_3004075__1440	AGGCGCCCGGAGTCCTGCTG	BLA
MuxC__NC_002516.2__ARO_3004075__1666	AGAGCATCGGCGTGAGGGTC	BLA
MuxC__NC_002516.2__ARO_3004075__1867	GATCGCCCTCCTCGATGCGT	BLA
MuxC__NC_002516.2__ARO_3004075__2069	CTCGGTGGCGCTGGTGATCC	BLA
MuxC__NC_002516.2__ARO_3004075__28	AAACGCGGCGTACGCACGGA	BLA
MuxC__NC_002516.2__ARO_3004075__438	TCTCGACCCTGCCTTCGGCC	BLA
MuxC__NC_002516.2__ARO_3004075__658	CTGGCACCGGGCGCGCAGAT	BLA
MuxC__NC_002516.2__ARO_3004075__878	CTGGTTCAGCGGGTTGAAGA	BLA
NDM-10__KF361506__ARO_3002360__15	GCGACCGGGTGCATAATATT	BLA
NDM-10__KF361506__ARO_3002360__293	AGTTGAGGATCTGGGCGGTC	BLA
NDM-10__KF361506__ARO_3002360__499	GACTTTCGCCGCCAATGGCT	BLA
NDM-10__KF361506__ARO_3002360__793	GCGCAGCTTGTCGGCCATGC	BLA
NmcR__Z21956__ARO_3003665__311	ACTGCGTTCCTATCGAAAGG	BLA
NmcR__Z21956__ARO_3003665__675	TGCAAAGCTTCTGTAATCGA	BLA
NmcR__Z21956__ARO_3003665__86	GCTTACTTTGCAGAAATCTC	BLA
NmcR__Z21956__ARO_3003665__875	TAATGCATTTAAAGGTAATC	BLA
OmpK37__AJ011502__ARO_3004122__1013	ATGACCCAGACCAACGCGCG	BLA
OmpK37__AJ011502__ARO_3004122__11	TGCGGAATGATGTTGTTTAT	BLA
OmpK37__AJ011502__ARO_3004122__1235	GGCAAAGATCTGTACAATAA	BLA
OmpK37__AJ011502__ARO_3004122__1443	GGGGGAAAGCCCGCCGGAAC	BLA
OmpK37__AJ011502__ARO_3004122__262	TTTATGTTTTAACTTCCGGG	BLA
OmpK37__AJ011502__ARO_3004122__525	TTCTTACCGGCTATGGCCAG	BLA
OmpK37__AJ011502__ARO_3004122__731	TATGCGGATAACTTTATGGC	BLA
NPS__X15791__ARO_3003563__16	GACACGCGACAGGACGGTAG	BLA
NPS__X15791__ARO_3003563__226	CCTCATGAACAGCACGGTCA	BLA
NPS__X15791__ARO_3003563__426	TGGCGGCGAACATCCTGATC	BLA
NPS__X15791__ARO_3003563__650	GCGGAGTGGATGCGCCACGG	BLA
NPS__X15791__ARO_3003563__862	TCTGGGTAGGGCGGTGGTCG	BLA
OCH-1__AJ401618__ARO_3002514__1147	GGCTGCCTATCGGATATTGC	BLA
OCH-1__AJ401618__ARO_3002514__23	AAATCTACGACACTTTTGAT	BLA
OCH-1__AJ401618__ARO_3002514__260	GAAGACACGATTTTCGAGAT	BLA
OCH-1__AJ401618__ARO_3002514__540	TAGCCGAACAGGCCGATGCT	BLA
OCH-1__AJ401618__ARO_3002514__745	CGCGGTGGTCTTGATGCCAT	BLA
OCH-1__AJ401618__ARO_3002514__946	TGAGGGCAACTCGTCGGACA	BLA
OCH-2__AJ295340__ARO_3002515__23	ACATCTACGACACTTTTGAT	BLA
OCH-2__AJ295340__ARO_3002515__946	TGCCGGCAATTCGTCGGACA	BLA
OKP-A-1__AJ635401__ARO_3002418__426	AGAAAAGCGGTCAATCCAGC	BLA
OKP-A-10__AM051149__ARO_3002427__220	TAAAGTGCTGCTCTGCGGCG	BLA
OKP-A-10__AM051149__ARO_3002427__426	AGAAAAGCGGTCAATCCCGC	BLA
OKP-A-10__AM051149__ARO_3002427__829	GCAGATCGCCAAAATAGGCG	BLA
OKP-A-11__AM850915__ARO_3002428__20	CAATCAGGGAGATAAGGCAC	BLA
OKP-A-11__AM850915__ARO_3002428__628	GCAGTGGATGGTGGACGACC	BLA
OKP-A-11__AM850915__ARO_3002428__829	GCAGATCGCCAGAATAGGCG	BLA
OKP-A-13__FJ534513__ARO_3002430__425	AAAAAGCGGTCAATCCCGCG	BLA
OKP-B-10__AM051160__ARO_3002443__628	GCAGTGGATGGTTGACGACC	BLA
OKP-B-10__AM051160__ARO_3002443__829	GCAGATCGCCGTGATAGGCG	BLA
OKP-B-11__AM051161__ARO_3002444__20	TAATCAGGGAGATAAGGCAC	BLA
OKP-B-11__AM051161__ARO_3002444__829	GCAGATCGCCGGGATAGGCG	BLA
OKP-B-12__AJ635420__ARO_3002445__190	GCTGCTCTGCGGCGCTGTGC	BLA
OKP-B-12__AJ635420__ARO_3002445__391	CAGAAAAGTGGTCAATCCCG	BLA
OKP-B-7__AM051156__ARO_3002440__426	AGAAAAGCTGTCAATCCCGC	BLA
omp36__AF335467__ARO_3003385__1096	CATCTCTACTGACAACGTTG	BLA
omp36__AF335467__ARO_3003385__22	AGTTAAAGTACTGTCCCTCC	BLA
omp36__AF335467__ARO_3003385__230	CCTGAACGTTGTATTCCCAC	BLA
omp36__AF335467__ARO_3003385__431	CACCGTTAGCACGGGACTGC	BLA
omp36__AF335467__ARO_3003385__632	ATCTGGGACGGCATCAGCGC	BLA
omp36__AF335467__ARO_3003385__836	GCAACCCGCACCGGTAACAT	BLA
Omp38__AY312416__ARO_3004123__1096	ACGCAGACCAACCGTCGCTG	BLA
Omp38__AY312416__ARO_3004123__254	TTGGAAAGCGGCTTCAACAT	BLA
Omp38__AY312416__ARO_3004123__475	CGACGTCGCGGTGAACAATA	BLA
Omp38__AY312416__ARO_3004123__52	GCTGCTTTGCGCGTGAGCGA	BLA
Omp38__AY312416__ARO_3004123__675	CCGATGTTGAAGCCGGTCAG	BLA
Omp38__AY312416__ARO_3004123__879	GCAACACCCAGACCCAGAGC	BLA
OpmB__NC_002516.2__ARO_3004072__1073	ACTGAGGTTGGTCGAGTAGC	BLA
OpmB__NC_002516.2__ARO_3004072__1279	GGGTCTGGTTGGAACGTTCC	BLA
OpmB__NC_002516.2__ARO_3004072__1481	GGCCAGGGCGAGCAACGAGG	BLA
OpmB__NC_002516.2__ARO_3004072__25	CGGCTCGGCCGGGTCGAAGA	BLA
OpmB__NC_002516.2__ARO_3004072__251	TGCCTCGCGGGCCGACTCCA	BLA
OpmB__NC_002516.2__ARO_3004072__456	TCAGCACGCCGAACCGCTTC	BLA
OpmB__NC_002516.2__ARO_3004072__716	CAGGCCGACCAGCACGGCGA	BLA
oprA__AB639410__ARO_3003039__11	AGGAGGCCGAGAGTTTCGAA	BLA
oprA__AB639410__ARO_3003039__1145	TGAGCGCGTCGGCGACCTCG	BLA
oprA__AB639410__ARO_3003039__1381	TTGCGACCAGCCGCCGCCGA	BLA
oprA__AB639410__ARO_3003039__214	CCAGATGATCGGCCAGGCCC	BLA
oprA__AB639410__ARO_3003039__429	TCGAGCTGGACTTCTTCGGC	BLA
oprA__AB639410__ARO_3003039__632	GTGCGCAAGCGCTACGCCGC	BLA
oprA__AB639410__ARO_3003039__938	CGGTGCTCAGGCGCAGGCTC	BLA
oprD__NC_002516.2__ARO_3003686__1099	TATGAATCCGGCTTCACCCA	BLA
oprD__NC_002516.2__ARO_3003686__1304	GAAGTGGAGCGCCATTGCAC	BLA
oprD__NC_002516.2__ARO_3003686__242	GGTCCGCTATATCAATGGCA	BLA
oprD__NC_002516.2__ARO_3003686__28	ACAGCGGATAGTCGACGATC	BLA
oprD__NC_002516.2__ARO_3003686__442	TTGGCCTACCAGAAGGTCCA	BLA
oprD__NC_002516.2__ARO_3003686__647	GCGATAGATGTCTTCGAGTT	BLA
oprD__NC_002516.2__ARO_3003686__891	CTGCCGCCAGCGGCGAAGAC	BLA
OprZ__AFRQ01000061.1__ARO_3004142__1380	GCCAGCAGGGTCATTGCCAC	BLA
OprZ__AFRQ01000061.1__ARO_3004142__14	CTGGGACGACGGCTCATCGC	BLA
OprZ__AFRQ01000061.1__ARO_3004142__215	CCAGATCGAGGCCCAGCGCA	BLA
OprZ__AFRQ01000061.1__ARO_3004142__415	GATCTGTTCAGCGGCGGCAC	BLA
OprZ__AFRQ01000061.1__ARO_3004142__625	TCTGGCTTTCCAGCGGCGTA	BLA
OXA-1__J02967__beta_lactamase__108	CCTTCAGTTCCTTCAAATAA	BLA
OXA-1__J02967__beta_lactamase__336	GAAAATTGCATCCACGTCTT	BLA
OXA-1__J02967__beta_lactamase__539	TGTGATTAATAATTTTACGC	BLA
OXA-1__J02967__beta_lactamase__746	GTTTTTGTGTCCGCACTTAC	BLA
OXA-10__AF205943__ARO_3001405__583	AGAGGCTTTGGTAACGGAGG	BLA
OXA-10__AF205943__ARO_3001405__791	GAAAGTGAGGGCATCATTGG	BLA
OXA-100__AM231720__ARO_3001438__263	AAAATGCTTAATGCTTTGAT	BLA
OXA-100__AM231720__ARO_3001438__492	GTACCCAAGTCGATAATTTT	BLA
OXA-100__AM231720__ARO_3001438__63	GGATTAGCAGTCACTATATA	BLA
OXA-100__AM231720__ARO_3001438__697	AGTAGGCTGGTTAACTGGAT	BLA
OXA-104__EF581285__ARO_3001636__263	AAAATGCTGAACGCGCTGAT	BLA
OXA-104__EF581285__ARO_3001636__586	GCCGTTTAGCCAGAAAGTGC	BLA
OXA-104__EF581285__ARO_3001636__63	GGGTTCGCGGTCACAATATA	BLA
OXA-104__EF581285__ARO_3001636__809	TATAAAAGCCTGGAACAGCT	BLA
OXA-108__EF650034__ARO_3001639__63	GGATTAGTAGTCACTATATA	BLA
OXA-111__EF650037__ARO_3001642__63	GGATTAGCAGACACTATATA	BLA
OXA-114__HM056040__beta_lactamase__333	GGATCAAGTATTCGGTGGTC	BLA
OXA-114__HM056040__beta_lactamase__593	ACAGGCGCCAGCCATCGGCC	BLA
OXA-114__HM056040__beta_lactamase__796	CGAGCTGGTGCGCGACTGGC	BLA
OXA-114__HM056040__beta_lactamase__89	CGTCGGCCACCACGGTGCAC	BLA
OXA-116__EU220744__ARO_3001441__679	AGTGGGTTGGTTAACTGGAT	BLA
OXA-117__EU220745__ARO_3001442__696	AATGGGTTGTTCAGCCTCAA	BLA
OXA-118__AF371964__ARO_3001768__14	ATAGCAGTATGGTGAGGAAT	BLA
OXA-118__AF371964__ARO_3001768__265	AACCTGGAACTCATCACGAA	BLA
OXA-118__AF371964__ARO_3001768__471	CGACAATCAAGGGCGATTAC	BLA
OXA-118__AF371964__ARO_3001768__757	CAAAAGAGAGGCAATCGCGC	BLA
OXA-12__U10251__ARO_3001407__322	CAGCCACTCGGTGATCTGCT	BLA
OXA-12__U10251__ARO_3001407__778	TCAGAGTTTCTTGAGTTGCG	BLA
OXA-129__AM932669__ARO_3001811__13	TAGAACTAAATATGCGGCTA	BLA
OXA-129__AM932669__ARO_3001811__300	AGCCCAGAGCCATGAAGCAA	BLA
OXA-129__AM932669__ARO_3001811__557	TTGCCTCTTTTACTATAAGT	BLA
OXA-129__AM932669__ARO_3001811__779	ACGAAAATCATGGCAAGTGA	BLA
OXA-133__EU571228__ARO_3001702__337	TGTCATGTCTTTTTCCCAAG	BLA
OXA-133__EU571228__ARO_3001702__547	GGTAGAGTTTGTTTCTCAAT	BLA
OXA-133__EU571228__ARO_3001702__768	AATTCATTACGTATAGATGC	BLA
OXA-133__EU571228__ARO_3001702__89	GTCCTTGAACAATCTGACTC	BLA
OXA-134__HQ122933__ARO_3001695__350	CCGCAGAAGCTTGCATGGCT	BLA
OXA-134__HQ122933__ARO_3001695__47	CGGGTAGGCTACATGCTGTC	BLA
OXA-134__HQ122933__ARO_3001695__575	ACATGGCTTTGACTTGTTGC	BLA
OXA-134__HQ122933__ARO_3001695__791	CAGCAGGCTTTGGCCGAATT	BLA
OXA-136__EU086830__ARO_3001765__369	CTTGCTAATTCTTTATATGC	BLA
OXA-136__EU086830__ARO_3001765__756	ATTCAGATGACCTTGCAAAA	BLA
OXA-139__AM991978__ARO_3001451__194	GGTAAAAATCTTAGCACCTA	BLA
OXA-139__AM991978__ARO_3001451__416	CAAGAGCTTGCAAGACGGAC	BLA
OXA-139__AM991978__ARO_3001451__739	CATTTCTAAGTTGAGCGAAA	BLA
OXA-141__EF552405__ARO_3001802__119	TTCAGCGAATTTCAAGCCAA	BLA
OXA-141__EF552405__ARO_3001802__335	GCATTGCTGATCGCAAATCT	BLA
OXA-141__EF552405__ARO_3001802__556	GCGCTGATGTTCTACCCGAA	BLA
OXA-141__EF552405__ARO_3001802__756	TCAAGAGGGAGGCAATCGTG	BLA
OXA-143__GQ861437__ARO_3001654__24	AGAGTAGAAATGCTGAGAAT	BLA
OXA-143__GQ861437__ARO_3001654__266	AAGATGCTAAATGCCTTAAT	BLA
OXA-143__GQ861437__ARO_3001654__473	GGTTTTGGTAATATGAACAT	BLA
OXA-143__GQ861437__ARO_3001654__716	GGTTGGGTAGAAAAATCTAA	BLA
OXA-146__FJ194460__beta_lactamase__551	GAAGCTGTGTATGTGCTAAT	BLA
OXA-16__AF043100__ARO_3001411__332	TCTGGTGATTTGTTGAAATA	BLA
OXA-162__GU197550__beta_lactamase__228	TCGAGGGCGATCAAGCTATT	BLA
OXA-162__GU197550__beta_lactamase__28	AGCCTTATCGGCTGTGTTTT	BLA
OXA-162__GU197550__beta_lactamase__428	ATGCTACATGCTTTCGATTA	BLA
OXA-162__GU197550__beta_lactamase__737	ATGCCCACATCGGATGGTTT	BLA
OXA-164__GU831575__ARO_3001662__102	ATGATTGAGTTATTCACTTG	BLA
OXA-164__GU831575__ARO_3001662__365	TGGGACAAAGATTTTACTTT	BLA
OXA-164__GU831575__ARO_3001662__594	TTCACTTGTTGCTGAACTTC	BLA
OXA-164__GU831575__ARO_3001662__818	TTAGATGTGCTAGATAAGTT	BLA
OXA-18__EU503121__beta_lactamase__17	GTCTTTTTCCGCTCATGGAC	BLA
OXA-18__EU503121__beta_lactamase__218	AAACTGCCTTTGGCCATCAT	BLA
OXA-18__EU503121__beta_lactamase__610	GCATTTCGAGGCCGGCGATT	BLA
OXA-18__EU503121__beta_lactamase__810	CAGAAGTTTTCCGACAGGGC	BLA
OXA-181__HM992946__beta_lactamase__490	CGATGGTGGTATTCGCATTT	BLA
OXA-182__HM640278__ARO_3001709__173	GGTGTAATTATTATTAAGGA	BLA
OXA-184__JQ396378__ARO_3001476__395	AGCTTAAATAAACTTTCCTA	BLA
OXA-184__JQ396378__ARO_3001476__623	ATAAATTTGGCTTGGATTGT	BLA
OXA-184__JQ396378__ARO_3001476__89	TTTAAAGACTACAATACAAG	BLA
OXA-198__HQ634775__ARO_3001805__300	ATATTTACGATTTTCCAGAT	BLA
OXA-198__HQ634775__ARO_3001805__512	TGCGCAGATGAACTTTCTTG	BLA
OXA-198__HQ634775__ARO_3001805__70	GGCAAGTGTCTGGTCTTCAG	BLA
OXA-198__HQ634775__ARO_3001805__719	AGGGCAAGTCTTTTTCGTCA	BLA
OXA-2__M95287.4__ARO_3001397__23	TTATACCTTTGTGTTATTTG	BLA
OXA-2__M95287.4__ARO_3001397__284	AGTTTCCGGCGATTTGCGGC	BLA
OXA-2__M95287.4__ARO_3001397__581	GACTCGCAGCTGCTCGCGCA	BLA
OXA-2__M95287.4__ARO_3001397__808	ATTGCGCGAAGGTGATACCC	BLA
OXA-20__AF024602__beta_lactamase__14	AGAAAAGCAGTGCTAGAAAT	BLA
OXA-20__AF024602__beta_lactamase__234	TCCAGCGCAAAAAGGGTATG	BLA
OXA-20__AF024602__beta_lactamase__527	CATTTCGATAAAGCTTCTTT	BLA
OXA-20__AF024602__beta_lactamase__740	CAATTGCCTCTCGTTTATGA	BLA
OXA-205__JF800667__ARO_3001483__479	AAGGGCAATTACTGGATAGA	BLA
OXA-209__JF268688__ARO_3001809__337	ATTGATCAATTTTGGTTAGA	BLA
OXA-209__JF268688__ARO_3001809__585	TCTAACGCAATAATTGAATT	BLA
OXA-209__JF268688__ARO_3001809__85	ACAAATGTAATTCCGACAGA	BLA
OXA-21__DQ993182__beta_lactamase__348	AAGACTTGCGATCAGCAATG	BLA
OXA-21__DQ993182__beta_lactamase__796	CGAAGCGTTGCCGCCCAACC	BLA
OXA-211__JN861779__ARO_3001710__275	GCCTTAATCGGACTAGAACA	BLA
OXA-211__JN861779__ARO_3001710__46	TGTGGTACATGCGGAACCGA	BLA
OXA-211__JN861779__ARO_3001710__550	AGTCCTTTTTGTAGAGAAGC	BLA
OXA-211__JN861779__ARO_3001710__808	CAAACAAAGTCTGACAGCAC	BLA
OXA-213__JN861781__ARO_3001712__277	AATTGGACTTGAACATCATA	BLA
OXA-213__JN861781__ARO_3001712__41	AAGAACAGGCGGATAAAAAT	BLA
OXA-213__JN861781__ARO_3001712__539	GGGCTAATTGATAAGCAAAT	BLA
OXA-213__JN861781__ARO_3001712__791	CGCAAAGAAATTGCTTATAA	BLA
OXA-214__JN861782__ARO_3001713__300	TCCCACTTAAATACTTCATT	BLA
OXA-214__JN861782__ARO_3001713__516	TCGATTGGCGTGATCTTTAA	BLA
OXA-214__JN861782__ARO_3001713__745	GATCGCTTTTTCTCTCAATA	BLA
OXA-214__JN861782__ARO_3001713__80	GATTGAACGAGACTGGAGTA	BLA
OXA-22__AF064820__ARO_3001417__20	AAACGCCGCCACGCCGCCAT	BLA
OXA-22__AF064820__ARO_3001417__225	CCGTGCCTGAAGTGCTCAAC	BLA
OXA-22__AF064820__ARO_3001417__599	TGGGCGGTGCAGGGCAAGAC	BLA
OXA-22__AF064820__ARO_3001417__802	TGCTCGCCTGTCGGAAGTGC	BLA
OXA-228__JQ422053__ARO_3001691__331	AAAGCGCGCTTTTTCAGCAT	BLA
OXA-228__JQ422053__ARO_3001691__41	CTGAAAATGCCAAACTACTG	BLA
OXA-228__JQ422053__ARO_3001691__544	AGTTCAATTTGCCTATCAAC	BLA
OXA-228__JQ422053__ARO_3001691__802	CTTAAGTATTTTGGACAAAT	BLA
OXA-230__JQ422054__ARO_3001693__269	GCTTTAATTGGCTTGCAAAA	BLA
OXA-235__JQ820240__ARO_3001676__359	CAGCAGAAGCTTGCATGGCT	BLA
OXA-235__JQ820240__ARO_3001676__784	CCGTCTTAAAATTTTGCAGC	BLA
OXA-235__JQ820240__ARO_3001676__82	TTGAGTTGAAGTGATTTGAG	BLA
OXA-241__JX025021__ARO_3001679__55	AATCACTATATAAGGTGAGC	BLA
OXA-243__JX206446__ARO_3001610__566	CCTCGAACAGGTTCTCGGCC	BLA
OXA-243__JX206446__ARO_3001610__802	GATGCGCGACTGGCCCGCCA	BLA
OXA-255__KC479325__ARO_3001690__24	AGAGTAGAAATGCTGAAGAT	BLA
OXA-255__KC479325__ARO_3001690__474	GTTTTGGTAATATGAGCATC	BLA
OXA-258__HE614014__ARO_3001503__32	ACGCAAAGAGGACTGCGCCC	BLA
OXA-258__HE614014__ARO_3001503__805	CGACTGGGCCGCCATGGTCG	BLA
OXA-29__AJ400619__ARO_3001424__21	AGAAACTAAGCGTACTTCTA	BLA
OXA-29__AJ400619__ARO_3001424__279	ATCCTCATAATCCACGTACC	BLA
OXA-29__AJ400619__ARO_3001424__511	AGTGAAAGCTTTGGGATTCA	BLA
OXA-29__AJ400619__ARO_3001424__733	TTTCGCTCTGAAACTGGCGA	BLA
OXA-309__HF947514__ARO_3001504__46	TGTGGTACATGCAGAACCGA	BLA
OXA-322__KF203096__ARO_3001510__55	TTTTACTGAGTTAGAAGAAC	BLA
OXA-324__KF203098__ARO_3001512__281	CTTCAGTTGCAGTTGCCTTA	BLA
OXA-325__KF203099__ARO_3001513__19	AATACTTGTTGCAACGATAA	BLA
OXA-333__KF203107__ARO_3001521__55	GGGGCTTATTGTGGTACACG	BLA
OXA-347__JN086160__ARO_3001777__345	GTTTAACGATTGACAATTTT	BLA
OXA-347__JN086160__ARO_3001777__585	TCAACAGCAATTATAGAATT	BLA
OXA-349__KF297578__ARO_3001536__19	GATACTTGTTGCAGCGATAA	BLA
OXA-357__KF421160__ARO_3001544__510	TGCTCAGGTGAAATTTTAAG	BLA
OXA-358__KF421161__ARO_3001545__791	CGAAAAGAAATTGCTTATAA	BLA
OXA-359__KF421162__ARO_3001546__525	GCAAACTGGGCTTCTTGTTG	BLA
OXA-359__KF421162__ARO_3001546__61	ATCTGCCTGTTCTTCTAATA	BLA
OXA-360__KF421163__ARO_3001547__576	TTAACTTGCTGCTGAAACCG	BLA
OXA-360__KF421163__ARO_3001547__776	AGGCCTGCTGCAAAATTTTA	BLA
OXA-361__KF460531__ARO_3001548__115	CTGATCAAATAATTGGGCAA	BLA
OXA-361__KF460531__ARO_3001548__328	GAAACGCAGTTTTTCAGCTT	BLA
OXA-361__KF460531__ARO_3001548__576	TTGACTTGCTGCTGGACTTG	BLA
OXA-362__KF460532__ARO_3001549__327	AGAAACGCAGTTTTGCAGCC	BLA
OXA-368__KT736121.1__ARO_3001555__259	TCAGTCTTTCCTCAAACAAG	BLA
OXA-368__KT736121.1__ARO_3001555__34	GCAAGGCCAAGGCGTCCAGC	BLA
OXA-368__KT736121.1__ARO_3001555__459	TGCCCAGGGCGCTCGTACCT	BLA
OXA-368__KT736121.1__ARO_3001555__690	GGAATCCGCTTGCGTTCTGG	BLA
OXA-368__KT736121.1__ARO_3001555__926	CCAGTAGACATAAGCTTTCT	BLA
OXA-385__KF986253__ARO_3001571__545	GATCAGCCTTGAGCACCATA	BLA
OXA-387__KJ173478__ARO_3001573__496	CCAAGTTGATAATTTTTGGC	BLA
OXA-387__KJ173478__ARO_3001573__55	AGTCATTATATAAGGTGAGC	BLA
OXA-42__AJ488302__ARO_3001769__237	GCGATGTAACTGTCGCGATA	BLA
OXA-42__AJ488302__ARO_3001769__37	GTCGAGCGCATTCGTTTTGC	BLA
OXA-42__AJ488302__ARO_3001769__481	GATCTCGCCGCTCGAACAAT	BLA
OXA-421__KM401566__ARO_3003117__528	TCCCATTTAAATACTTCAGT	BLA
OXA-421__KM401566__ARO_3003117__779	CATTGGTACGATGTTTTTAT	BLA
OXA-436__KT959103__beta_lactamase__280	TGAGCATCAAGTCTTTAAAT	BLA
OXA-45__AJ519683__ARO_3001794__22	CGGTAAACACACTGTCATTC	BLA
OXA-45__AJ519683__ARO_3001794__241	TCCGCGCTGGGACTACAAGC	BLA
OXA-45__AJ519683__ARO_3001794__577	GCATTTCGCGGCCGGTGATT	BLA
OXA-45__AJ519683__ARO_3001794__777	CAGAACCTTTTCGCGAGATC	BLA
OXA-46__AJ969237__beta_lactamase__40	CACGAATGAGGTAAGAAAGA	BLA
OXA-46__AJ969237__beta_lactamase__773	GCAATGCGTCAATAGAACGA	BLA
OXA-47__AY237830__ARO_3001781__110	GTTGCATCTCAATTATTTGA	BLA
OXA-5__X58272__ARO_3001400__557	TTGCCTCTTTTACTATTAGT	BLA
OXA-50__AY306130__ARO_3001796__259	GCCATAGGGAAGAACCTCGT	BLA
OXA-50__AY306130__ARO_3001796__52	GTCGTTCCATTCGCTGGCCT	BLA
OXA-50__AY306130__ARO_3001796__571	GCCGCTTTCCAGCAGGGTCA	BLA
OXA-50__AY306130__ARO_3001796__771	AGGCCAGTCTCAAGGCTCTC	BLA
OXA-53__AY289608__ARO_3001810__571	TAGGGTGGAACATCAGCGCT	BLA
OXA-53__AY289608__ARO_3001810__73	ACATGCGCAAGATGGCACGC	BLA
OXA-54__AY500137__ARO_3001812__19	CACCACTAATACAGCCGATA	BLA
OXA-54__AY500137__ARO_3001812__496	CGGCATTCGGATTTCGGCAA	BLA
OXA-54__AY500137__ARO_3001812__775	CACTAAAGAAGTGCTTAAAC	BLA
OXA-55__AY343493__ARO_3001813__244	GGCGGCGCGACTTAGATTGT	BLA
OXA-55__AY343493__ARO_3001813__32	GCAGCAGCAAACGCTTACTC	BLA
OXA-55__AY343493__ARO_3001813__486	AAGTGATGGCAGCTATGGTG	BLA
OXA-55__AY343493__ARO_3001813__847	GGTGAAACAGGTGCTCAAGC	BLA
OXA-60__AF525303__ARO_3001808__258	GCCTGATCGCCTTCGACACC	BLA
OXA-60__AF525303__ARO_3001808__49	GGTGCTTATTGCGAGCGTGC	BLA
OXA-60__AF525303__ARO_3001808__535	CTGCTTGAGCGCCATGCGGC	BLA
OXA-60__AF525303__ARO_3001808__740	AACATCGACATGCCGCGCGA	BLA
OXA-61__AY587956__ARO_3001773__142	GGCGAGTAACGACTTTTCAA	BLA
OXA-61__AY587956__ARO_3001773__421	AAGCCAAAAAGTATCGATCT	BLA
OXA-62__AY423074__ARO_3001792__21	ATACGATAATCTCTCGCCGG	BLA
OXA-62__AY423074__ARO_3001792__223	CGCACGCACGCAAACCTATC	BLA
OXA-62__AY423074__ARO_3001792__622	GCCGTTCTCTGCGCGCTCGC	BLA
OXA-62__AY423074__ARO_3001792__826	ACGGGCACGCATCGTGAAGG	BLA
OXA-85__AY227054__ARO_3001780__273	CTAAAGTTTTTCTTGATTCA	BLA
OXA-85__AY227054__ARO_3001780__29	ATGTTCTCGATTATTTCTTT	BLA
OXA-85__AY227054__ARO_3001780__714	CTTACAATTTCTTCACGTTT	BLA
OXA-89__DQ445683__ARO_3001625__55	AGACACTATATAATGTGAGC	BLA
OXA-9__JF703130__beta_lactamase__255	AGTCGCCAAAATCACCTACG	BLA
OXA-9__JF703130__beta_lactamase__40	AATTTTGCTGCTGCATATGT	BLA
OXA-9__JF703130__beta_lactamase__598	TGCCACAATCCCGCAGTACC	BLA
OXA-9__JF703130__beta_lactamase__823	CGTGGAATTACCCGTGTTGA	BLA
OXY-1-1__Z30177__ARO_3002389__247	TTCGCTCTGTTTTAACACCG	BLA
OXY-1-1__Z30177__ARO_3002389__34	AACGGCGGCGGCGGCCATCA	BLA
OXY-1-1__Z30177__ARO_3002389__447	GCGAATGCGGTCACCTTTTC	BLA
OXY-1-1__Z30177__ARO_3002389__661	TGCGCGAATGCTTTGCCCGC	BLA
OXY-1-1__Z30177__ARO_3002389__863	GCGGCAAAAATCGTCACCGA	BLA
OXY-1-4__AY077483__ARO_3002392__34	CGGAACGGCGGCGGCCATCA	BLA
OXY-2-1__AJ871866__ARO_3002396__860	GCGGCAAAAATCGTGACCGA	BLA
OXY-2-10__FJ785626__ARO_3002405__444	GCGAAGGCGGTGACTTTTTC	BLA
OXY-2-10__FJ785626__ARO_3002405__860	GCGACAAAAATCGTGACCGA	BLA
OXY-3-1__AF491278__ARO_3002409__34	AGGCAGGGCGGCGGCAATCA	BLA
OXY-3-1__AF491278__ARO_3002409__438	GCGAAGGCGGTCACTTTTTC	BLA
OXY-3-1__AF491278__ARO_3002409__652	CGCACGAATACTCTGCCCGC	BLA
OXY-4-1__AY077481__ARO_3002410__444	GCGAATGCGGTGACTTTTTC	BLA
OXY-4-1__AY077481__ARO_3002410__860	GCGGCGAAAATCGTGACCGA	BLA
OXY-6-1__AJ871874__ARO_3002413__244	GCTCTGCTTTAACACCGCGG	BLA
PAO__AY083592__beta_lactamase__1156	CTACGCCATCCTCAGCGGCC	BLA
PAO__AY083592__beta_lactamase__16	GCCGCACAGGCAGGGGAATC	BLA
PAO__AY083592__beta_lactamase__265	GACCCTGTTCGAGATCGGCT	BLA
PAO__AY083592__beta_lactamase__745	GCTGGATGCCGAAGGCTACG	BLA
PAO__AY083592__beta_lactamase__949	GGCCGGCAACTCGACGCCGA	BLA
PBP1a__JN645776__ARO_3003041__1099	AGTAGAAACAAACCGCGACT	BLA
PBP1a__JN645776__ARO_3003041__1349	AGTCGATTCCGAGACCATTT	BLA
PBP1a__JN645776__ARO_3003041__15	TTGATTAGGTGCAGAATCGT	BLA
PBP1a__JN645776__ARO_3003041__1600	CAAGACTGTTTTCATCATGT	BLA
PBP1a__JN645776__ARO_3003041__1817	AACCGTCTGACACCACTTGT	BLA
PBP1a__JN645776__ARO_3003041__2091	GATTGTTGCGTATTATTGTT	BLA
PBP1a__JN645776__ARO_3003041__215	CATTAGCTTGGGCATTGACG	BLA
PBP1a__JN645776__ARO_3003041__450	CTCGTAAGACTCAGGAAGCT	BLA
PBP1a__JN645776__ARO_3003041__656	CTGCTTCTGGATGTGAATAG	BLA
PBP1a__JN645776__ARO_3003041__857	AATCAAGTTGAAAAAGAAAC	BLA
PBP2__NC_003112.2__ARO_3003937__1064	TACCCCTCTTTGGATGTGCG	BLA
PBP2__NC_003112.2__ARO_3003937__1274	ATTGCAGCAGGCTCAATTGC	BLA
PBP2__NC_003112.2__ARO_3003937__1478	GCGGTGGACGGTTTCGATGT	BLA
PBP2__NC_003112.2__ARO_3003937__1726	AGACGGTGTTTTGACGGCTG	BLA
PBP2__NC_003112.2__ARO_3003937__232	GGCTACACGCGGTACGGTTT	BLA
PBP2__NC_003112.2__ARO_3003937__30	TCTTCTTTGGGCAGCATCCG	BLA
PBP2__NC_003112.2__ARO_3003937__445	CGATCCCAAGGTTGCCGAAG	BLA
PBP2__NC_003112.2__ARO_3003937__793	GGCAAAAGCCGGAACGGTGG	BLA
PBP2b__NC_003098.1__ARO_3003042__1106	ATCTTGGAAAGCCAAATCAA	BLA
PBP2b__NC_003098.1__ARO_3003042__1325	TGGGAGACCAGCTTTTTCAC	BLA
PBP2b__NC_003098.1__ARO_3003042__1541	GAGTCAACTAAACTATACAG	BLA
PBP2b__NC_003098.1__ARO_3003042__1796	CATTTTATTGCTACGCGTAA	BLA
PBP2b__NC_003098.1__ARO_3003042__2020	TAAGCCGAATCGGAATCGAA	BLA
PBP2b__NC_003098.1__ARO_3003042__259	CAGGTTGCCCATGGTACTAG	BLA
PBP2b__NC_003098.1__ARO_3003042__464	TAACTATACGCCGATGCAGT	BLA
PBP2b__NC_003098.1__ARO_3003042__47	ATTGATAATGTCACGCGCAA	BLA
PBP2b__NC_003098.1__ARO_3003042__679	CAAACAGCCTTAGGTCTTAT	BLA
PBP2b__NC_003098.1__ARO_3003042__890	CAATGTCTTTGTTCCAGGTT	BLA
PBP2x__JN645706__ARO_3003043__1145	AATGAAAGTTTGACCGGTGG	BLA
PBP2x__JN645706__ARO_3003043__1347	ACATTGCGCAAAGCTCATTT	BLA
PBP2x__JN645706__ARO_3003043__1568	GTAGGGACGGATCCGGTTTA	BLA
PBP2x__JN645706__ARO_3003043__1784	CAACAACCTGAACATTATTC	BLA
PBP2x__JN645706__ARO_3003043__1984	TCTTGTACAACCCATCGTTG	BLA
PBP2x__JN645706__ARO_3003043__2185	AGGTTCCGTCGTTCAGAAGC	BLA
PBP2x__JN645706__ARO_3003043__248	CAGCAATCGGGACTCCATTT	BLA
PBP2x__JN645706__ARO_3003043__39	TCCGTTATGCGACCAAAAAT	BLA
PBP2x__JN645706__ARO_3003043__481	GATAGACATCATATTGGCAT	BLA
PBP2x__JN645706__ARO_3003043__719	ACTTATGAAAAGGATCGTCT	BLA
PBP2x__JN645706__ARO_3003043__940	GGTAAGTCCTTCCTTAGTAT	BLA
PC1__NC_010066__ARO_3000621__20	AAATTCCTTCATTACACTCT	BLA
PC1__NC_010066__ARO_3000621__448	AAAATTATAAACGAAATCGG	BLA
PC1__NC_010066__ARO_3000621__662	CGCTTTTGAAGTCGAAGCAT	BLA
PEDO-1__KP109677__ARO_3003670__292	ATGGTCGTAATGTGCCTGTG	BLA
PEDO-1__KP109677__ARO_3003670__642	TTTTCAATTTGCGGATAAGC	BLA
PEDO-1__KP109677__ARO_3003670__75	CACTCTTTTGGCGTATCGGT	BLA
PEDO-1__KP109677__ARO_3003670__845	CTCGAATTTGATAAAAAGAT	BLA
PEDO-2__KP109678__ARO_3003714__307	CCAAGCTCATTTTGATCATT	BLA
PEDO-2__KP109678__ARO_3003714__516	TAACAATGCTTCATCATCCT	BLA
PEDO-2__KP109678__ARO_3003714__755	CTCCATGATAAACGTAAATC	BLA
PEDO-2__KP109678__ARO_3003714__87	GTAGCTTGAGACCATTCTTT	BLA
PEDO-3__KP109679__ARO_3003715__18	ACCATACCCTAAAGCTATTG	BLA
PEDO-3__KP109679__ARO_3003715__255	ACACCTACTATGCCGGCAAG	BLA
PEDO-3__KP109679__ARO_3003715__460	CAATGGCCAGCACTACTTTT	BLA
PEDO-3__KP109679__ARO_3003715__671	ATTTTGCGCGAAAGAGGCAA	BLA
PER-1__GU944725__beta_lactamase__247	AGCTATGTTGGTACTGCATC	BLA
PER-1__GU944725__beta_lactamase__43	TACTGCCTCGACGCTACTGA	BLA
PER-1__GU944725__beta_lactamase__453	ATATAGTCATGCAAAGCAGC	BLA
PER-1__GU944725__beta_lactamase__661	TAACCGCTCTGGTCCTGTGG	BLA
PER-2__X93314__ARO_3002364__421	CAGTTCAAATAACAAATCGC	BLA
PER-2__X93314__ARO_3002364__47	GCTTCTGCTCTGCTGATGCT	BLA
PER-2__X93314__ARO_3002364__622	GCAGTTGTCTGAAACCTCTC	BLA
PER-2__X93314__ARO_3002364__850	CTGCGCAATAATAGCTTCAT	BLA
PER-6__GQ396303__ARO_3002368__325	ATCTTTCATCATAGGCGACC	BLA
PER-6__GQ396303__ARO_3002368__60	TGATGTTGAGTTTAAGTTCA	BLA
PER-6__GQ396303__ARO_3002368__916	AAAACTCTCCGCAGTAAGTC	BLA
PER-7__HQ713678__ARO_3002369__871	TATCATTGCGCAGGTTGCTC	BLA
PIB__U75641__ARO_3000464__1027	GAATTTGTGGCGCAGAACGA	BLA
PIB__U75641__ARO_3000464__17	CTGCCAAAGTCAGGGCAATC	BLA
PIB__U75641__ARO_3000464__392	TGGGAATCCGGCAAATTTAC	BLA
PIB__U75641__ARO_3000464__592	GCCGTATCTTTGGAACAAGC	BLA
PIB__U75641__ARO_3000464__811	GAAACGGTATGCCGCGGTAG	BLA
r39__X53650__ARO_3003565__18	TGTTGTTCCCCACGGCCCGC	BLA
r39__X53650__ARO_3003565__238	GGCGTAGCCGAACCGCTCGT	BLA
r39__X53650__ARO_3003565__467	CTGCTGTTCGAGGAGCTGGG	BLA
r39__X53650__ARO_3003565__686	ATGCTCCTCAACAACACGAC	BLA
r39__X53650__ARO_3003565__901	CGAGGTCGTCGTGGAGGCAC	BLA
ramA__JQ727668__ARO_3000823__339	TTCTCTTTACGATACGCCCC	BLA
ramA__JQ727668__ARO_3000823__43	GTCGATGATTTGAGCGGAAA	BLA
ramR__CP000647__ARO_3003380__1006	TGCTTTTTATCTTCACTCTT	BLA
ramR__CP000647__ARO_3003380__124	TGACGATTCGTGGCATCAGG	BLA
ramR__CP000647__ARO_3003380__324	TCATGGTGATCATAAAGATG	BLA
ramR__CP000647__ARO_3003380__591	GAAAGAGATATTCCTCAGCG	BLA
ramR__CP000647__ARO_3003380__801	CTTCTCGTCCGGATCCAGCC	BLA
ramR__CP001138__ARO_3003379__275	GAACCATCCCGCGCGCCATC	BLA
ramR__CP001138__ARO_3003379__33	CGCTGGGATTCGAAGCCATG	BLA
ramR__CP001138__ARO_3003379__530	ATTACTGGAAGCGGCAACCC	BLA
Rm3__KF485393.2__ARO_3003894__11	CCAGCGCGCGTGGTGGTGTG	BLA
Rm3__KF485393.2__ARO_3003894__213	TCGATCAGCACATGGCCCTG	BLA
Rm3__KF485393.2__ARO_3003894__447	TTGGGCAGCGCATGGTATTG	BLA
Rm3__KF485393.2__ARO_3003894__676	GGCGTTCGGATACTCACTGC	BLA
Rm3__KF485393.2__ARO_3003894__889	GCTCGACTCTCGTCTGGACC	BLA
rob__JQ727667__ARO_3004108__236	GCGAATCGAAACGATATTGC	BLA
rob__JQ727667__ARO_3004108__32	GACCTTCCAGCCAGGTGAGC	BLA
rob__JQ727667__ARO_3004108__449	GGAACTCGGAGATCTGCTCC	BLA
rob__JQ727667__ARO_3004108__651	TCGCCGCCTTCCAGCACGAC	BLA
rob__JQ727667__ARO_3004108__853	GCGTATGGAATTCCTGATTC	BLA
rob__NC_000913.3__ARO_3004109__290	GGATAAAGACGACGAGCAAG	BLA
rob__NC_000913.3__ARO_3004109__515	TATTCGCCCGCCGCTACGCC	BLA
ROB-1__AF022114__beta_lactamase__383	ACCCAAAAATACGTTGGCAA	BLA
ROB-1__AF022114__beta_lactamase__594	AAATTCATCGCCATTTGTTT	BLA
ROB-1__AF022114__beta_lactamase__64	CGTTACCGAATGAACAGAAT	BLA
ROB-1__AF022114__beta_lactamase__813	CTCATGATTGCCATCACAAT	BLA
sdiA__NC_003197__ARO_3000826__239	GCTGGCGCGGGAGAGTCTTT	BLA
sdiA__NC_003197__ARO_3000826__26	ACCTGTCGCCGCAGCGTAGC	BLA
sdiA__NC_003197__ARO_3000826__465	TGACCCTGCCTGAAATTTTC	BLA
sdiA__NC_003197__ARO_3000826__695	TAACAACATTGCGCGTCGCC	BLA
Sed1__AF321608__ARO_3003561__238	GGCGGCGGTCATGACCTTAC	BLA
Sed1__AF321608__ARO_3003561__26	CGGCAGCGATAAATACCGTC	BLA
Sed1__AF321608__ARO_3003561__460	TGCAAACGCCGTGACGTTGC	BLA
Sed1__AF321608__ARO_3003561__875	GCGGCGAAAATTGTGACGGA	BLA
SFB-1__AY590119__ARO_3003557__298	ATGTGAATGAGTCGATATAC	BLA
SFB-1__AY590119__ARO_3003557__508	CCACACGGTCGATAACCTGT	BLA
SFB-1__AY590119__ARO_3003557__94	AGGCGATAGGAAGAGTTCAG	BLA
SFH-1__AF197943__ARO_3000849__246	GAGCTGGTGGAAATGCTTAT	BLA
SFH-1__AF197943__ARO_3000849__35	TTAACGCTTACCCATTTCAA	BLA
SFH-1__AF197943__ARO_3000849__458	GGCGAAGCACATACTAAGGA	BLA
SFH-1__AF197943__ARO_3000849__688	CTACCTTACACTGCTTGAGA	BLA
SHV-100__AM941846__ARO_3001338__322	AAAGATCCACTATCGCCAGC	BLA
SHV-100__AM941846__ARO_3001338__67	TTGCTCAAGCGGCTGCGGGC	BLA
SHV-100__AM941846__ARO_3001338__799	TAACAAAGCAGAGCGCATCG	BLA
SHV-101__EU155018__ARO_3001150__784	GATATATCTGCGGGATACGC	BLA
SHV-102__EU024485__ARO_3001151__774	GCATTGTGGTGATTTATCTG	BLA
SHV-105__FJ194944__ARO_3001154__753	GCCCGAATAACAAAGCAGAG	BLA
SHV-108__HM751100__ARO_3001157__774	GCATTGTAGTGATTTATCTG	BLA
SHV-124__GQ390806__ARO_3001171__71	TAATTTGATCAAGCGGCTGC	BLA
SHV-126__GQ390808__ARO_3001173__766	ATCCCGCAGATAAATCACCA	BLA
SHV-127__GQ390809__ARO_3001174__775	CATGGTGGTGATTTATCTGC	BLA
SHV-135__HQ637576__ARO_3001179__539	GGGTCGCGGTCATGCTGGCC	BLA
SHV-135__HQ637576__ARO_3001179__72	TTAATTTGCTTAAGCGGCTG	BLA
SHV-140__JN051143__ARO_3001182__283	AAAGATCCACTATAGCCAGC	BLA
SHV-157__JX121124__ARO_3001196__539	GGGTCGCGGCCATGCTGGCT	BLA
SHV-16__AF072684__ARO_3001075__289	CACTCATCGCCAGCAGGATC	BLA
SHV-185__KM233164__ARO_3003152__774	GCATTGTGATGATTTATCTG	BLA
SHV-43__AY065991__ARO_3001101__524	TGGCCGGTGTAGTGGTGTCG	BLA
SHV-94__EF373970__ARO_3001146__278	CCAGATGCTGCTGGCGATAG	BLA
SIM-1__GQ288397__ARO_3000846__263	AAAAATGATTTCACTGTCAA	BLA
SIM-1__GQ288397__ARO_3000846__468	TCGTTATCTTGAGTGTGTCC	BLA
SIM-1__GQ288397__ARO_3000846__49	CTGGGCTTCTTCCGCAAACG	BLA
SIM-1__GQ288397__ARO_3000846__685	ATTGAAACTCACATGGGAAC	BLA
SLB-1__AY590118__ARO_3003556__18	TCTACTTCATGACTATAGCT	BLA
SLB-1__AY590118__ARO_3003556__218	GGGTATCGTTGTCGGTCCAC	BLA
SLB-1__AY590118__ARO_3003556__467	TTAGTCGAAGTGTATGACTT	BLA
SLB-1__AY590118__ARO_3003556__667	AGTCGTACCCGGTCATGGAC	BLA
SMB-1__AB636283__ARO_3000854__22	CGCAAACGCCGCCAGGATCA	BLA
SMB-1__AB636283__ARO_3000854__229	GTCCGACAGCTTGAAGCCCA	BLA
SMB-1__AB636283__ARO_3000854__619	CGCCACCACTTCCGGATGAT	BLA
SMB-1__AB636283__ARO_3000854__820	CAAACGGCTTGAAACCCGCC	BLA
SME-1__Z28968__ARO_3002379__290	TACTCTCATATTTAACCTTT	BLA
SME-1__Z28968__ARO_3002379__58	TAGTGTTTGTTTAGCTTTGT	BLA
SME-1__Z28968__ARO_3002379__868	AGCATCACGTATTGCAATTC	BLA
smeA__AF173226__ARO_3003051__1170	TTTTCGTCGGTGTTGCCGTT	BLA
smeA__AF173226__ARO_3003051__20	GACGCGGGGAACGGGACAGC	BLA
smeA__AF173226__ARO_3003051__227	CTTCGGTGAACAACCGCTGG	BLA
smeA__AF173226__ARO_3003051__427	CAACGCCGAGGTGGCATCGT	BLA
smeA__AF173226__ARO_3003051__724	CGATGGCAAGGCACAGGTTA	BLA
smeA__AF173226__ARO_3003051__944	GCAGTGGTGCGCAACGAACG	BLA
smeB__AF173226__ARO_3003052__1054	AGCGATCATCCTGGTGGTGC	BLA
smeB__AF173226__ARO_3003052__1265	GAGCGGGTGATGACCTTCGA	BLA
smeB__AF173226__ARO_3003052__1499	GATGGCCGCCCTTGGGAATC	BLA
smeB__AF173226__ARO_3003052__1700	CTGTTGCTGTGGCACCTGCC	BLA
smeB__AF173226__ARO_3003052__18	TGGTTCGTTTCTTCATCGAC	BLA
smeB__AF173226__ARO_3003052__1903	CCAGTCCTTCAGCCGGATGA	BLA
smeB__AF173226__ARO_3003052__218	TCATGTACATCAGGTGATCG	BLA
smeB__AF173226__ARO_3003052__434	CTGTCGTTCACCAGCGAAGA	BLA
smeB__AF173226__ARO_3003052__644	CAGAACACCGATGTCTCCGC	BLA
smeB__AF173226__ARO_3003052__853	CACCTTCAATGGCAAGCCGT	BLA
smeC__AF173226__ARO_3003053__1153	CGCATCGGCCACCTCACTGA	BLA
smeC__AF173226__ARO_3003053__1394	TTGTTCAAGGTGCTGGGTGG	BLA
smeC__AF173226__ARO_3003053__233	GCACCGCCACGCGCAGATCG	BLA
smeC__AF173226__ARO_3003053__28	GGTCATCGTTGCGGCCGCCA	BLA
smeC__AF173226__ARO_3003053__434	AGCTGCGGATACGCCCGAAC	BLA
smeC__AF173226__ARO_3003053__639	CCGAGGCCCGCCATGCACAG	BLA
smeC__AF173226__ARO_3003053__931	CGGAAAGAATGCGGCGCGCG	BLA
smeR__AF173226__ARO_3003066__258	TTCCAGGTGGCGCGTGCGGC	BLA
smeR__AF173226__ARO_3003066__31	GAGCCGATCCGTTCGGTGTA	BLA
smeR__AF173226__ARO_3003066__472	CGCTGCTGGCACGCAGTTCG	BLA
smeR__AF173226__ARO_3003066__672	AGGATCTTCGTGGACGTGGC	BLA
smeS__AF173226__ARO_3003067__1192	CGCGAGTACCGCGAGCACGG	BLA
smeS__AF173226__ARO_3003067__1394	TTGGAACTTCGCCATCGCGA	BLA
smeS__AF173226__ARO_3003067__17	GCGCGTGGTCATCACCCTGC	BLA
smeS__AF173226__ARO_3003067__221	TGCCGGCGTGCAGCTGGTCG	BLA
smeS__AF173226__ARO_3003067__455	GGCGTACCGCTTCGCGCCAC	BLA
smeS__AF173226__ARO_3003067__656	ATGCGAGATGTCGGCAATGA	BLA
smeS__AF173226__ARO_3003067__984	CGCATGCGGTGCAGGTGGAC	BLA
soxR__NC_002516.2__ARO_3004107__431	TGAACTGAGCGTCGGCGAAC	BLA
soxR__NC_002516.2__ARO_3004107__50	CCAGCTTTCCGCCGAGGGGC	BLA
soxR__NC_003198.1__ARO_3003382__22	CGTCAGTAAGGCTTTTAAAC	BLA
soxR__NC_003198.1__ARO_3003382__242	GCGTTTGGTATCTTGCCGGA	BLA
soxR__NC_003198.1__ARO_3003382__443	GTTAATCATCTTCAAGCAGC	BLA
soxS__NC_003197__ARO_3003383__292	GTTCATCAATCCATTCGATA	BLA
soxS__NC_003197__ARO_3003383__59	GCGGCGGAATACACGCGAGA	BLA
SPG-1__KP109680__ARO_3003720__12	AGCAAGCGGCGAATGCGGAT	BLA
SPG-1__KP109680__ARO_3003720__227	GCTGGCACGGAAATCGGCGG	BLA
SPG-1__KP109680__ARO_3003720__437	CACCGATATCGCGGACTTTC	BLA
SPG-1__KP109680__ARO_3003720__645	GCGATCAGCGGCGCGCTTTC	BLA
SPG-1__KP109680__ARO_3003720__847	CGGATGCGAGCAGTATCAGG	BLA
SPM-1__AJ492820.1__ARO_3003793__15	CCAAGCAGGGCTCTCGATTT	BLA
SPM-1__AJ492820.1__ARO_3003793__241	CTCTTCGCCGTTTGAAAATC	BLA
SPM-1__AJ492820.1__ARO_3003793__595	AAAATATACGACGACATTAT	BLA
SRT-1__AB008454__ARO_3002493__1120	TTACCACATCGTCCAGGCGC	BLA
SRT-1__AB008454__ARO_3002493__19	GACGAAAATGAACCGCCTGG	BLA
SRT-1__AB008454__ARO_3002493__262	CAAAACCTTTACCGCGACGC	BLA
SRT-1__AB008454__ARO_3002493__469	GGCCTGGCAGCCGAAACACC	BLA
SRT-1__AB008454__ARO_3002493__672	GCAAGGACGATAAGCCGGTG	BLA
SRT-1__AB008454__ARO_3002493__909	TGATTGAAGGCAACAACGCC	BLA
TEM-101__AF495873__ARO_3000964__226	TAAAGTTCTGCTATGTGGTG	BLA
TEM-101__AF495873__ARO_3000964__23	AAAAGGGAATAAGGGCGACA	BLA
TEM-101__AF495873__ARO_3000964__427	GACAACGATCGGAGGACCGA	BLA
TEM-101__AF495873__ARO_3000964__641	ATGGAGGCGGATAAAGTTGC	BLA
TEM-101__AF495873__ARO_3000964__852	GTGCCTCACTGATTAAGCAT	BLA
TEM-112__AY589493__ARO_3000975__226	TAAAGTTCTGCTATGTGGCG	BLA
TEM-125__AY628176__ARO_3000987__23	GAAAGGGAATAAGGGCGACA	BLA
TEM-151__DQ834729__ARO_3001018__852	GTGGCTCACTGATTAAGCAT	BLA
TEM-178__X97254__ARO_3001043__519	GTGGTGTCAGCCTCGTCGTT	BLA
TEM-178__X97254__ARO_3001043__849	GTGCTTCCCTTATCAAACAT	BLA
TEM-194__JN935136__ARO_3001054__641	ATGGAGGCGGATAAAGTGGC	BLA
TEM-95__AJ308558__ARO_3000962__427	GACAACGATCGGAGGAGCGA	BLA
TEM-96__AY092401__ARO_3000963__852	GGGCCTCACTGATTAAGCAT	BLA
THIN-B__AJ250876__ARO_3000851__246	ATGATCAGTGGCGCCGATTG	BLA
THIN-B__AJ250876__ARO_3000851__43	GGCGACGGTTGCGACCATGT	BLA
THIN-B__AJ250876__ARO_3000851__448	CAAGGATGATCCGCAATTCC	BLA
THIN-B__AJ250876__ARO_3000851__742	AAGAATGATGTCGCACGGCA	BLA
TLA-1__AF148067__ARO_3003202__104	GCTTCTGCTTTTGCGGCTAA	BLA
TLA-1__AF148067__ARO_3003202__494	CAAGCTTGCTAATAAAATTG	BLA
TLA-1__AF148067__ARO_3003202__702	AAAAGTCCTTTGAGTCGTTT	BLA
TLA-1__AF148067__ARO_3003202__933	GGGATTATCTAGTTAAGGAT	BLA
TLA-2__AJ698325__ARO_3003203__242	ACCCTTTATTCTTTTATTGC	BLA
TLA-2__AJ698325__ARO_3003203__30	CTGAAATATCAAAGGCTGCT	BLA
TLA-2__AJ698325__ARO_3003203__591	CGCAGAGGACTCCAAGTTCC	BLA
TLA-2__AJ698325__ARO_3003203__793	CGCATCAATTCAATCATATC	BLA
TLA-3__NG_050312__ARO_3003204__55	ATCCGTACCTTTAGCCGCAA	BLA
TLE__L25634__ARO_3003562__10	AACGTTGCGTCGCGATAGTC	BLA
TLE__L25634__ARO_3003562__229	CGCGATGTGCTCGACGTTCA	BLA
TLE__L25634__ARO_3003562__509	AGTTCAGCTCTACCTCCCAG	BLA
TLE__L25634__ARO_3003562__843	GCCGTCAGCTCACCGATGAG	BLA
TMB-1__NG_050313__ARO_3004105__299	TCACACGAAGACAAGACTGC	BLA
TMB-1__NG_050313__ARO_3004105__512	CCTAGTTCAAAAATATTGTA	BLA
TMB-1__NG_050313__ARO_3004105__69	ATTTCCTCAACTTCCAATCC	BLA
TMB-1__NG_050313__ARO_3004105__712	TGCAGAAAAGGCCTCTAACA	BLA
TUS-1__AF441287__ARO_3000844__11	CAAATAAACTGCTAAAGTAG	BLA
TUS-1__AF441287__ARO_3000844__224	GTCTGATGTGTTCTACTAAA	BLA
TUS-1__AF441287__ARO_3000844__504	CCGTATAAAATCGCTTCTTC	BLA
TUS-1__AF441287__ARO_3000844__709	CCGTATCTTATCGGCTTATC	BLA
VCC-1__KT818596__ARO_3003713__300	GACTGAAATTTCTCTGTTAT	BLA
VCC-1__KT818596__ARO_3003713__623	TGGATGATCGGTAATACTAC	BLA
VCC-1__KT818596__ARO_3003713__73	TGATGAGCACAACAAAAATA	BLA
VCC-1__KT818596__ARO_3003713__825	AGGTGATTGCTAAAGCAGCT	BLA
VEB-1__DQ393569__beta_lactamase__191	TAACGCTTTGCATCGGGAAA	BLA
VEB-1__DQ393569__beta_lactamase__398	GTATCAGAGAGCGACAATAT	BLA
VEB-1__DQ393569__beta_lactamase__671	TTGGTAATTGTCCTTTTAAT	BLA
VEB-1__DQ393569__beta_lactamase__873	CAGACATTGCAAAAATAACG	BLA
VIM-10__AY524989__ARO_3002280__286	AAACACAGCGGCACTTCTCG	BLA
VIM-10__AY524989__ARO_3002280__528	TCGGTCGAATGCGCAGCACC	BLA
VIM-10__AY524989__ARO_3002280__69	GAATCTACGGAAAAAGCGAG	BLA
VIM-10__AY524989__ARO_3002280__732	TTGAGCAAGTCTAGACCGCC	BLA
VIM-12__DQ143913__ARO_3002282__43	TGCGACAGCCATGACAGACG	BLA
VIM-13__DQ365886__ARO_3002283__287	GCTTCTCAATCTCCGCGAGA	BLA
VIM-13__DQ365886__ARO_3002283__74	GCTAGTCCGTTAGCCCATTC	BLA
VIM-13__DQ365886__ARO_3002283__752	TGACAACGTTCGCTGTGTGC	BLA
VIM-7__AJ536835__ARO_3002277__19	GTTTCAAATTCGCAGCTTTC	BLA
VIM-7__AJ536835__ARO_3002277__224	GAAGCAACTCATCAGCATCG	BLA
VIM-7__AJ536835__ARO_3002277__581	GCCGTGCGCGTACTGTTTGG	BLA
VIM-7__AJ536835__ARO_3002277__781	CAAAACGCACAAAGTACGCC	BLA
Allele	guide target
carA__M80346__ARO_3002817__1204	GCTGCTGCGGGTGCTCTCCG	MLS
carA__M80346__ARO_3002817__1416	GTGTGCAGGACCTGTCGTAC	MLS
carA__M80346__ARO_3002817__1623	CCCATCTGACGCTGCAGGAC	MLS
carA__M80346__ARO_3002817__458	CGCGTGGAGATCGCGCTGCA	MLS
carA__M80346__ARO_3002817__695	CCAGGATCGTGGTGGTGAGC	MLS
carA__M80346__ARO_3002817__98	ATCAAGCCGGGCGAGAAGGT	MLS
carA__M80346__ARO_3002817__997	CGCGCGGCTGACCGAAAACC	MLS
cfrC__NC_009495.1__ARO_3004146__162	GTTTTGTCCGTAGAATTATA	MLS
cfrC__NC_009495.1__ARO_3004146__450	TTAGTCAGTCTTTGAATTCC	MLS
cfrC__NC_009495.1__ARO_3004146__763	GGAGAAAGAATAGAAGCCGT	MLS
cfrC__NC_009495.1__ARO_3004146__969	AGCTGTTCGTATCTATAATC	MLS
chrB__AY509120__ARO_3001302__18	CCGTGCGGCTCTCCGCCTAC	MLS
chrB__AY509120__ARO_3001302__233	GCTGCAGGTGGACGAAGGCA	MLS
chrB__AY509120__ARO_3001302__603	ATGCGCTGGTCGATCTGGCG	MLS
chrB__AY509120__ARO_3001302__805	TACCTCGCCTGCCCGCACTG	MLS
efmA__AB467372.1__ARO_3003954__1174	GCATAATAAAATCCCGATTC	MLS
efmA__AB467372.1__ARO_3003954__250	AAAAGCTCTTTTGATTGTCA	MLS
efmA__AB467372.1__ARO_3003954__30	AGTCGGTCGTTTTAACGAAT	MLS
efmA__AB467372.1__ARO_3003954__461	CAATGATGAAATTCGCTGAT	MLS
efmA__AB467372.1__ARO_3003954__767	ATGACGCTAGATTACTTTGG	MLS
efmA__AB467372.1__ARO_3003954__974	TACTTTCTTATCTTGAATGC	MLS
efrA__HG970100.1__ARO_3003948__1016	AGTGCATTACGCAATAAGAT	MLS
efrA__HG970100.1__ARO_3003948__1234	ACAACGTTTAGCTATCGCAC	MLS
efrA__HG970100.1__ARO_3003948__1437	GGCGACGTGGTCGGAAATTT	MLS
efrA__HG970100.1__ARO_3003948__17	AATATTTTGCTAGGGTACTT	MLS
efrA__HG970100.1__ARO_3003948__229	GTTTATTGCCAGTCTTTACA	MLS
efrA__HG970100.1__ARO_3003948__496	AAAAAGTCTGTTTCGTTTAA	MLS
efrA__HG970100.1__ARO_3003948__702	GGGCTGCGGTTTCGGCTTCA	MLS
efrB__HG970103.1__ARO_3003949__1052	GCAATGGATCGTGTTATGGA	MLS
efrB__HG970103.1__ARO_3003949__18	TAGATACGTGTCGCATATTC	MLS
efrB__HG970103.1__ARO_3003949__250	CCCGATATAGGTCCCATAAG	MLS
efrB__HG970103.1__ARO_3003949__450	TGTTCGTTAAGTTCTTCTTC	MLS
efrB__HG970103.1__ARO_3003949__847	CCGAATGAAGTGATCCACAT	MLS
emrE__Z11877.1__ARO_3004039__380	CGCGATGAAACGGGTATTGA	MLS
emrE__Z11877.1__ARO_3004039__709	CTGATTAGCTTACTGTCATG	MLS
EreA2__AF099140__ARO_3002826__1197	AGGCTGTCCTTGCCGGCGCT	MLS
EreA2__AF099140__ARO_3002826__22	TTGAGGCTGTAAAAGTGTTC	MLS
EreA2__AF099140__ARO_3002826__222	GTGGGGCGATTCAGGCATCC	MLS
EreA2__AF099140__ARO_3002826__496	AACCGCCGACTGGCCATCAA	MLS
EreA2__AF099140__ARO_3002826__751	CGCCATATACGAGTCACGTA	MLS
EreA2__AF099140__ARO_3002826__992	CCATCGCCCGACAGTCCTCT	MLS
EreB__A15097__ARO_3000363__1016	CCGGAAGTTGATACAAAATA	MLS
EreB__A15097__ARO_3000363__1240	TGAAAAGTCATCTGTATCTG	MLS
EreB__A15097__ARO_3000363__321	AATGTGGTTTTGAGCTCTTC	MLS
EreB__A15097__ARO_3000363__535	TGATTACTTCTCCACATCAC	MLS
EreB__A15097__ARO_3000363__60	AAATCATCGTAATTATCATC	MLS
EreB__A15097__ARO_3000363__801	ACATGGCAGATTCTGTGCTG	MLS
Erm30__AF079138__ARO_3001265__227	CGGCGCGTAACTCGGCTGGG	MLS
Erm30__AF079138__ARO_3001265__25	GGCGCGCGAGGCTCGTCGTA	MLS
Erm30__AF079138__ARO_3001265__429	CTCGCGCTCTCGGGCAGCAG	MLS
Erm30__AF079138__ARO_3001265__789	CGCACATGCGCGGCCCAGTG	MLS
Erm30__AF079138__ARO_3001265__990	CAATGCGCGACTCCATACCG	MLS
erm32__AJ009971__macrolide__273	CCGATGTCCACGACGCAGTC	MLS
erm32__AJ009971__macrolide__618	TACGGGACCACAAGGAGGGC	MLS
erm32__AJ009971__macrolide__71	CGTTTTCGCAGCGGAGGGTG	MLS
erm32__AJ009971__macrolide__820	CAGAGGGCGGCAGACGGTGA	MLS
erm40__AY570506__macrolide__13	CTCATGCCGGCCTTGATTTT	MLS
erm40__AY570506__macrolide__226	GGCGGTGACGACATGCGCCG	MLS
erm40__AY570506__macrolide__744	AGGTGACGAGCGAGGCGAAG	MLS
erm42__AB601890__macrolide__137	GAGGATTTTGTTGTTGAGAT	MLS
erm42__AB601890__macrolide__537	ATAATGTTTGCGTTTGGAGC	MLS
erm42__AB601890__macrolide__805	TAATTCGAACATGGTAAGCA	MLS
Erm43__HE650138__ARO_3003205__22	TATAAAGTTCTGCGTATCTT	MLS
Erm43__HE650138__ARO_3003205__504	ATTAATGCCGATTCTACTTT	MLS
erm44__LN623525.1__ARO_3003971__188	AATATTGCTAGATTTGTAAC	MLS
erm44__LN623525.1__ARO_3003971__522	GCCGATTCTACTCTAGGTTT	MLS
Erm47__KU612222.1__ARO_3003908__119	TTTGAAATTGGTCCAGGTAA	MLS
Erm47__KU612222.1__ARO_3003908__422	GAAGACTTAAACCGTAAAAT	MLS
Erm47__KU612222.1__ARO_3003908__650	CTAAAACAAGCAATCAGATA	MLS
ermA__AF002716__macrolide__142	ACATTTTACCAAGGAACTTG	MLS
ermA__AF002716__macrolide__480	TTAGGGTGAAAATATGCTCG	MLS
ermA__EU348758__macrolide__67	TGTCAAAATGAGTCGGTGGG	MLS
ermB__AF109075__macrolide__658	GGTACTTAAATCGTTTACTT	MLS
ermC__Y09003__macrolide__421	ATTGAATACAAAGCGCTCAT	MLS
ermC__Y09003__macrolide__652	TAACAAATCCTTAAAACATG	MLS
ermD__M29832__macrolide__352	GATGGGGGTTGTGATGGCAT	MLS
ErmH__M16503__ARO_3002823__17	GTCTCCTAAGTATGCGCTTC	MLS
ErmH__M16503__ARO_3002823__218	CGTTTCGCCGATCCGGACCC	MLS
ErmH__M16503__ARO_3002823__437	GTGGTCGGCAACATCCCGTT	MLS
ErmH__M16503__ARO_3002823__687	ATCAGACCGGGTGGGATCAG	MLS
ErmH__M16503__ARO_3002823__888	CACTCTTCGAGGAACTCCAC	MLS
ErmO__AJ223970__ARO_3001303__300	ACGTTCCCGGCGACGGAGAA	MLS
ErmO__AJ223970__ARO_3001303__500	GTGGGACGCGTGAGCCGCTA	MLS
ErmO__AJ223970__ARO_3001303__70	GGTCAGCCGGGCGACGTGTG	MLS
ErmO__AJ223970__ARO_3001303__722	CTGGACCCCGGGGTGCTCGT	MLS
ermO__M74717__macrolide__265	CCGGGCGGTGAGGAAGTCAC	MLS
ermO__M74717__macrolide__29	GGAAGTTCTGCGAGAGCGTG	MLS
ermO__M74717__macrolide__572	CGCCCCACTGCGCTGCTCAC	MLS
ermO__M74717__macrolide__772	GCGGCTGCACGAGGAGTTGA	MLS
ErmS__M19269__ARO_3001304__10	GTGGGGCGATCGGGGTGCAC	MLS
ErmS__M19269__ARO_3001304__252	AGCAACAGACCGCCGGGGGC	MLS
ErmS__M19269__ARO_3001304__461	CGTGAGCCGTTCGCCCTCGC	MLS
ErmS__M19269__ARO_3001304__714	TCCGGATCGAGCGGCGCGAG	MLS
ErmS__M19269__ARO_3001304__924	TCACGGTCTTCCGCACGTTG	MLS
ErmU__X62867__ARO_3001305__229	GCGTGCCCCGGAAAACGTCA	MLS
ErmU__X62867__ARO_3001305__29	TACGGCAGCCGGCAGGACCT	MLS
ErmU__X62867__ARO_3001305__549	TCCCTGCGCTCCCGCACCAG	MLS
ErmU__X62867__ARO_3001305__752	CTCTGGGGCATGGCGCGTGG	MLS
ErmV__U59450__ARO_3002824__14	GCGCGCGGGATACGCGACTG	MLS
ErmV__U59450__ARO_3002824__548	GGGTGCGACGCCGCTCGATA	MLS
ErmV__U59450__ARO_3002824__767	CTGAGGCTGCACGAGGTGCT	MLS
ermV__U59450__macrolide__209	GCGATCACGAACTCCGGTCT	MLS
ermV__U59450__macrolide__7	GGCGACCTTGTCCTTGAACT	MLS
ErmW__D14532__ARO_3001306__234	CGCTGGAACTCGACCCCCGG	MLS
ErmW__D14532__ARO_3001306__31	AGGGGTGTCGAGCGAAGCGG	MLS
ErmW__D14532__ARO_3001306__486	TCACCGCAGCCAGTTGGCCG	MLS
ErmW__D14532__ARO_3001306__708	CCGGTCGTGAGGTGGACGCC	MLS
ErmW__D14532__ARO_3001306__909	CCACCACGTCGTCGAGCCCT	MLS
ErmY__AB014481__ARO_3002825__119	TTTGAAATTGGTTCAGGAAA	MLS
ErmY__AB014481__ARO_3002825__396	TTGAAGAAGGATTTGCTAAA	MLS
ErmY__AB014481__ARO_3002825__628	GGCTTTATTAAACTGATTTT	MLS
ermZ__AM709783__macrolide__231	TGATGGTCGCCCCGCACCGC	MLS
ermZ__AM709783__macrolide__24	CCGCACTCTTCCGCGCCTAC	MLS
ermZ__AM709783__macrolide__606	TCTATTTCCACCGCGAGTAA	MLS
ermZ__AM709783__macrolide__830	GACGGATTGCGGTGGCAGTG	MLS
gimA__AJ223970__ARO_3000463__1034	CCGCAGGCGGTGGACCAGTT	MLS
gimA__AJ223970__ARO_3000463__1234	CCTGATCGAGGCGGAGCTGG	MLS
gimA__AJ223970__ARO_3000463__360	ATGTCGTGCAGGACCAGGTC	MLS
gimA__AJ223970__ARO_3000463__627	GCGTGCGGCTGGAGCGCCTT	MLS
gimA__AJ223970__ARO_3000463__66	GAGAACATCGCGATATGAGC	MLS
gimA__AJ223970__ARO_3000463__828	TGGAGCACCACGTGCCAGCC	MLS
linG__DQ836009.1__ARO_3002879__280	ATTCCATTTCATGCGAAAAT	MLS
linG__DQ836009.1__ARO_3002879__508	GGGAGAGTACGCTCGCGCCT	MLS
linG__DQ836009.1__ARO_3002879__61	TGAGGATGCACGAATAATCG	MLS
linG__DQ836009.1__ARO_3002879__744	CTCGGAAGCTCGATATTCAG	MLS
lmrA__X59926__macrolide__1178	CGGCGTTCTGCAATGCGACC	MLS
lmrA__X59926__macrolide__1403	CGAGACGGCGGTCCGGAGAC	MLS
lmrA__X59926__macrolide__248	TGCGCCCGCCCACCATGAGC	MLS
lmrA__X59926__macrolide__28	CGCGGCACGGGAGAAGAGCG	MLS
lmrA__X59926__macrolide__448	GCCTTGGAACGGCGCGGTTC	MLS
lmrA__X59926__macrolide__660	GCCGTGAAGAGGAGCGCGCC	MLS
lmrA__X59926__macrolide__954	AAGGACAGTCCCGCCTCGAT	MLS
lmrP__CP000259.1__ARO_3003969__1185	TTCCTAAGCAGATTCAGCTG	MLS
lmrP__CP000259.1__ARO_3003969__284	AATAGCATAGAACTGCGTAA	MLS
lmrP__CP000259.1__ARO_3003969__49	TTTGTAGTCATTGCTTTGCT	MLS
lmrP__CP000259.1__ARO_3003969__495	AAATACAGTTTCAAATGGAC	MLS
lmrP__CP000259.1__ARO_3003969__753	TGTTTGGTGCAGGGCTATCT	MLS
lmrP__CP000259.1__ARO_3003969__970	GGGTCAGTAGGAACAACGCT	MLS
lnuA__AM399080__ARO_3002835__139	TTTCTGAAAACCAGTCATTT	MLS
lnuA__AM399080__ARO_3002835__395	TTGGTTAGATGGTGGCTGGG	MLS
lnuB__AJ238249__macrolide__310	ATAACCTGAATCTTTAAACG	MLS
lnuB__AJ238249__macrolide__667	GACCACTGCTCGATTAGATA	MLS
lnuB__AJ238249__macrolide__92	ATGTATGGATCGTTTACCAA	MLS
lnuC__AY928180__ARO_3002837__29	CTATTGCAAATTGGAAAATC	MLS
lnuC__AY928180__ARO_3002837__403	TAGTCAAGTAATGTTCCATC	MLS
lnuD__EF452177__ARO_3002838__249	TTTGGAAGGACGATAAAGAC	MLS
lnuD__EF452177__ARO_3002838__46	AATGTCAATCTCATTTTCTT	MLS
lnuD__EF452177__ARO_3002838__477	TACTTGTATTCACTAGGAAC	MLS
lnuF__AJ561197__ARO_3002839__508	GGGAGAGTATGCTCGCGCCT	MLS
LpeA__CR628336.1__ARO_3004099__1036	CGCTGGATGATAAATATCAA	MLS
LpeA__CR628336.1__ARO_3004099__282	TTTGTGACTTTTTGACCAGT	MLS
LpeA__CR628336.1__ARO_3004099__515	CGAAAGGAGCGTAAAAGCGG	MLS
LpeA__CR628336.1__ARO_3004099__63	ATAACAGCTATTATCAGCAC	MLS
LpeA__CR628336.1__ARO_3004099__746	CAACATCAGCAGGGCACATG	MLS
LpeB__CR628336.1__ARO_3004100__1077	GAAATTGGAATGGTAATTAG	MLS
LpeB__CR628336.1__ARO_3004100__1277	CTTAAAGGAGCACGTGAAAT	MLS
LpeB__CR628336.1__ARO_3004100__1488	TCAAGAGCATTATCGAATTG	MLS
LpeB__CR628336.1__ARO_3004100__16	AGGATGTTTGATGAAATAGC	MLS
LpeB__CR628336.1__ARO_3004100__1691	CCTGTAGCAGGAGAAGACAT	MLS
LpeB__CR628336.1__ARO_3004100__1899	GTATCCCAACTCCATACATG	MLS
LpeB__CR628336.1__ARO_3004100__221	GACCGTCTTGCAGGTATAGA	MLS
LpeB__CR628336.1__ARO_3004100__427	TCCTTTTATTGGGATTTCAT	MLS
LpeB__CR628336.1__ARO_3004100__648	TTATTTCTATAATTACCTGC	MLS
LpeB__CR628336.1__ARO_3004100__865	TTTAGAGACTTCAATAGGAT	MLS
lsaA__AY225127__macrolide__40	CAACGCTTCTTGATTATCAT	MLS
lsaB__AJ579365__macrolide__1204	GATTGATGAATCGTTGTTTA	MLS
lsaB__AJ579365__macrolide__122	TTTATTGGTCGAAATGGACG	MLS
lsaB__AJ579365__macrolide__1439	ATATTGTCTCTTGGAAGGTC	MLS
lsaB__AJ579365__macrolide__370	ATCAAACGGTGAACAAACAA	MLS
lsaB__AJ579365__macrolide__601	GTCAAAGTTCAACTTCCATG	MLS
lsaB__AJ579365__macrolide__957	ATGTGTCTGTCATATATGAT	MLS
lsaC__HM990671__ARO_3003112__1181	AACGAGTATATTCATAAGCA	MLS
lsaC__HM990671__ARO_3003112__1420	AAATCCTACACTCATATTTG	MLS
lsaC__HM990671__ARO_3003112__29	AGCCATAATATGAGAAAGTA	MLS
lsaC__HM990671__ARO_3003112__310	TAGAGAACTTCATTTGCTAA	MLS
lsaC__HM990671__ARO_3003112__581	AATTCTATTGATGTCCAATC	MLS
lsaC__HM990671__ARO_3003112__953	TGCGATTTATCATCATATTA	MLS
macA__AY768531__ARO_3000533__1157	AGCGGCGAACGCGCCCTAGG	MLS
macA__AY768531__ARO_3000533__232	TTATGTCAAACTCGGGCAAC	MLS
macA__AY768531__ARO_3000533__28	GATGAAATGGTCGGCTGTTG	MLS
macA__AY768531__ARO_3000533__436	AGAAGATTTGGAAAGCGCGC	MLS
macA__AY768531__ARO_3000533__637	TACGCCGACGATTGTCCAAT	MLS
macA__AY768531__ARO_3000533__898	ATTCTGCGTCGTCATCCCCG	MLS
macB__AY768532__ARO_3000535__1076	AAGCGGTCAGGTCGGTATTG	MLS
macB__AY768532__ARO_3000535__1280	TCACGCCGATGACGGTCAAG	MLS
macB__AY768532__ARO_3000535__1480	GCTCAAAGCACGGCACGGCA	MLS
macB__AY768532__ARO_3000535__1711	GCAGCAGTTTTTGATTGAGG	MLS
macB__AY768532__ARO_3000535__1914	TCCTGCGCCAATGCGTCTAT	MLS
macB__AY768532__ARO_3000535__257	GCATTGCGGCGCGAACGCTT	MLS
macB__AY768532__ARO_3000535__35	AAAAACATCAACCGCTATTT	MLS
macB__AY768532__ARO_3000535__463	GTTCATCAGGGCGCGGGCGA	MLS
macB__AY768532__ARO_3000535__670	TTCGGGATTTTTCGAGGTGT	MLS
macB__AY768532__ARO_3000535__870	CCGTCGTCGCGCTGGGCAAC	MLS
mefA__AF227521__macrolide__1142	AATCATTGGTTTTTACTATC	MLS
mefA__AF227521__macrolide__338	GTATTGTTTATCCGTAGCAT	MLS
mefA__AF227521__macrolide__45	AGTTTTATACAATATGGGCA	MLS
mefA__AF227521__macrolide__547	TGCTGTGATTGCATCTATTA	MLS
mefA__AF227521__macrolide__765	TCCGTAATAGAAATATGCAC	MLS
mefA__AF376746__macrolide__44	AAATTTTATGCAATATGGGC	MLS
mefB__FJ196385__ARO_3003107__11	AGTAACAATGAAACCGCAAG	MLS
mefB__FJ196385__ARO_3003107__1185	AATTTGCTGTAATATACACA	MLS
mefB__FJ196385__ARO_3003107__240	TCTTGAACATAAGCCATAAC	MLS
mefB__FJ196385__ARO_3003107__458	AGCCTGGCACAATAGCATTG	MLS
mefB__FJ196385__ARO_3003107__761	CAACATGATGGGGCCTGTGC	MLS
mefB__FJ196385__ARO_3003107__965	TGCTGCCCCAAGGATGATGC	MLS
mefC__AB571865__ARO_3003745__1210	TATAGGTCTTAAACCATTTA	MLS
mefC__AB571865__ARO_3003745__25	ACTCGCAACTTAATGCAATT	MLS
mefC__AB571865__ARO_3003745__269	AGACAGGCTGATACCGCCAA	MLS
mefC__AB571865__ARO_3003745__527	GGCAGCTGGCATTATAACAA	MLS
mefC__AB571865__ARO_3003745__759	ATGGCTAATGTGCCAATGGC	MLS
mefC__AB571865__ARO_3003745__959	TAAAATGACGAGTAACAAAA	MLS
mefE__NC_003098__ARO_3000614__1188	TATTCAGCACGCTATTGAAG	MLS
mefE__NC_003098__ARO_3000614__285	CATTCATATCACAAGAGCAG	MLS
mefE__NC_003098__ARO_3000614__35	ATATGCCTCTACTTACAATA	MLS
mefE__NC_003098__ARO_3000614__553	GTCATTAACGGGTACAATAA	MLS
mefE__NC_003098__ARO_3000614__791	TTTCTAACTGCGGAAGCAAT	MLS
mel__NC_012469__ARO_3000616__1030	GGACAGCTAAAATATTTTAC	MLS
mel__NC_012469__ARO_3000616__1232	GTTGGACGAAGTAACTCTGC	MLS
mel__NC_012469__ARO_3000616__1433	AAAAGCAAAAGACATTCGTG	MLS
mel__NC_012469__ARO_3000616__283	CGTTCAGTGCTAGCATCTAT	MLS
mel__NC_012469__ARO_3000616__574	CATAATCCATACCCTATAGT	MLS
mel__NC_012469__ARO_3000616__74	TTCGAGTAATCGTTTATCGT	MLS
mel__NC_012469__ARO_3000616__791	GGCTCGTAAAATAGAACAGA	MLS
mexI__NC_002516__ARO_3000808__1168	CCTGCTGACCCTGCTGGCGA	MLS
mexJ__NC_002516.2__ARO_3003692__1093	GGGCGACGAGCGGGATATGG	MLS
mexJ__NC_002516.2__ARO_3003692__11	CACGGTGAAACTGGCGGCCA	MLS
mexJ__NC_002516.2__ARO_3003692__227	CTTGTCGGCGCTGACCGCAG	MLS
mexJ__NC_002516.2__ARO_3003692__435	GACCAGAGTTCGACCGACAC	MLS
mexJ__NC_002516.2__ARO_3003692__673	ATCCAGAACAGCTACCGCGC	MLS
mexJ__NC_002516.2__ARO_3003692__873	GGCTGGTGGAAGTCGGCGAG	MLS
mexK__AE004091.2__ARO_3003693__1046	GCAGTTCCGGGTTTCCGGCG	MLS
mexK__AE004091.2__ARO_3003693__12	GCGTGAAGAAGGACGAGGCG	MLS
mexK__AE004091.2__ARO_3003693__1246	GGTCCAGCGGCAGGTAGAAG	MLS
mexK__AE004091.2__ARO_3003693__1451	CAGCAGCAGCGCGCCGACGA	MLS
mexK__AE004091.2__ARO_3003693__1656	CCATCGCCCTGGTGGTCTCC	MLS
mexK__AE004091.2__ARO_3003693__212	CCGCACGGTAGCCTCGATGA	MLS
mexK__AE004091.2__ARO_3003693__413	GTTGCGCAGCTTCTCGCGGA	MLS
mexK__AE004091.2__ARO_3003693__623	CAGCGAATCGTCGTAGATAT	MLS
mexK__AE004091.2__ARO_3003693__845	GAAGAAGCTCACGTGCGAGC	MLS
mexL__AE004091.2__ARO_3003710__20	TCAGAATCCACCTCCTCCGT	MLS
mexL__AE004091.2__ARO_3003710__242	CTTCGGCCAGCTGGAAGTAC	MLS
mexL__AE004091.2__ARO_3003710__625	GTTCCTGCGCGCCTTCGCCG	MLS
[truncated: 225 more rows]
