# Supplementary material for: Metagenomic prediction of antimicrobial resistance in critically ill patients with lower respiratory tract infections
Source: Genome Med. 2022 Jul 12;14:74. doi: 10.1186/s13073-022-01072-4 (PMC9275031; doi:10.1186/s13073-022-01072-4)
Supplement: Supplementary file 5 — Additional file 5: Table S3. Time to return of clinical antimicrobial susceptibility testing results for culture-confirmed bacterial pathogens. [file 13073_2022_1072_MOESM5_ESM.xlsx]

## Sheet: Table S3
Table S3. Time to return of clinical antimicrobial susceptibility testing (AST) results for culture-confirmed bacterial pathogens.
ID	Time to AST (hours)
212	46.1
213	67.9
225	77.1
230	115.4
232	115.2
239	78
251	118.3
257	69.2
268	185.7
277	139.2
288	70.9
289	73.5
298	44.8
304	49
311	186.5
314	47.8
315	95
334	63.4
337	3337.4
343	44.3
350	53.6
382	209.1
386	49.1
399	113
407	42.4
409	82.9
463	71.5
