# Supplementary material for: Metagenomic prediction of antimicrobial resistance in critically ill patients with lower respiratory tract infections
Source: Genome Med. 2022 Jul 12;14:74. doi: 10.1186/s13073-022-01072-4 (PMC9275031; doi:10.1186/s13073-022-01072-4)
Supplement: Supplementary file 6 — Additional file 6: Table S4. AMR genes detected by mNGS. [file 13073_2022_1072_MOESM6_ESM.xlsx]

## Sheet: DNA-Seq
Table S4. AMR genes detected by DNA mNGS. Coverage refers to fraction of AMR gene covered by sequencing reads for DNA-seq. Depth = average sequencing depth normalized by length of AMR gene. Concordance is with respect to a reference standard of culture-based antimicrobial susceptibility testing. Legend: dpM = depth per million reads sequenced; CO = community onset; HO = hospital onset.
ID	Adjud	Gene	Allele	Coverage	Depth	Total Reads	dpM	LRTI Onset	Total dpM
202	LRTICx-neg	-	-	-	-	50978290	0	CO	0
205	LRTICx-neg	-	-	-	-	20773456	0	CO	0
208	no-LRTI	TetM_Tet	TetM_831	52.552	1.665	14470710	0.11506	-	1.6022
208	no-LRTI	VanY-A_Gly	VanY-A_1634	34.32	1.592	14470710	0.110015	-	1.6022
208	no-LRTI	TetL_Tet	TetL_1674	68.918	1.702	14470710	0.117617	-	1.6022
208	no-LRTI	MsrC_MLS	MsrC_304	26.775	1.257	14470710	0.0868651	-	1.6022
208	no-LRTI	TetU_Tet	TetU_1239	99.371	1.965	14470710	0.135792	-	1.6022
208	no-LRTI	Aac6-Aph2_AGly	Aac6-Aph2_1686	20.139	1.718	14470710	0.118723	-	1.6022
208	no-LRTI	VanX-M_Gly	VanX-A_1189	84.401	1.86	14470710	0.128536	-	1.6022
208	no-LRTI	VanX_Gly	VanX-Pt_343	83.251	1.85	14470710	0.127844	-	1.6022
208	no-LRTI	VanA_Gly	VanA-A_1550	23.062	1.745	14470710	0.120588	-	1.6022
208	no-LRTI	VanR-A_Gly	VanR-A_54	13.937	1.459	14470710	0.100824	-	1.6022
208	no-LRTI	VanH-Pt_Gly	VanH-A_571	84.52	1.189	14470710	0.082166	-	1.6022
208	no-LRTI	VanZ-A_Gly	VanZ-A_1574	67.284	1.314	14470710	0.0908041	-	1.6022
208	no-LRTI	VanS-A_Gly	VanS-A_635	56.537	1.901	14470710	0.131369	-	1.6022
208	no-LRTI	Aac6-Ii_AGly	Aac6-Ii_591	18.579	0.99	14470710	0.0684141	-	1.6022
208	no-LRTI	Dfr_Tmt	DfrG_1081	9.036	0.978	14470710	0.0675848	-	1.6022
209	LRTICx-neg	-	-	-	-	1015410	0	CO	0
211	no-LRTI	-	-	-	-	9597384	0	-	0
212	LRTICx-pos	-	-	-	-	854502	0	HO	0
213	LRTICx-pos	AmpC2_Ecoli_Bla	AmpC2_346	12.875	1.714	13804290	0.124164	HO	0.226741
213	LRTICx-pos	MrdA_Bla	MrdA_836	18.665	1.416	13804290	0.102577	HO	0.226741
215	no-LRTI	Ant6-Ia_AGly	Ant6-Ia_1633	27.503	0.996	19288176	0.0516379	-	0.85949
215	no-LRTI	TetO_Tet	TetO_834	13.021	0.996	19288176	0.0516379	-	0.85949
215	no-LRTI	LsaA_MLS	LsaA_298	20.307	1.577	19288176	0.0817599	-	0.85949
215	no-LRTI	Aph3-III_AGly	Aph3-III_268	51.572	1.735	19288176	0.0899515	-	0.85949
215	no-LRTI	TetM_Tet	TetM_831	43.594	1.637	19288176	0.0848706	-	0.85949
215	no-LRTI	Aac6-Aph2_AGly	Aac6-Aph2_1686	34.653	1.05	19288176	0.0544375	-	0.85949
215	no-LRTI	ErmB_MLS	ErmB_841	33.875	0.996	19288176	0.0516379	-	0.85949
215	no-LRTI	ErmF_MLS	ErmF_257	22.722	1.355	19288176	0.0702503	-	0.85949
215	no-LRTI	TetQ_Tet	TetQ_345	20.01	1.894	19288176	0.0981949	-	0.85949
215	no-LRTI	CfxA_Bla	CfxA_1070	42.754	1.812	19288176	0.0939436	-	0.85949
215	no-LRTI	Aph3''Ia_AGly	Aph3''Ia_1217	23.897	0.995	19288176	0.051586	-	0.85949
215	no-LRTI	PenA_Bla	PenA_835	8.162	1.535	19288176	0.0795824	-	0.85949
216	LRTICx-neg	TetM_Tet	TetM_831	21.042	1.227	35696070	0.0343735	CO	0.0622758
216	LRTICx-neg	MefA_MLS	MefA_1210	20.197	0.996	35696070	0.0279022	CO	0.0622758
217	LRTICx-neg	MefA_MLS	MefA_1210	45.238	2.688	29006506	0.0926689	CO	0.190819
217	LRTICx-neg	MsrD_MLS	MsrD_296	40.027	1.658	29006506	0.0571596	CO	0.190819
217	LRTICx-neg	TetM_Tet	TetM_831	27.448	1.189	29006506	0.0409908	CO	0.190819
221	no-LRTI	-	-	-	-	13387844	0	-	0
221	no-LRTI	CfxA_Bla	CfxA_1070	24.948	1.041	13387844	0.0777571	-	0.0777571
224	LRTICx-neg	-	-	-	-	150000000	0	CO	0
225	LRTICx-pos	-	-	-	-	35619388	0	CO	0
227	no-LRTI	MsrD_MLS	MsrD_296	28.21	1.184	60740618	0.0194927	-	0.0709081
227	no-LRTI	MefA_MLS	MefA_1210	31.938	1.164	60740618	0.0191635	-	0.0709081
227	no-LRTI	TetM_Tet	TetM_831	23.906	1.959	60740618	0.0322519	-	0.0709081
229	LRTICx-neg	-	-	-	-	37452590	0	CO	0
230	LRTICx-pos	BlaZ_Bla	BlaZ_1476	18.794	1.175	85770506	0.0136993	CO	0.0136993
231	LRTICx-neg	TetM_Tet	TetM_831	8.646	1.485	25212280	0.0588999	CO	0.0588999
232	LRTICx-pos	Sat4A_AGly	Sat4A_586	44.015	2.654	18825950	0.140976	CO	0.283279
232	LRTICx-pos	MphC_MLS	MphC_1444	21.778	1.269	18825950	0.067407	CO	0.283279
232	LRTICx-pos	MsrA_MLS	MsrA_297	23.722	1.41	18825950	0.0748966	CO	0.283279
235	LRTICx-neg	-	-	-	-	22686566	0	CO	0
237	LRTICx-neg	Dha1_Phe	Dha1_1050	10.606	0.992	24321796	0.0407865	HO	0.170341
237	LRTICx-neg	Spc_AGly	Spc_73	27.458	1.167	24321796	0.0479817	HO	0.170341
237	LRTICx-neg	PenA_Bla	PenA_835	6.963	1.984	24321796	0.0815729	HO	0.170341
239	LRTICx-pos	OXA-50_Bla	OXA-50_1499	26.1	1	8872400	0.112709	CO	0.360669
239	LRTICx-pos	CatB7_Phe	CatB7_1178	69.5	1.3	8872400	0.146522	CO	0.360669
239	LRTICx-pos	Aph3-IIb_AGly	Aph3-IIb_1503	23.7	0.9	8872400	0.101438	CO	0.360669
240	LRTICx-neg	TEM-1D_Bla	TEM-70_925	30.546	1.129	24418446	0.0462355	CO	0.265783
240	LRTICx-neg	StrA_AGly	StrA_1501	29.104	0.996	24418446	0.0407888	CO	0.265783
240	LRTICx-neg	AMPH_Ecoli_Bla	AMPH_615	25.907	0.997	24418446	0.0408298	CO	0.265783
240	LRTICx-neg	StrB_AGly	Aph(6)-Id_1726	35.364	0.997	24418446	0.0408298	CO	0.265783
240	LRTICx-neg	AadA4-5_AGly	AadA5_1497	10.013	1.375	24418446	0.0563099	CO	0.265783
240	LRTICx-neg	DfrA7_Tmt	DfrA17_316	47.679	0.996	24418446	0.0407888	CO	0.265783
241	no-LRTI	-	-	-	-	31430574	0	-	0
246	LRTICx-neg	-	-	-	-	37794360	0	CO	0
251	LRTICx-pos	OqxB_Flq	OqxB_49	62.607	1.921	25143582	0.0764012	CO	0.375682
251	LRTICx-pos	OqxA_Flq	OqxA_1044	44.218	1.693	25143582	0.0673333	CO	0.375682
251	LRTICx-pos	CfxA_Bla	CfxA5_1074	67.805	1.274	25143582	0.050669	CO	0.375682
251	LRTICx-pos	TetQ_Tet	TetQ_345	12.969	1.428	25143582	0.0567938	CO	0.375682
251	LRTICx-pos	SHV-OKP-LEN_Bla	SHV-190_1604	18.583	3.13	25143582	0.124485	CO	0.375682
252	LRTICx-pos	MsrD_MLS	MsrD_296	55.601	1.883	33245602	0.0566391	CO	0.251582
252	LRTICx-pos	TetM_Tet	TetM_831	58.438	2.016	33245602	0.0606396	CO	0.251582
252	LRTICx-pos	MefA_MLS	MefA_1210	29.392	1.978	33245602	0.0594966	CO	0.251582
252	LRTICx-pos	TetQ_Tet	TetQ_345	12.259	0.996	33245602	0.0299588	CO	0.251582
252	LRTICx-pos	ACT-MIR_Bla	ACT-14_475	14.66	1.491	33245602	0.044848	CO	0.251582
254		-	-	-	-	21464174	0	HO	0
256	no-LRTI	-	-	-	-	34175700	0	-	0
257	LRTICx-pos	-	-	-	-	27990238	0	HO	0
264	LRTICx-neg	ACT-MIR_Bla	ACT-9_472	14.086	1.543	17504526	0.0881486	CO	0.145048
264	LRTICx-neg	TetQ_Tet	TetQ_345	12.665	0.996	17504526	0.0568996	CO	0.145048
268	LRTICx-pos	Aph3-IIb_AGly	Aph3-IIb_1503	64.56	2.897	18267388	0.158589	CO	0.392174
268	LRTICx-pos	CatB7_Phe	CatB7_1178	34.272	2.286	18267388	0.125141	CO	0.392174
268	LRTICx-pos	OXA-50_Bla	OXA-50_1499	13.054	1.981	18267388	0.108445	CO	0.392174
270	no-LRTI	-	-	-	-	15103440	0	-	0
272	LRTICx-neg	MsrD_MLS	MsrD_296	15.505	1.105	14404724	0.0767109	CO	0.148146
272	LRTICx-neg	LnuC_MLS	LnuC_1094	49.293	1.029	14404724	0.0714349	CO	0.148146
273	no-LRTI	MsrA_MLS	MsrA_297	13.156	1.299	26715604	0.0486233	-	0.085568
273	no-LRTI	MefA_MLS	MefA_1210	6.404	0.987	26715604	0.0369447	-	0.085568
277	LRTICx-pos	Ant6-Ia_AGly	Ant6-Ia_1633	27.613	1.071	3856178	0.277736	HO	3.40285
277	LRTICx-pos	ErmB_MLS	ErmB_841	71.003	1.029	3856178	0.266845	HO	3.40285
277	LRTICx-pos	TetL_Tet	TetL_1674	17.865	1.093	3856178	0.283441	HO	3.40285
277	LRTICx-pos	TetM_Tet	TetM_831	10.573	1.039	3856178	0.269438	HO	3.40285
277	LRTICx-pos	MsrC_MLS	MsrC_304	17.377	1.047	3856178	0.271512	HO	3.40285
277	LRTICx-pos	VanX-M_Gly	VanX-A_1189	21.182	1.277	3856178	0.331157	HO	3.40285
277	LRTICx-pos	VanX_Gly	VanX-Pt_343	21.182	1.277	3856178	0.331157	HO	3.40285
277	LRTICx-pos	VanA_Gly	VanA-A_1550	23.547	1.098	3856178	0.284738	HO	3.40285
277	LRTICx-pos	Aac6-Ii_AGly	Aac6-Ii_591	43.716	1.029	3856178	0.266845	HO	3.40285
277	LRTICx-pos	VanH-Pt_Gly	VanH-Pt2_570	12.384	0.992	3856178	0.25725	HO	3.40285
277	LRTICx-pos	VanZ-A_Gly	VanZ-A_1574	22.016	0.991	3856178	0.25699	HO	3.40285
277	LRTICx-pos	VanS-A_Gly	VanS-A_635	39.567	1.179	3856178	0.305743	HO	3.40285
278	LRTICx-pos	BRO_Bla	BRO-1_1789	46.772	1.138	19683132	0.057816	HO	0.057816
288	LRTICx-pos	Sat4A_AGly	Sat4A_586	43.278	1.068	25828518	0.0413496	HO	0.099425
288	LRTICx-pos	Aph3-III_AGly	Aph3-III_268	21.006	1.5	25828518	0.0580753	HO	0.099425
289	LRTICx-pos	Tet-38_Tet	Tet-38_1671	11.752	1.575	17211526	0.0915084	CO	0.296313
289	LRTICx-pos	Aac3-Ik_AGly	Aac3-Ik_273	55.631	1.016	17211526	0.0590302	CO	0.296313
289	LRTICx-pos	NorA_Flq	NorA_638	20.223	0.996	17211526	0.0578682	CO	0.296313
289	LRTICx-pos	Dha1_Phe	Dha1_1050	18.771	1.513	17211526	0.0879062	CO	0.296313
290	LRTICx-pos	-	-	-	-	38493798	0	CO	0
295	LRTICx-neg	-	-	-	-	24910738	0	CO	0
297	LRTICx-pos	DHA_Bla	DHA-5_352	42.544	1.29	18764342	0.0687474	HO	0.560798
297	LRTICx-pos	Aph3-IIb_AGly	Aph3-IIb_1503	70.632	1.306	18764342	0.0696001	HO	0.560798
297	LRTICx-pos	CatA1_Phe	CatA1_1470	38.182	0.996	18764342	0.0530794	HO	0.560798
297	LRTICx-pos	TetQ_Tet	TetQ_345	24.215	1.071	18764342	0.0570763	HO	0.560798
297	LRTICx-pos	CfxA_Bla	CfxA5_1074	63.665	1.839	18764342	0.098005	HO	0.560798
297	LRTICx-pos	Aph3''Ia_AGly	Aph3-Ia_1218	44.853	1.158	18764342	0.0617128	HO	0.560798
297	LRTICx-pos	AmpC_Bla	AmpC_452	21.99	0.996	18764342	0.0530794	HO	0.560798
297	LRTICx-pos	LsaA_MLS	LsaA_298	8.951	1.867	18764342	0.0994972	HO	0.560798
298	LRTICx-pos	MrdA_Bla	MrdA_836	13.091	2.308	46364092	0.0497799	HO	0.353614
298	LRTICx-pos	StrA_AGly	StrA_1501	96.02	2.309	46364092	0.0498015	HO	0.353614
298	LRTICx-pos	OqxB_Flq	OqxB_49	22.962	1.737	46364092	0.0374643	HO	0.353614
298	LRTICx-pos	StrB_AGly	StrB_1614	68.1	2.074	46364092	0.0447329	HO	0.353614
298	LRTICx-pos	FosA2_Fcyn	FosA2_1735	49.296	1.512	46364092	0.0326114	HO	0.353614
298	LRTICx-pos	ACT-MIR_Bla	ACT-16_477	70.175	2.511	46364092	0.0541583	HO	0.353614
298	LRTICx-pos	TetM_Tet	TetM_831	5.521	1.981	46364092	0.042727	HO	0.353614
298	LRTICx-pos	CatBx_Phe	CatB4_602	8.379	0.979	46364092	0.0211155	HO	0.353614
298	LRTICx-pos	AMPH_Ecoli_Bla	AMPH_615	5.44	0.984	46364092	0.0212233	HO	0.353614
304	LRTICx-pos	BlaZ_Bla	BlaZ_1476	29.787	0.996	150000000	0.00664	CO	0.01328
304	LRTICx-pos	Dha1_Phe	Dha1_1050	21.212	0.996	150000000	0.00664	CO	0.01328
310	LRTICx-neg	MsrD_MLS	MsrD_296	35.792	1.03	32323696	0.0318652	HO	0.119046
310	LRTICx-neg	TetM_Tet	TetM_831	18.49	1.062	32323696	0.0328552	HO	0.119046
310	LRTICx-neg	MefA_MLS	MefA_1210	47.044	1.756	32323696	0.0543255	HO	0.119046
311	LRTICx-pos	Tet-38_Tet	Tet-38_1671	17.886	1.037	150000000	0.00691333	HO	0.0209133
311	LRTICx-pos	Dha1_Phe	Dha1_1050	57.407	1.104	150000000	0.00736	HO	0.0209133
311	LRTICx-pos	APH-Stph_AGly	APH-Stph_1534	31.461	0.996	150000000	0.00664	HO	0.0209133
314	LRTICx-pos	BlaZ_Bla	BlaZ_1476	76.714	2.326	150000000	0.0155067	CO	0.0540133
314	LRTICx-pos	Tet-38_Tet	Tet-38_1671	24.834	3.73	150000000	0.0248667	CO	0.0540133
314	LRTICx-pos	MefA_MLS	MefA_1210	18.966	1.065	150000000	0.0071	CO	0.0540133
314	LRTICx-pos	Aac6-Iai-e_AGly	Aac6-Iai_1629	9.171	0.981	150000000	0.00654	CO	0.0540133
315	LRTICx-pos	-	-	-	-	138355006	0	CO	0
316	LRTICx-neg	-	-	-	-	37339988	0	CO	0
319	no-LRTI	-	-	-	-	35261754	0	-	0
320	LRTICx-neg	-	-	-	-	26114670	0	CO	0
321	LRTICx-neg	-	-	-	-	50346732	0	CO	0
323	no-LRTI	-	-	-	-	37832134	0	-	0
324	no-LRTI	-	-	-	-	35520764	0	-	0
329	LRTICx-neg	-	-	-	-	33863150	0	CO	0
330	LRTICx-neg	-	-	-	-	48159024	0	CO	0
331	no-LRTI	-	-	-	-	14653950	0	-	0
334	LRTICx-pos	-	-	-	-	34320030	0	CO	0
335	LRTICx-pos	VanX-M_Gly	VanX-A_1189	58.621	1.154	150000000	0.00769333	CO	0.0441733
335	LRTICx-pos	Sat4A_AGly	Sat4A_586	48.435	1.909	150000000	0.0127267	CO	0.0441733
335	LRTICx-pos	VanX_Gly	VanX-Pt_343	45.156	1.014	150000000	0.00676	CO	0.0441733
335	LRTICx-pos	Aph3-III_AGly	Aph3-III_268	13.836	1.342	150000000	0.00894667	CO	0.0441733
335	LRTICx-pos	VanS-A_Gly	VanS-A_635	9.524	1.207	150000000	0.00804667	CO	0.0441733
337	LRTICx-pos	Aac6-Iai-e_AGly	Aac6-Iae_1628	5.072	0.967	140767958	0.00686946	CO	0.00686946
338	LRTICx-neg	MefA_MLS	MefA_1210	9.606	0.992	44807648	0.0221391	HO	0.0221391
341	LRTICx-neg	-	-	-	-	23315446	0	CO	0
347	LRTICx-neg	-	-	-	-	14442024	0	HO	0
349	no-LRTI	MefA_MLS	MefA_1210	9.852	0.992	7278510	0.136292	-	0.136292
350	LRTICx-pos	Tet-41_Tet	Tet-41_1046	27.073	0.997	25411408	0.0392343	HO	0.14218
350	LRTICx-pos	SRT-SST_Bla	SST-1_1786	16.183	2.616	25411408	0.102946	HO	0.14218
353	LRTICx-neg	-	-	-	-	40866676	0	CO	0
356	no-LRTI	-	-	-	-	24376440	0	-	0
357	LRTICx-neg	TetM_Tet	TetM_831	17.448	1.542	35831932	0.0430342	CO	0.0757425
357	LRTICx-neg	LsaC_MLS	LsaC_305	21.569	1.172	35831932	0.0327083	CO	0.0757425
359	LRTICx-neg	MsrD_MLS	MsrD_296	15.164	1.121	7665324	0.146243	CO	0.146243
360	no-LRTI	MsrD_MLS	MsrD_296	59.973	1.676	50538942	0.0331625	-	0.139299
360	no-LRTI	OXY_Bla	OXY2-2_201	67.239	1.643	50538942	0.0325096	-	0.139299
360	no-LRTI	OqxB_Flq	OqxB_49	18.015	1.12	50538942	0.0221611	-	0.139299
360	no-LRTI	MefA_MLS	MefA_1210	23.563	2.601	50538942	0.0514653	-	0.139299
364	LRTICx-neg	CfxA_Bla	CfxA_1070	25.88	0.996	16283394	0.0611666	HO	0.0611666
367	LRTICx-neg	FosB_Fcyn	FosB_750	18.81	1.613	11927834	0.13523	HO	5.20497
367	LRTICx-neg	BlaZ_Bla	BlaZ_1476	84.634	2.812	11927834	0.235751	HO	5.20497
367	LRTICx-neg	SPU_Bla	SPU-1_1799	27.664	1.029	11927834	0.0862688	HO	5.20497
367	LRTICx-neg	MphD_MLS	MphD_1613	30.216	0.996	11927834	0.0835022	HO	5.20497
367	LRTICx-neg	CTX-M-1_Bla	CTX-M-132_190	14.384	0.992	11927834	0.0831668	HO	5.20497
367	LRTICx-neg	MefA_MLS	MefA_1210	56.897	2.111	11927834	0.176981	HO	5.20497
367	LRTICx-neg	FloR_Phe	FloR_1212	21.893	1.888	11927834	0.158285	HO	5.20497
367	LRTICx-neg	TetB_Tet	TetB_1213	12.769	1.626	11927834	0.13632	HO	5.20497
367	LRTICx-neg	Aph3''Ia_AGly	Aph3-Ia_1218	46.569	2.441	11927834	0.204647	HO	5.20497
367	LRTICx-neg	SulII_Sul	SulII_1219	30.882	1.992	11927834	0.167004	HO	5.20497
367	LRTICx-neg	NorA_Flq	NorA_638	15.51	2.769	11927834	0.232146	HO	5.20497
367	LRTICx-neg	Tet-38_Tet	Tet-38_1671	15.078	1.229	11927834	0.103036	HO	5.20497
367	LRTICx-neg	Aac3-VIa_AGly	Aac3-VIa_1452	14.444	2.664	11927834	0.223343	HO	5.20497
367	LRTICx-neg	TetQ_Tet	TetQ_345	97.467	4.145	11927834	0.347507	HO	5.20497
367	LRTICx-neg	Aac3-Ik_AGly	Aac3-Ik_273	44.595	1.266	11927834	0.106138	HO	5.20497
367	LRTICx-neg	TEM-1D_Bla	TEM-117_968	19.503	1.46	11927834	0.122403	HO	5.20497
367	LRTICx-neg	MsrD_MLS	MsrD_296	63.661	3.372	11927834	0.2827	HO	5.20497
367	LRTICx-neg	StrA_AGly	StrA_1501	40.92	1.527	11927834	0.12802	HO	5.20497
367	LRTICx-neg	AadA_AGly	AadA22_1607	60.48	1.925	11927834	0.161387	HO	5.20497
367	LRTICx-neg	Dha1_Phe	Dha1_1050	22.138	1.277	11927834	0.107061	HO	5.20497
367	LRTICx-neg	CfxA_Bla	CfxA4_1073	99.896	5.531	11927834	0.463705	HO	5.20497
367	LRTICx-neg	SulI_Sul	SulI_1616	25.952	1.151	11927834	0.096497	HO	5.20497
367	LRTICx-neg	APH-Stph_AGly	APH-Stph_1534	50.562	1.283	11927834	0.107564	HO	5.20497
367	LRTICx-neg	LnuF_MLS	LnuF_747	30.657	0.996	11927834	0.0835022	HO	5.20497
367	LRTICx-neg	Cmr_Phe	Cmx_58	14.201	1.5	11927834	0.125756	HO	5.20497
367	LRTICx-neg	MrdA_Bla	MrdA_836	13.249	0.996	11927834	0.0835022	HO	5.20497
367	LRTICx-neg	TetA_Tet	TetA_1545	56.078	1.985	11927834	0.166417	HO	5.20497
367	LRTICx-neg	CatBx_Phe	CatB4_602	19.672	3.514	11927834	0.294605	HO	5.20497
367	LRTICx-neg	ErmF_MLS	ErmF_257	60.175	1.207	11927834	0.101192	HO	5.20497
367	LRTICx-neg	DfrA_Tmt	DfrA12_1089	38.153	1.319	11927834	0.110582	HO	5.20497
367	LRTICx-neg	CTX-M-8_Bla	CTX-M-100_88	5.594	0.981	11927834	0.0822446	HO	5.20497
367	LRTICx-neg	AacAad_AGly	AadA7_1683	9.649	0.987	11927834	0.0827476	HO	5.20497
367	LRTICx-neg	TetM_Tet	TetM_831	6.406	1.5	11927834	0.125756	HO	5.20497
378	LRTICx-neg	AmpC2_Ecoli_Bla	AmpC2_346	54.674	3.216	45819442	0.0701885	CO	0.329052
378	LRTICx-neg	TetM_Tet	TetM_831	46.25	1.412	45819442	0.0308166	CO	0.329052
378	LRTICx-neg	MrdA_Bla	MrdA_836	33.333	2.381	45819442	0.0519648	CO	0.329052
378	LRTICx-neg	LsaC_MLS	LsaC_305	23.056	1.36	45819442	0.0296817	CO	0.329052
378	LRTICx-neg	ErmB_MLS	ErmB_841	59.35	1.148	45819442	0.0250549	CO	0.329052
378	LRTICx-neg	AMPH_Ecoli_Bla	AMPH_615	65.803	1.637	45819442	0.0357272	CO	0.329052
378	LRTICx-neg	Dha1_Phe	Dha1_1050	21.212	0.996	45819442	0.0217375	CO	0.329052
378	LRTICx-neg	AadC_AGly	AadC_1569	8.386	2.927	45819442	0.0638812	CO	0.329052
382	LRTICx-pos	Aac6-Ic_AGly	Aac6-Ic_272	59.864	3.109	76770112	0.0404975	HO	0.17839
382	LRTICx-pos	QnrB_Flq	QnrB28_20	5.116	0.971	76770112	0.0126482	HO	0.17839
382	LRTICx-pos	Tet-41_Tet	Tet-41_1046	71.32	2.981	76770112	0.0388302	HO	0.17839
382	LRTICx-pos	ErmF_MLS	ErmF_257	28.589	1.304	76770112	0.0169858	HO	0.17839
382	LRTICx-pos	TetQ_Tet	TetQ_345	39.058	1.942	76770112	0.0252963	HO	0.17839
382	LRTICx-pos	CfxA_Bla	CfxA_1070	77.226	1.853	76770112	0.024137	HO	0.17839
382	LRTICx-pos	SRT-SST_Bla	SRT-1_1785	50.396	1.535	76770112	0.0199948	HO	0.17839
386	LRTICx-pos	MefA_MLS	MefA_1210	12.89	1.899	89416730	0.0212376	CO	0.0349935
386	LRTICx-pos	TetM_Tet	TetM_831	18.75	1.23	89416730	0.0137558	CO	0.0349935
407	LRTICx-pos	BlaZ_Bla	BlaZ_1476	97.281	4.033	150000000	0.0268867	CO	0.12098
407	LRTICx-pos	Aac3-Ik_AGly	Aac3-Ik_273	45.946	2.868	150000000	0.01912	CO	0.12098
407	LRTICx-pos	Tet-38_Tet	Tet-38_1671	83.666	3.881	150000000	0.0258733	CO	0.12098
407	LRTICx-pos	Dha1_Phe	Dha1_1050	65.488	3.065	150000000	0.0204333	CO	0.12098
407	LRTICx-pos	APH-Stph_AGly	APH-Stph_1534	74.407	1.894	150000000	0.0126267	CO	0.12098
407	LRTICx-pos	NorA_Flq	NorA_638	64.61	2.406	150000000	0.01604	CO	0.12098
409	LRTICx-pos	ErmF_MLS	ErmF_257	82.272	1.741	150000000	0.0116067	CO	0.157073
409	LRTICx-pos	MsrD_MLS	MsrD_296	88.115	2.571	150000000	0.01714	CO	0.157073
409	LRTICx-pos	ErmC_MLS	ErmC_853	12.381	0.989	150000000	0.00659333	CO	0.157073
409	LRTICx-pos	PenA_Bla	PenA_835	23.573	1.345	150000000	0.00896667	CO	0.157073
409	LRTICx-pos	TetQ_Tet	TetQ_345	46.96	1.573	150000000	0.0104867	CO	0.157073
409	LRTICx-pos	TetM_Tet	TetM_831	25.729	1.448	150000000	0.00965333	CO	0.157073
409	LRTICx-pos	Tet-37_Tet	Tet-37_1240	67.89	2.251	150000000	0.0150067	CO	0.157073
409	LRTICx-pos	AadC_AGly	AadC_1569	17.61	1.976	150000000	0.0131733	CO	0.157073
409	LRTICx-pos	MefA_MLS	MefA_1210	39.409	3.63	150000000	0.0242	CO	0.157073
409	LRTICx-pos	Erm35_MLS	Erm35_256	11.735	1.768	150000000	0.0117867	CO	0.157073
409	LRTICx-pos	Dha1_Phe	Dha1_1050	23.148	1.058	150000000	0.00705333	CO	0.157073
409	LRTICx-pos	CfxA_Bla	CfxA_1070	84.265	3.211	150000000	0.0214067	CO	0.157073
463	LRTICx-pos	MsrD_MLS	MsrD_296	88.32	2.419	75000000	0.0322533	CO	0.06888
463	LRTICx-pos	MefA_MLS	MefA_1210	63.547	2.747	75000000	0.0366267	CO	0.06888
485	LRTICx-pos	TetM_Tet	TetM_831	18.6	1	131678662	0.00759424	HO	0.0151885
485	LRTICx-pos	TetQ_Tet	TetQ_345	7.1	1	131678662	0.00759424	HO	0.0151885

## Sheet: RNA-Seq
Table S4. AMR genes detected by RNA mNGS. Coverage refers to fraction of AMR gene covered by sequencing reads for RNA-seq. Depth = average sequencing depth normalized by length of AMR gene. Concordance is with respect to a reference standard of culture-based antimicrobial susceptibility testing. Legend: dpM = depth per million reads sequenced; CO = community onset; HO = hospital onset.
ID	Adjud	Gene	Allele	Coverage	Depth	Total Reads	dpM	LRTI Onset	Total dpM
202	LRTICx-neg	TEM-1D_Bla	TEM-117_968	13.981	40.183	76333002	0.526417	CO	1.30053
202	LRTICx-neg	ErmF_MLS	ErmF_257	2.854	27.216	76333002	0.356543	CO	1.30053
202	LRTICx-neg	OXA-2_Bla	OXA-2_488	1.773	16.908	76333002	0.221503	CO	1.30053
202	LRTICx-neg	Cmr_Phe	Cmx_58	1.379	14.966	76333002	0.196062	CO	1.30053
205	LRTICx-neg	-	-	-	-	84856838	0	CO	0
208	no-LRTI	TetU_Tet	TetU_1239	1.983	37.421	47999716	0.779609	-	2.31956
208	no-LRTI	VanA_Gly	VanA-A_1550	1.745	28.779	47999716	0.599566	-	2.31956
208	no-LRTI	VanH-Pt_Gly	VanH-A_571	1.951	10.526	47999716	0.219293	-	2.31956
208	no-LRTI	VanZ-A_Gly	VanZ-A_1574	0.99	19.547	47999716	0.407232	-	2.31956
208	no-LRTI	VanS-A_Gly	VanS-A_635	1.44	15.065	47999716	0.313856	-	2.31956
209	LRTICx-neg	TEM-1D_Bla	TEM-192_1030	1.307	34.881	86733050	0.402165	CO	0.402165
211	no-LRTI	-	-	-	-	51655802	0	-	0
212	LRTICx-pos	BlaZ_Bla	BlaZ_1476	1.588	56.147	47043498	1.19351	HO	1.9253
212	LRTICx-pos	ErmA_MLS	ErmA_857	0.996	34.426	47043498	0.731791	HO	1.9253
213	LRTICx-pos	AmpC2_Ecoli_Bla	AmpC2_346	1.272	69.489	121108994	0.573772	HO	1.15614
213	LRTICx-pos	AMPH_Ecoli_Bla	AMPH_615	1.522	62.263	121108994	0.514107	HO	1.15614
213	LRTICx-pos	SRT-SST_Bla	SRT-1_1785	0.989	8.267	121108994	0.0682608	HO	1.15614
215	no-LRTI	TetB_Tet	TetB_1213	0.996	18.823	78508464	0.239758	-	3.27208
215	no-LRTI	TetM_Tet	TetM_831	1.935	30.365	78508464	0.386774	-	3.27208
215	no-LRTI	TEM-1D_Bla	TEM-53_916	1.355	21.487	78508464	0.27369	-	3.27208
215	no-LRTI	PenA_Bla	PenA_835	2.625	16.381	78508464	0.208653	-	3.27208
215	no-LRTI	ErmB_MLS	ErmB_841	3.807	75.881	78508464	0.966533	-	3.27208
215	no-LRTI	Aph3-III_AGly	Aph3-III_268	2.08	53.585	78508464	0.682538	-	3.27208
215	no-LRTI	CfxA_Bla	CfxA2_1071	2.563	30.435	78508464	0.387665	-	3.27208
215	no-LRTI	TetQ_Tet	TetQ_345	1.99	9.929	78508464	0.12647	-	3.27208
216	LRTICx-neg	OXA-114_Bla	OXA-243a_517	3.968	15.097	80784636	0.18688	CO	0.407813
216	LRTICx-neg	TetQ_Tet	TetQ_345	3.145	8.004	80784636	0.0990782	CO	0.407813
216	LRTICx-neg	TetW_Tet	TetW_833	2.632	9.844	80784636	0.121855	CO	0.407813
217	LRTICx-neg	MefA_MLS	MefA_1210	1.083	17.734	145652416	0.121756	CO	0.121756
218	no-LRTI	TEM-1D_Bla	TEM-117_968	95.606	25.131	47477028	0.52933	-	0.52933
220	no-LRTI	StrA_AGly	StrA_1501	13.067	16.667	51322814	0.324748	-	0.449566
220	no-LRTI	TetM_Tet	TetM_831	1.96	6.406	51322814	0.124818	-	0.449566
221	no-LRTI	-	-	-	-	58781356	0	-	0
224	LRTICx-neg	-	-	-	-	40131918	0	CO	0
225	LRTICx-pos	-	-	-	-	55776696	0	CO	0
227	no-LRTI	-	-	-	-	103066470	0	-	0
229	LRTICx-neg	-	-	-	-	50360040	0	CO	0
230	LRTICx-pos	-	-	-	-	32911952	0	CO	0
231	LRTICx-neg	-	-	-	-	1428676	0	CO	0
232	LRTICx-pos	BlaZ_Bla	BlaZ_1476	5.201	98.109	60802682	1.61356	CO	8.04907
232	LRTICx-pos	MsrA_MLS	MsrA_297	0.998	34.083	60802682	0.560551	CO	8.04907
232	LRTICx-pos	OqxB_Flq	OqxB_49	1.728	43.482	60802682	0.715133	CO	8.04907
232	LRTICx-pos	MphC_MLS	MphC_1444	2.972	15.556	60802682	0.255844	CO	8.04907
232	LRTICx-pos	ErmC_MLS	ErmC_853	1.526	82.313	60802682	1.35377	CO	8.04907
232	LRTICx-pos	Aph3-III_AGly	Aph3-III_268	1.073	29.182	60802682	0.479946	CO	8.04907
232	LRTICx-pos	SHV-OKP-LEN_Bla	SHV-190_1604	0.996	29.036	60802682	0.477545	CO	8.04907
232	LRTICx-pos	ErmA_MLS	Erm33_856	2.01	28.415	60802682	0.467331	CO	8.04907
232	LRTICx-pos	APH-Stph_AGly	APH-Stph_1534	0.996	31.211	60802682	0.513316	CO	8.04907
232	LRTICx-pos	AmpH_Bla	AmpH_634	1.561	67.528	60802682	1.11061	CO	8.04907
232	LRTICx-pos	NorA_Flq	NorA_638	0.996	21.422	60802682	0.35232	CO	8.04907
232	LRTICx-pos	MECA_Bla	MECA_1491	1.366	9.068	60802682	0.149138	CO	8.04907
235	LRTICx-neg	-	-	-	-	78088864	0	CO	0
237	LRTICx-neg	Sat4A_AGly	Sat4A_586	1.42	32.228	114954952	0.280353	HO	0.809769
237	LRTICx-neg	TEM-1D_Bla	TEM-150_999	5.678	60.859	114954952	0.529416	HO	0.809769
239	LRTICx-pos	Aph3-IIb_AGly	Aph3-IIb_1503	40.921	100	150000000	0.666667	CO	2.14678
239	LRTICx-pos	MECA_Bla	MECA_1491	2.025	11.858	150000000	0.0790533	CO	2.14678
239	LRTICx-pos	CatB7_Phe	CatB7_1178	35.542	100	150000000	0.666667	CO	2.14678
239	LRTICx-pos	CatB1_Phe	CatB1_607	3.94	10.159	150000000	0.0677267	CO	2.14678
239	LRTICx-pos	OXA-50_Bla	OXA-50_1499	39.771	100	150000000	0.666667	CO	2.14678
240	LRTICx-neg	MphA_MLS	MphA_1663	1.775	31.236	67632930	0.461846	CO	0.461846
241	no-LRTI	TetW_Tet	TetW_833	1.021	12.552	83889500	0.149625	-	0.247337
241	no-LRTI	CatBx_Phe	CatB4_602	1.957	8.197	83889500	0.0977119	-	0.247337
246	LRTICx-neg	MsrD_MLS	MsrD_296	1.818	5.191	68645382	0.0756205	CO	0.0756205
251	LRTICx-pos	SHV-OKP-LEN_Bla	SHV-145_1389	1.714	16.957	83058370	0.204158	CO	0.858902
251	LRTICx-pos	OqxA_Flq	OqxA_1044	1.42	30.102	83058370	0.36242	CO	0.858902
251	LRTICx-pos	CfxA_Bla	CfxA5_1074	1.982	11.594	83058370	0.139589	CO	0.858902
251	LRTICx-pos	OqxB_Flq	OqxB_49	1.883	12.686	83058370	0.152736	CO	0.858902
252	LRTICx-pos	-	-	-	-	78561670	0	CO	0
254	LRTICx-neg	OXA-2_Bla	OXA-2_488	0.996	30.435	61033748	0.498659	HO	1.01219
254	LRTICx-neg	StrA_AGly	StrA_1501	0.996	31.343	61033748	0.513536	HO	1.01219
256	no-LRTI	TetM_Tet	TetM_831	1.474	8.854	56320434	0.157208	-	0.157208
257	LRTICx-pos	AmpC_Bla	AmpC_452	1.992	21.815	32149826	0.678542	HO	1.51366
257	LRTICx-pos	TetQ_Tet	TetQ_345	2.316	26.849	32149826	0.835121	HO	1.51366
264	LRTICx-neg	NorA_Flq	NorA_638	1.205	32.562	47199928	0.689874	CO	1.70257
264	LRTICx-neg	Aph3-III_AGly	Aph3-III_268	1.286	47.799	47199928	1.01269	CO	1.70257
268	LRTICx-pos	Aac6-Iz_AGly	Aac6-Iz_308	11.877	100	80786910	1.23782	CO	4.46978
268	LRTICx-pos	L-1_Bla	L-1_774	5.198	43.018	80786910	0.532487	CO	4.46978
268	LRTICx-pos	Aph3-IIb_AGly	Aph3-IIb_1503	1.409	68.03	80786910	0.842092	CO	4.46978
268	LRTICx-pos	Aph3-IIc_AGly	Aph3-IIc_1513	1.34	26.244	80786910	0.324855	CO	4.46978
268	LRTICx-pos	CatB7_Phe	CatB7_1178	1.658	23.631	80786910	0.29251	CO	4.46978
268	LRTICx-pos	OXA-50_Bla	OXA-50_1499	5.499	94.55	80786910	1.17036	CO	4.46978
268	LRTICx-pos	OCH-2_Bla	OCH-3_626	0.985	5.627	80786910	0.0696524	CO	4.46978
270	no-LRTI	-	-	-	-	51908820	0	-	0
272	LRTICx-neg	TetM_Tet	TetM_831	1.008	12.969	59273480	0.218799	CO	0.871874
272	LRTICx-neg	CatA9_Phe	CatA9_1475	0.996	38.71	59273480	0.653075	CO	0.871874
273	no-LRTI	-	-	-	-	81415598	0	-	0
277	LRTICx-pos	VanY-A_Gly	VanY-A_1634	25.619	90.351	118830096	0.760338	HO	3.86299
277	LRTICx-pos	ErmB_MLS	ErmB_841	16.464	90.108	118830096	0.758293	HO	3.86299
277	LRTICx-pos	VanX-M_Gly	VanX-A_1189	31.91	71.1	118830096	0.598333	HO	3.86299
277	LRTICx-pos	VanX_Gly	VanX-Pt_343	26.546	71.1	118830096	0.598333	HO	3.86299
277	LRTICx-pos	VanA_Gly	VanA-A_1550	16.678	49.612	118830096	0.417504	HO	3.86299
277	LRTICx-pos	VanH-Pt_Gly	VanH-A_571	30.575	60.578	118830096	0.509787	HO	3.86299
277	LRTICx-pos	SulI_Sul	SulI_1616	7.919	26.19	118830096	0.220399	HO	3.86299
278	LRTICx-pos	BRO_Bla	BRO-1_1789	1.75	75.661	107508158	0.70377	HO	0.70377
288	LRTICx-pos	Aph3-III_AGly	Aph3-III_268	1.992	31.698	68866104	0.460284	HO	1.47425
288	LRTICx-pos	NorA_Flq	NorA_638	1.448	14.824	68866104	0.215258	HO	1.47425
288	LRTICx-pos	MECA_Bla	MECA_1491	1.377	9.068	68866104	0.131676	HO	1.47425
288	LRTICx-pos	ErmC_MLS	ErmC_853	1.992	34.286	68866104	0.497865	HO	1.47425
288	LRTICx-pos	Cmr_Phe	Cmx_58	1.826	11.65	68866104	0.169169	HO	1.47425
289	LRTICx-pos	BlaZ_Bla	BlaZ_1476	0.996	29.433	82867450	0.355182	CO	0.878246
289	LRTICx-pos	Tet-38_Tet	Tet-38_1671	1.424	13.008	82867450	0.156974	CO	0.878246
289	LRTICx-pos	APH-Stph_AGly	APH-Stph_1534	1.033	30.337	82867450	0.366091	CO	0.878246
290	LRTICx-pos	-	-	-	-	59817102	0	CO	0
295	LRTICx-neg	-	-	-	-	56289748	0	CO	0
297	LRTICx-pos	DHA_Bla	DHA-9_1153	5.082	90.088	59276484	1.51979	HO	3.86681
297	LRTICx-pos	CfxA_Bla	CfxA5_1074	3.316	15.631	59276484	0.263696	HO	3.86681
297	LRTICx-pos	CMY_Bla	CMY-135_1129	1.908	11.344	59276484	0.191374	HO	3.86681
297	LRTICx-pos	AmpC_Bla	AmpC_452	51.908	99.913	59276484	1.68554	HO	3.86681
297	LRTICx-pos	AMPH_Ecoli_Bla	AMPH_615	1.961	6.563	59276484	0.110718	HO	3.86681
297	LRTICx-pos	ACT-MIR_Bla	MIR-8_483	1.652	5.672	59276484	0.0956872	HO	3.86681
298	LRTICx-pos	StrA_AGly	StrA_1501	5.714	100	55473630	1.80266	HO	4.91936
298	LRTICx-pos	CatBx_Phe	CatB4_602	2.184	17.668	55473630	0.318494	HO	4.91936
298	LRTICx-pos	StrB_AGly	StrB_1614	3.375	70.609	55473630	1.27284	HO	4.91936
298	LRTICx-pos	FosA2_Fcyn	FosA2_1735	1.367	73.944	55473630	1.33296	HO	4.91936
298	LRTICx-pos	ACT-MIR_Bla	ACT-9_472	0.992	10.674	55473630	0.192416	HO	4.91936
304	LRTICx-pos	BlaZ_Bla	BlaZ_1476	46.536	100	59041816	1.69371	CO	3.48655
304	LRTICx-pos	Tet-38_Tet	Tet-38_1671	1.292	66.667	59041816	1.12915	CO	3.48655
304	LRTICx-pos	NorA_Flq	NorA_638	0.996	21.508	59041816	0.364284	CO	3.48655
304	LRTICx-pos	Dha1_Phe	Dha1_1050	1.194	17.677	59041816	0.299398	CO	3.48655
310	LRTICx-neg	TetM_Tet	TetM_831	3.61	60.26	66809441	0.901968	HO	3.76954
310	LRTICx-neg	TetW_Tet	TetW_833	2.312	11.302	66809441	0.169168	HO	3.76954
310	LRTICx-neg	MsrD_MLS	MsrD_296	5.262	71.721	66809441	1.07352	HO	3.76954
310	LRTICx-neg	MefA_MLS	MefA_1210	5.648	81.445	66809441	1.21906	HO	3.76954
310	LRTICx-neg	CfxA_Bla	CfxA5_1074	2.607	18.323	66809441	0.274258	HO	3.76954
310	LRTICx-neg	LsaC_MLS	LsaC_305	3.847	8.79	66809441	0.131568	HO	3.76954
311	LRTICx-pos	AphA6_AGly	AphA6_66	17.327	20.641	88292636	0.233779	HO	0.233779
314	LRTICx-pos	-	-	-	-	79485910	0	CO	0
315	LRTICx-pos	-	-	-	-	48754160	0	CO	0
316	LRTICx-neg	OXA-22_Bla	OXA-22_648	2.953	25.455	48452848	0.525356	CO	0.763113
316	LRTICx-neg	OXA-60_Bla	OXA-60_1228	0.989	11.52	48452848	0.237757	CO	0.763113
319	no-LRTI	VgaA_MLS	Vgaa-LC_584	0.996	15.233	26298038	0.579245	-	0.579245
320	LRTICx-neg	OXA-22_Bla	OXA-22_648	5.213	11.273	50144878	0.224809	CO	0.338998
320	LRTICx-neg	OleC_MLS	OleC_553	3.649	5.726	50144878	0.114189	CO	0.338998
321	LRTICx-neg	-	-	-	-	150000000	0	CO	0
323	no-LRTI	StrA_AGly	StrA_1501	2.98	31.468	51597898	0.60987	-	0.60987
324	no-LRTI	-	-	-	-	89635704	0	-	0
329	LRTICx-neg	CfxA_Bla	CfxA_1070	1.016	25.569	62753112	0.407454	CO	0.929978
329	LRTICx-neg	TetM_Tet	TetM_831	1.496	13.073	62753112	0.208324	CO	0.929978
329	LRTICx-neg	MefA_MLS	MefA_1210	0.992	10.345	62753112	0.164852	CO	0.929978
329	LRTICx-neg	TetQ_Tet	TetQ_345	1.355	9.372	62753112	0.149347	CO	0.929978
330	LRTICx-neg	-	-	-	-	66342390	0	CO	0
331	no-LRTI	TetM_Tet	TetM_831	12.917	0.992	85333916	0.0116249	-	0.0116249
334	LRTICx-pos	-	-	-	-	48877864	0	CO	0
335	LRTICx-pos	VanA_Gly	VanA-A_1550	0.994	15.601	43635908	0.357527	CO	0.357527
337	LRTICx-pos					48775690	0	CO	0
338	LRTICx-neg	BlaZ_Bla	BlaZ_1476	0.992	14.775	73177478	0.201906	HO	0.201906
341	LRTICx-neg	TEM-1D_Bla	TEM-193_1031	1.957	13.357	76508834	0.174581	CO	0.174581
347	LRTICx-neg	-	-	-	-	77795866	0	HO	0
349	no-LRTI	-	-	-	-	34794356	0	-	0
350	LRTICx-pos	Aac6-Ic_AGly	Aac6-Ic_272	1.195	55.556	45207288	1.22892	HO	3.39425
350	LRTICx-pos	SRT-SST_Bla	SST-1_1786	10.158	97.889	45207288	2.16534	HO	3.39425
353	LRTICx-neg	BlaZ_Bla	BlaZ_1476	0.989	10.638	73075206	0.145576	CO	0.145576
356	no-LRTI	-	-	-	-	29909159	0	-	0
357	LRTICx-neg	-	-	-	-	80916880	0	CO	0
359	LRTICx-neg	-	-	-	-	48312348	0	CO	0
360	no-LRTI	-	-	-	-	45433830	0	-	0
364	LRTICx-neg	CfxA_Bla	CfxA_1070	1.333	19.462	62357454	0.312104	HO	0.312104
367	LRTICx-neg	CfxA_Bla	CfxA_1070	8.976	39.13	10824192	3.61505	HO	9.8448
367	LRTICx-neg	APH-Stph_AGly	APH-Stph_1534	24.84	20.225	10824192	1.8685	HO	9.8448
367	LRTICx-neg	SulII_Sul	SulII_1219	3.981	25.613	10824192	2.36627	HO	9.8448
367	LRTICx-neg	NorA_Flq	NorA_638	8.964	21.594	10824192	1.99498	HO	9.8448
378	LRTICx-neg	-	-	-	-	14872224	0	CO	0
382	LRTICx-pos	CfxA_Bla	CfxA5_1074	1.537	18.012	61587394	0.292462	HO	2.18512
382	LRTICx-pos	Aac6-Ic_AGly	Aac6-Ic_272	1.523	44.444	61587394	0.721641	HO	2.18512
382	LRTICx-pos	SRT-SST_Bla	SRT-1_1785	2.032	72.12	61587394	1.17102	HO	2.18512
386	LRTICx-pos	BlaZ_Bla	BlaZ_1476	3.818	23.286	150000000	0.15524	CO	0.15524
407	LRTICx-pos	-	-	-	-	72442552	0	CO	0
409	LRTICx-pos	-	-	-	-	125206898	0	CO	0
463	LRTICx-pos	-	-	-	-	150000000	0	CO	0
485	LRTICx-pos	-	-	-	-	150000000	0	HO	0
