# Supplementary material for: Metagenomic prediction of antimicrobial resistance in critically ill patients with lower respiratory tract infections
Source: Genome Med. 2022 Jul 12;14:74. doi: 10.1186/s13073-022-01072-4 (PMC9275031; doi:10.1186/s13073-022-01072-4)
Supplement: Supplementary file 7 — Additional file 7: Table S5. Performance of RNA-seq, DNA-seq and combined RNA-seq + DNA-seq for AMR prediction compared to clinical antimicrobial susceptibility testing. [file 13073_2022_1072_MOESM7_ESM.xlsx]

## Sheet: Table S5
Table S5. Performance of RNA-seq, DNA-seq and combined RNA-seq + DNA-seq for AMR prediction compared to clinical antimicrobial susceptibility testing. A) Results of clinical phenotypic antimicrobial susceptibility testing. B) AMR predictions based on detection of resistance genes by either DNA-seq or by RNA-seq (data also found in Table 1). C) Antimicrobial resistance (AMR) predictions based on d…
A) Phenotypic Antimicrobial Susceptibiltiy Testing
Gram-Positive																Gram-Negative
ID	Specimen Type	Pathogen	Penicillin/Ampicillin	Methicillin	Clindamycin/Erythromycin	Trimethoprim/Sulfa	Vancomycin	Ceftriaxone								ID	Specimen Type	Pathogen	Ampicillin + Sulbactam	Cefazolin	Ceftriaxone/Ceftazidime	Gentamicin/Amikacin	Piperacillin-Tazobactam	Trimethoprim/Sulfa	Ertapenem	Meropenem
212	TA	Staphylococcus aureus	R	S	R	S	S	n/a								213	TA	Escherichia coli	S	S	S	S	S	S	n/a	n/a
225	TA	Staphylococcus aureus	R	R	R	S	S	n/a								213	TA	Klebsiella pneumoniae	S	S	S	S	S	S	n/a	n/a
230	mBAL	Staphylococcus aureus	R	S	R	S	S	n/a								232	TA	Klebsiella pneumoniae	R	R	R	S	R	S	n/a	n/a
239	mBAL	Staphylococcus aureus	n/a	R	R	S	S	n/a								239	mBAL	Pseudomonas aeruginosa	R	R	R	n/a	R	n/a	n/a	R
288	TA	Staphylococcus aureus	R	R	R	S	S	n/a								251	TA	Klebsiella pneumoniae	S	S	S	S	S	S	n/a	n/a
289	TA	Staphylococcus aureus	R	S	S	S	S	n/a								257	TA	Klebsiella aerogenes	R	R	R	S	n/a	S	S	n/a
304	TA	Staphylococcus aureus	R	S	S	S	S	n/a								257	TA	Enterobacter cloacae	R	R	R	S	n/a	S	S	n/a
311	TA	Staphylococcus aureus	n/a	S	S	S	S	n/a								268	TA	Pseudomonas aeruginosa	R	R	R	R	S	n/a	n/a	S
314	TA	Staphylococcus aureus	R	S	S	S	S	n/a								268	TA	Stenotrophomonas	R	R	R	n/a	n/a	S	n/a	n/a
386	TA	Staphylococcus aureus	R	S	S	S	S	n/a								298	TA	Enterobacter cloacae	R	R	R	S	n/a	S	S	n/a
407	TA	Staphylococcus aureus	R	S	S	S	S	n/a								343	TA	Burkholderia cepaciae	S	S	S	n/a	n/a	n/a	n/a	S
409	TA	Staphylococcus aureus	R	R	R	S	S	n/a								350	TA	Serratia marcescans	R	R	R	S	S	S	n/a	n/a
277	TA	Enterococcus faecium	R	n/a	n/a	n/a	R	n/a								382	TA	Serratia marcescans	R	R	R	S	S	S	n/a	n/a
311	TA	Streptococcus pneumoniae	S	n/a	S	n/a	S	S
315	TA	Streptococcus pneumoniae	S	n/a	S	n/a	S	S
334	TA	Streptococcus pneumoniae	S	n/a	S	n/a	S	S
337	TA	Streptococcus pneumoniae	R	n/a	S	n/a	S	R
399	TA	Streptococcus pneumoniae	S	n/a	S	n/a	S	S
463	TA	Streptococcus pneumoniae	S	n/a	S	n/a	S	S
B) Combined DNA-seq+RNA-seq
Gram-Positive																Gram-Negative
ID	Specimen Type	Pathogen	Penicillin/Ampicillin	Methicillin	Clindamycin/Erythromycin	Trimethoprim/Sulfa	Vancomycin	Ceftriaxone	TP	TN	FP	FN	Sn	Sp		ID	Specimen Type	Pathogen	Ampicillin + Sulbactam	Cefazolin	Ceftriaxone/Ceftazidime	Gentamicin/Amikacin	Piperacillin-Tazobactam	Trimethoprim/Sulfa	Ertapenem	Meropenem	TP	TN	FP	FN	Sn	Sp	Notes
212	TA	Staphylococcus aureus	TP-BlaZ	TN	TP-ErmA	TN	TN		2	3	0	0	1	1		213	TA	Escherichia coli	FP-SST-1+AmpC	FP-SST-1+AmpC	FP-SST-1+AmpC	TN	TN	TN			0	3	3	0	-	0.5	Subsequent Serratia VAP, SST-1 detected
225	TA	Staphylococcus aureus	FN	FN	FN	TN	TN		0	2	0	3	0	1		213	TA	Klebsiella pneumoniae	FP-SST-1+AmpC	FP-SST-1+AmpC	FP-SST-1+AmpC	TN	TN	TN			0	3	3	0	-	0.5
230	mBAL	Staphylococcus aureus	TP-BlaZ	TN	FN	TN	TN		1	3	0	1	0.5	1		232	TA	Klebsiella pneumoniae	TP-SHV-190, SHV-135	TP-SHV-190, SHV-135	TP-SHV-190, SHV-135	FP-Sat4A_Agly,Aph3-III_Agly	TP-SHV-190, SHV-135	TN			4	1	1	0	1	0.5	Subsequent MRSA VAP, mecA, ErmC detected
239	mBAL	Staphylococcus aureus	n/a	TP-MecA	FN	TN	TN		1	2	0	1	0.5	1		239	mBAL	Pseudomonas aeruginosa	TP-OXA-50, OXA-60		TP-OXA-50, OXA-60	n/a	TP-OXA-50	n/a		TP-OXA-50	4	0	0	0	1	-
288	TA	Staphylococcus aureus	TP-MecA	TP-MecA	TP-MsrA, MphC, ?ErmC	TN	TN		3	2	0	0	1	1		251	TA	Klebsiella pneumoniae	FP-SHV-145	FP-SHV-145	FP-SHV-145	TN	FP-SHV-145	TN			0	2	4	0	-	0.333333
289	TA	Staphylococcus aureus	TP-BlaZ	TN	TN	TN	TN		1	4	0	0	1	1		257	TA	Klebsiella aerogenes	TP-AmpC	TP-AmpC	TP-AmpC	TN	n/a	TN	TN		3	3	0	0	1	1
304	TA	Staphylococcus aureus	TP-BlaZ	TN	TN	TN	TN		1	4	0	0	1	1		257	TA	Enterobacter cloacae	TP-AmpC	TP-AmpC	TP-AmpC	TN	n/a	TN	TN		3	3	0	0	1	1
311	TA	Staphylococcus aureus	n/a	TN	TN	TN	TN		0	4	0	0	-	1		268	TA	Pseudomonas aeruginosa	TP-OXA-50		TP-OXA-50	TP-Aac6-Iz_Agly,Aph3-IIb_Agly,Aph3-IIc_AGly	FP-OXA-50	n/a		FP-OXA-50	3	0	2	0	1	0
314	TA	Staphylococcus aureus	TP-BlaZ	TN	FP-MefA	TN	TN		1	3	1	0	1	0.75		268	TA	Stenotrophomonas			TP-L1	n/a	n/a	TN			1	1	0	0	1	1
386	TA	Staphylococcus aureus	TP-BlaZ	TN	FP-MefA	TN	TN		1	3	1	0	1	0.75		298	TA	Enterobacter cloacae	TP-ACT-MIR	TP-ACT-MIR	TP-ACT-MIR	TN	n/a	TN	TN		3	3	0	0	1	1
407	TA	Staphylococcus aureus	TP-BlaZ	TN	TN	TN	TN		1	4	0	0	1	1		343	TA	Burkholderia cepaciae	TN	TN	TN	n/a	n/a	n/a		TN	0	4	0	0	-	1
409	TA	Staphylococcus aureus	FN	FN	TP-ErmC	TN	TN		1	2	0	2	0.333333	1		350	TA	Serratia marcescans	TP-SST-1	TP-SST-1	TP-SST-1	FP-Aac6-Ic_Agly	TN	TN			3	2	1	0	1	0.666667
277	TA	Enterococcus faecium	TP-pbp4				TP-VanA		2	0	0	0	1	-		382	TA	Serratia marcescans	TP -SST-1	TP -SST-1	TP -SST-1	FP-Aac6-Ic_Agly	TN	TN			3	2	1	0	1	0.666667
311	TA	Streptococcus pneumoniae	TN		TN		TN	TN	0	3	0	0	-	1				TP	8	6	9	1	2	0	0	1	TP	TN	FP	FN	Sn	Sp
315	TA	Streptococcus pneumoniae	TN		TN		TN	TN	0	3	0	0	-	1				TN	1	1	1	6	4	10	3	1	27	27	15	0	1	0.642857
334	TA	Streptococcus pneumoniae	TN		TN		TN	TN	0	3	0	0	-	1				FP	3	3	3	3	2	0	0	1					Acc	0.782609
337	TA	Streptococcus pneumoniae	TP-PBP1a/PPB2x mutations		TN		TN	TP-PBP1a/PPB2x mutations	1	2	0	0	1	1				FN	0	0	0	0	0	0	0	0
399	TA	Streptococcus pneumoniae	TN		TN		TN	TN	0	3	0	0	-	1				Sn	1	1	1	1	1	-	-	1
463	TA	Streptococcus pneumoniae	TN		FP-MefA, MsrD		TN	TN	0	2	1	0	-	0.666667				Sp	0.25	0.25	0.25	0.666667	0.666667	1	1	0.5
		TP	10	2	3	0	1	1	TP	TN	FP	FN	Sn	Sp
		TN	5	8	9	12	18	5	16	52	3	7	0.695652	0.945455
		FP	0	0	3	0	0	0					Acc	0.871795
		FN	2	2	3	0	0	0
		Sn	0.833333	0.5	0.5	-	1	1
		Sp	1	1	0.75	1	1	1
C) RNA-seq
Gram-Positive																Gram-Negative
ID	Specimen Type	Pathogen	Penicillin/Ampicillin	Methicillin	Clindamycin/Erythromycin	Trimethoprim/Sulfa	Vancomycin	Ceftriaxone	TP	TN	FP	FN	Sn	Sp		ID	Specimen Type	Pathogen	Ampicillin + Sulbactam	Cefazolin	Ceftriaxone/Ceftazidime	Gentamicin/Amikacin	Piperacillin-Tazobactam	Trimethoprim/Sulfa	Ertapenem	Meropenem	TP	TN	FP	FN	Sn	Sp
212	TA	Staphylococcus aureus	TP-BlaZ	TN	TP-ErmA	TN	TN		2	3	0	0	1	1		213	TA	Escherichia coli	FP-SST-1	FP-SST-1	FP-SST-1	TN	TN	TN			0	3	3	0	-	0.5
225	TA	Staphylococcus aureus	FN	FN	FN	TN	TN		0	2	0	3	0	1		213	TA	Klebsiella pneumoniae	FP-SST-1	FP-SST-1	FP-SST-1	TN	TN	TN			0	3	3	0	-	0.5
230	mBAL	Staphylococcus aureus	FN	TN	FN	TN	TN		0	3	0	2	0	1		232	TA	Klebsiella pneumoniae	TP-SHV-190	TP-SHV-190	TP-SHV-190	FP-,Aph3-III_Agly	TP-SHV-190	TN			4	1	1	0	1	0.5
239	mBAL	Staphylococcus aureus,	n/a	TP-MecA	FN	TN	TN		1	2	0	1	0.5	1		239	mBAL	Pseudomonas aeruginosa	TP-OXA-50	TP-OXA-50	TP-OXA-50	n/a	TP-OXA-50	n/a		TP-OXA-50	5	0	0	0	1	-
288	TA	Staphylococcus aureus	TP-MecA	TP-MecA	TP-ErmC	TN	TN		3	2	0	0	1	1		251	TA	Klebsiella pneumoniae	FP-SHV-145	FP-SHV-145	FP-SHV-145	TN	FP-SHV-145	TN			0	2	4	0	-	0.333333
289	TA	Staphylococcus aureus	TP-BlaZ	TN	TN	TN	TN		1	4	0	0	1	1		257	TA	Klebsiella aerogenes	TP-AmpC	TP-AmpC	TP-AmpC	TN	n/a	TN	TN		3	3	0	0	1	1
304	TA	Staphylococcus aureus	TP-BlaZ	TN	TN	TN	TN		1	4	0	0	1	1		257	TA	Enterobacter cloacae	TP-AmpC	TP-AmpC	TP-AmpC	TN	n/a	TN	TN		3	3	0	0	1	1
311	TA	Staphylococcus aureus	n/a	TN	TN	TN	TN		0	4	0	0	-	1		268	TA	Pseudomonas aeruginosa	TP -OXA-50	TP -OXA-50	TP -OXA-50	TP-Aac6-Iz_Agly,Aph3-IIb_Agly,Aph3-IIc_AGly	FP-OXA-50	n/a		FP-OXA-50	4	0	2	0	1	0
314	TA	Staphylococcus aureus	FN	TN	TN	TN	TN		0	4	0	1	0	1		268	TA	Stenotrophomonas	TP -L1	TP -L1	TP -L1	n/a	n/a	TN			3	1	0	0	1	1
386	TA	Staphylococcus aureus	TP-BlaZ	TN	TN	TN	TN		1	4	0	0	1	1		298	TA	Enterobacter cloacae	TP-ACT-MIR	TP-ACT-MIR	TP-ACT-MIR	TN	n/a	TN	TN		3	3	0	0	1	1
407	TA	Staphylococcus aureus	FN	TN	TN	TN	TN		0	4	0	1	0	1		343	TA	Burkholderia cepaciae	TN	TN	TN	n/a	n/a	n/a		TN	0	4	0	0	-	1
409	TA	Staphylococcus aureus	FN	FN	FN	TN	TN		0	2	0	3	0	1		350	TA	Serratia marcescans	TP-SST-1	TP-SST-1	TP-SST-1	FP-Aac6-Ic_Agly	TN	TN			3	2	1	0	1	0.666667
277	TA	Enterococcus faecium	TP-pbp4				TP-VanA		2	0	0	0	1	-		382	TA	Serratia marcescans	TP-SST-1	TP-SST-1	TP-SST-1	FP-Aac6-Ic_AGly	TN	TN			3	2	1	0	1	0.666667
311	TA	Streptococcus pneumoniae	TN		TN		TN	TN	0	3	0	0	-	1													TP	TN	FP	FN	Sn	Sp
315	TA	Streptococcus pneumoniae	TN		TN		TN	TN	0	3	0	0	-	1													31	27	15	0	1	0.642857
334	TA	Streptococcus pneumoniae	TN		TN		TN	TN	0	3	0	0	-	1																	Acc	0.794521
337	TA	Streptococcus pneumoniae	TP-PBP		TN		TN	TP-PBP1a/PPB2x mutations	1	2	0	0	1	1
399	TA	Streptococcus pneumoniae	TN		TN		TN	TN	0	3	0	0	-	1
463	TA	Streptococcus pneumoniae	TN		TN		TN	TN	0	3	0	0	-	1
									TP	TN	FP	FN	Sn	Sp
									12	55	0	11	0.521739	1
													Acc	0.858974
D) DNA-seq
Gram-Positive																Gram-Negative
ID	Specimen Type	Pathogen	Penicillin/Ampicillin	Methicillin	Clindamycin/Erythromycin	Trimethoprim/Sulfa	Vancomycin	Ceftriaxone	TP	TN	FP	FN	Sn	Sp		ID	Specimen Type	Pathogen	Ampicillin + Sulbactam	Cefazolin	Ceftriaxone/Ceftazidime	Gentamicin/Amikacin	Piperacillin-Tazobactam	Trimethoprim/Sulfa	Ertapenem	Meropenem	TP	TN	FP	FN	Sn	Sp
212	TA	Staphylococcus aureus	FN	TN	FN	TN	TN		0	3	0	2	0	1		213	TA	Escherichia coli	FP-AmpC	FP-AmpC	FP-AmpC	TN	TN	TN			0	3	3	0	-	0.5
225	TA	Staphylococcus aureus	FN	FN	FN	TN	TN		0	2	0	3	0	1		213	TA	Klebsiella pneumoniae	FP-AmpC	FP-AmpC	FP-AmpC	TN	TN	TN			0	3	3	0	-	0.5
230	mBAL	Staphylococcus aureus	TP-BlaZ	TN	FN	TN	TN		1	3	0	1	0.5	1		232	TA	Klebsiella pneumoniae	FN	FN	FN	FP-Sat4A_Agly	FN	TN			0	1	1	4	0	0.5
239	mBAL	Staphylococcus aureus,	n/a	TP	FN	TN	TN		1	2	0	1	0.5	1		239	mBAL	Pseudomonas aeruginosa	TP -OXA-50	TP -OXA-50	TP -OXA-50	n/a	TP -OXA-50	n/a		TP-OXA-50	5	0	0	0	1	-
288	TA	Staphylococcus aureus	FN	FN	FN	TN	TN		0	2	0	3	0	1		251	TA	Klebsiella pneumoniae	FP-SHV-190	FP-SHV-190	FP-SHV-190	TN	FP-SHV-190	TN			0	2	4	0	-	0.333333
289	TA	Staphylococcus aureus	FN	TN	TN	TN	TN		0	4	0	1	0	1		257	TA	Klebsiella aerogenes	FN	FN	FN	TN	n/a	TN	TN		0	3	0	3	0	1
304	TA	Staphylococcus aureus	TP-BlaZ	TN	TN	TN	TN		1	4	0	0	1	1		257	TA	Enterobacter cloacae	FN	FN	FN	TN	n/a	TN	TN		0	3	0	3	0	1
311	TA	Staphylococcus aureus	n/a	TN	TN	TN	TN		0	4	0	0	-	1		268	TA	Pseudomonas aeruginosa	TP -OXA-50	TP -OXA-50	TP -OXA-50	TP-Aph3-IIb_Agly	FP -OXA-50	n/a		FP-OXA-50	4	0	2	0	1	0
314	TA	Staphylococcus aureus	TP-BlaZ	TN	FP-MefA	TN	TN		1	3	1	0	1	0.75		268	TA	Stenotrophomonas	FN	FN	FN	n/a	n/a	TN			0	1	0	3	0	1
386	TA	Staphylococcus aureus	FN	TN	FP-MefA	TN	TN		0	3	1	1	0	0.75		298	TA	Enterobacter cloacae	TP-ACT-MIR	TP-ACT-MIR	TP-ACT-MIR	TN	n/a	TN	TN		3	3	0	0	1	1
407	TA	Staphylococcus aureus	TP-BlaZ	TN	TN	TN	TN		1	4	0	0	1	1		343	TA	Burkholderia cepaciae	TN	TN	TN	n/a	n/a	n/a		TN	0	4	0	0	-	1
409	TA	Staphylococcus aureus	FN	FN	TP-ErmC_MLS	TN	TN		1	2	0	2	0.333333	1		350	TA	Serratia marcescans	TP-SST-1	TP-SST-1	TP-SST-1	TN	TN	TN			3	3	0	0	1	1
277	TA	Enterococcus faecium	TP-pbp4				TP-VanA		2	0	0	0	1	-		382	TA	Serratia marcescans	TP-SST-1	TP-SST-1	TP-SST-1	FP-Aac6-Ic_Agly	TN	TN			3	2	1	0	1	0.666667
311	TA	Streptococcus pneumoniae	TN		TN		TN	TN	0	3	0	0	-	1													TP	TN	FP	FN	Sn	Sp
315	TA	Streptococcus pneumoniae	TN		TN		TN	TN	0	3	0	0	-	1													18	28	14	13	0.580645	0.666667
334	TA	Streptococcus pneumoniae	TN		TN		TN	TN	0	3	0	0	-	1																	Acc	0.630137
337	TA	Streptococcus pneumoniae	TP		TN		TN	TP-PBP1a/PPB2x mutations	1	2	0	0	1	1
399	TA	Streptococcus pneumoniae	TN		TN		TN	TN	0	3	0	0	-	1
463	TA	Streptococcus pneumoniae	TN		FP- MsrD, MefA		TN	TN	0	2	1	0	-	0.666667
									TP	TN	FP	FN	Sn	Sp
									9	52	3	14	0.391304	0.945455
													Acc	0.782051
