# Supplementary material for: Metagenomic prediction of antimicrobial resistance in critically ill patients with lower respiratory tract infections
Source: Genome Med. 2022 Jul 12;14:74. doi: 10.1186/s13073-022-01072-4 (PMC9275031; doi:10.1186/s13073-022-01072-4)
Supplement: Supplementary file 8 — Additional file 8: Table S6. Pathogen AMR genes detected by FLASH-mNGS. [file 13073_2022_1072_MOESM8_ESM.xlsx]

## Sheet: Table S6
Table S6. Pathogen AMR genes amplified by FLASH targeted enrichment versus DNA-seq alone. Legend: Bla = beta lactam, MLS = macrolide, lincosamide, streptogramin, coverage = percent of gene detected from sequencing reads, depth = average sequencing depth across the length of the AMR gene, dpM = depth normalized to million reads sequenced
			FLASH + DNA-seq				DNA-seq
Sample	Gene	Class	Coverage	Depth	Total reads	dpM	dpM	Notes
212	BlaZ	Bla	73.168	1842.02	145057314	12.6986	0
212	MsrD	MLS	50.478	113.682	145057314	0.783704	0	*Unrelated to culture-confirmed microbe (S. aureus)
212	ErmA	MLS	45.082	4207.38	145057314	29.005	0
288	BlaZ	Bla	59.693	138.87	121145954	1.1463	0
288	MsrA	MLS	70.688	41.813	121145954	0.345146	0
288	MecA	Bla	46.487	40.353	121145954	0.333094	0
289	BlaZ	Bla	84.161	460.072	136263250	3.37635	0
289	ErmF	MLS	25.593	15.893	136263250	0.116635	0
314	BlaZ	Bla	72.104	486.979	54094720	9.00234	0.0155
314	MsrD	MLS	92.828	99.571	54094720	1.84068	0	*Unrelated to culture-confirmed microbe (S. aureus)
314	LsaC	MLS	16.43	24.492	54094720	0.452761	0	*Unrelated to culture-confirmed microbe (S. aureus)
314	MefA	MLS	69.13	82.404	54094720	1.52333	0	*Unrelated to culture-confirmed microbe (S. aureus)
407	BlaZ	Bla	81.678	725.354	118896358	6.10073	0.0268867
407	LsaA	MLS	14.295	34.395	118896358	0.289286	0	*Unrelated to culture-confirmed microbe (S. aureus)
409	ErmA	MLS	43.579	3262.51	111731890	29.1995	0.0116067
409	MecA	Bla	45.541	194.612	111731890	1.74178	0
268	OXA-50		95.691	601.611	120210192	5.00466	0.108445
298	LsaC	MLS	13.117	154.703	115425478	1.34028	0	*Unrelated to culture-confirmed microbe (S. aureus)
298	ACT-MIR	Bla	72.949	3472.65	115425478	30.0856	0.0541583
298	ErmB	MLS	35.501	162.342	115425478	1.40647	0
350	SRT-SST	Bla	39.666	1482.65	115998264	12.7816	0.102946
382	MefA	MLS	11.987	35.789	120742654	0.296407	0
382	CfxA	Bla	28.261	224.365	120742654	1.85821	0.292462	*Unrelated to culture-confirmed microbe (S. marscescans)
382	ErmF	MLS	52.434	480.786	120742654	3.98191	0
382	SRT-SST	Bla	65.347	843.117	120742654	6.98276	0.0199948
