# Supplementary material for: Metagenomic prediction of antimicrobial resistance in critically ill patients with lower respiratory tract infections
Source: Genome Med. 2022 Jul 12;14:74. doi: 10.1186/s13073-022-01072-4 (PMC9275031; doi:10.1186/s13073-022-01072-4)
Supplement: Supplementary file 9 — Additional file 9: Table S7. AMR genes detected by FLASH coupled with Nanopore mNGS. [file 13073_2022_1072_MOESM9_ESM.xlsx]

## Sheet: Table S7
Table S7. AMR genes detected by FLASH coupled with Nanopore mNGS. Number of reads detected for each AMR gene over a specific timeframe as well as total reads sequenced tabulated. Legend: MRSA = methicillin resistant Staphylococcus aureus, MSSA = methicillin-susceptible Staphylococcus aureus.
ID	Microbe	Reads	Time (min)	MecA	BlaZ	Erm	MsrA	SST-1	OXA-50	ACT-MIR
212	Staphylococcus aureus (MSSA)	376000	30	0	59	2498	0	0	0	0
268	Pseudomonas aeruginosa, Stenotrophomonas maltophila	412000	30	0	0	0	0	0	9	0
288	Staphylococcus aureus (MRSA)	332000	30	4	2	0	4	0	0	0
289	Staphylococcus aureus (MSSA)	400000	30	0	29	1	0	0	0	0
298	Enterobacter cloacae	1450000	90	0	0	0	0	0	0	68
314	Staphylococcus aureus (MSSA)	476000	30	0	29	0	0	0	0	0
350	Serratia marcescans	320000	30	0	0	0	0	66	0	0
382	Serratia marcescans	504000	30	0	0	0	0	18	0	0
407	Staphylococcus aureus (MSSA)	328000	30	0	98	0	0	0	0	0
409	Staphylococcus aureus (MRSA)	404000	30	26	0	103	0	0	0	0
